# Supplementary material for: Rice-Magnaporthe oryzae interactions in resistant and susceptible rice cultivars under panicle blast infection based on defense-related enzyme activities and metabolomics
Source: PLoS One. 2024 Mar 7;19(3):e0299999. doi: 10.1371/journal.pone.0299999 (PMC10919634; doi:10.1371/journal.pone.0299999)
Supplement: S1 Table — (XLS) [file pone.0299999.s001.xls]

## Sheet: Sheet1
Supplementary Table S1. List of all metabolites in resistant and susceptible rice varieties challenged with M.oryzae.
metab_id	metab	hmdb_id	hmdb_name	formula	compound_name	type
metab_17996	Diglyceride	HMDB0007823;HMDB0056120;HMDB0007723;HMDB0007323;HMDB0056217;HMDB0007214;HMDB0094297;HMDB0007508;HMDB0093420;HMDB0094271;HMDB0094132;HMDB0056067;HMDB0093338;HMDB0093345;HMDB0093961;HMDB0093265;HMDB0094034;HMDB0093156;HMDB0093205;HMDB0093389;HMDB0056025;HMDB0116385;HMDB0093729;HMDB0007829;HMDB0094073;HMDB0007583;HMDB0093626;HMDB0007761;HMDB0093279;HMDB0007406;HMDB0056104;HMDB0007193;HMDB0093910;HMD…				js18_DW1 & jy899_DW1 & jy899_DW2 & js18_DW2
metab_10029	6-Hydroxyluteolin 6,3'-dimethyl ether 7-glucoside	LMPK12111202		C23H24O12	-	js18_DW1 & jy899_DW1 & jy899_DW2 & js18_DW2
metab_13677	12S-HHTrE	LMFA03050002		C17H28O3	-	js18_DW1 & jy899_DW1 & jy899_DW2 & js18_DW2
metab_15518	Isoschaftoside	LMPK12110243		C26H28O14	-	js18_DW1 & jy899_DW1 & jy899_DW2 & js18_DW2
metab_16016	Scaposin	LMPK12111488		C19H18O9	-	js18_DW1 & jy899_DW1 & jy899_DW2 & js18_DW2
metab_17873	MJDBISSN00000009	MJDBISSN00000009		C9H6D5NO2	-	js18_DW1 & jy899_DW1 & jy899_DW2 & js18_DW2
metab_17874	MJDBISSN00000003	MJDBISSN00000003		C24H36D4O5	-	js18_DW1 & jy899_DW1 & jy899_DW2 & js18_DW2
metab_17877	MJDBISSN00000001	MJDBISSN00000001		C9H10ClNO2	-	js18_DW1 & jy899_DW1 & jy899_DW2 & js18_DW2
metab_4239	PG(16:1(9Z)/0:0)	LMGP04050013		C22H43O9P	-	js18_DW1 & jy899_DW1 & jy899_DW2 & js18_DW2
metab_4271	PGF1beta	LMFA03010069		C20H36O5	-	js18_DW1 & jy899_DW1 & jy899_DW2 & js18_DW2
metab_6780	6-Hydroxy-4-Methylcoumarin	MJDBOTE0000698		C10H8O3	-	js18_DW1 & jy899_DW1 & jy899_DW2 & js18_DW2
metab_7287	Gamma-Dodecalactone	LMFA07040042		C12H22O2	-	js18_DW1 & jy899_DW1 & jy899_DW2 & js18_DW2
metab_8898	MJDBISSP00000004	MJDBISSP00000004		C5H12O5	-	js18_DW1 & jy899_DW1 & jy899_DW2 & js18_DW2
metab_8899	MJDBISSP00000002	MJDBISSP00000002		C23H42D3NO4	-	js18_DW1 & jy899_DW1 & jy899_DW2 & js18_DW2
metab_8902	MJDBISSP00000001	MJDBISSP00000001		C9H10ClNO2	-	js18_DW1 & jy899_DW1 & jy899_DW2 & js18_DW2
metab_8903	MJDBISSP00000009	MJDBISSP00000009		C9H6D5NO2	-	js18_DW1 & jy899_DW1 & jy899_DW2 & js18_DW2
metab_13903	Leu His Gly Phe His	-	-	C29H39N9O6	-	js18_DW1 & jy899_DW1 & jy899_DW2 & js18_DW2
metab_2684	DL-p-Chlorophenylalanine methyl ester hydrochloride	-	-	C10H12ClNO2	-	js18_DW1 & jy899_DW1 & jy899_DW2 & js18_DW2
metab_4639	DIHYDROJASMONIC ACID, METHYL ESTER	-	-	C13H22O3	-	js18_DW1 & jy899_DW1 & jy899_DW2 & js18_DW2
metab_7694	METHYL (-)-SHIKIMATE Methyl 3,4,5-trihydroxy-1-cyclohexene-1-carboxylate	-	-	C8H12O5	-	js18_DW1 & jy899_DW1 & jy899_DW2 & js18_DW2
metab_7482	8-Isoquinoline methanamine (hydrochloride)	-	-	C11H11N	-	js18_DW1 & jy899_DW1 & jy899_DW2 & js18_DW2
metab_8969	Val Ala Ala	-	-	C11H21N3O4	-	js18_DW1 & jy899_DW1 & jy899_DW2 & js18_DW2
metab_6081	(+/-)7-epi Jasmonic Acid	-	-	C12H18O3	-	js18_DW1 & jy899_DW1 & jy899_DW2 & js18_DW2
metab_1616	Pantoyl Lactone Glucoside	-	-	C12H20O8	-	js18_DW1 & jy899_DW1 & jy899_DW2 & js18_DW2
metab_13385	Dodecyl Hydrogen Sulfate	-	-	C12H26O4S	-	js18_DW1 & jy899_DW1 & jy899_DW2 & js18_DW2
metab_5677	Pro Ile Gly	-	-	C13H23N3O4	-	js18_DW1 & jy899_DW1 & jy899_DW2 & js18_DW2
metab_13363	2-Dodecoxyethyl Hydrogen Sulfate	-	-	C14H30O5S	-	js18_DW1 & jy899_DW1 & jy899_DW2 & js18_DW2
metab_9569	3-(Benzoyloxy)-2-Hydroxypropyl Beta-D-Glucopyranosiduronic Acid	-	-	C16H20O10	-	js18_DW1 & jy899_DW1 & jy899_DW2 & js18_DW2
metab_9778	3-(Benzoyloxy)-2-hydroxypropyl ?-D-glucopyranosiduronic acid	-	-	C16H20O10	-	js18_DW1 & jy899_DW1 & jy899_DW2 & js18_DW2
metab_12628	1-Palmitoyl Lysophosphatidic Acid	-	-	C19H39O7P	-	js18_DW1 & jy899_DW1 & jy899_DW2 & js18_DW2
metab_396	Glu Ile Trp	-	-	C22H30N4O6	-	js18_DW1 & jy899_DW1 & jy899_DW2 & js18_DW2
metab_3828	4,5-dehydro Docosahexaenoic Acid	-	-	C22H30O2	-	js18_DW1 & jy899_DW1 & jy899_DW2 & js18_DW2
metab_12381	2-Ethylhexyl dihydrogen phosphate	-	-	C8H19O4P	-	js18_DW1 & jy899_DW1 & jy899_DW2 & js18_DW2
metab_1206	4-hydroxy Nonenal Alkyne	-	-	C9H12O2	-	js18_DW1 & jy899_DW1 & jy899_DW2 & js18_DW2
metab_15803	Cis-and trans-Ethyl 2,4-dimethyl-1,3-dioxolane-2-acetate	-	-	C9H16O4	-	js18_DW1 & jy899_DW1 & jy899_DW2 & js18_DW2
metab_7493	Atraric acid	-	-	C10H12O4	-	js18_DW1 & jy899_DW1 & jy899_DW2 & js18_DW2
metab_2072	Val Glu	-	-	C10H18N2O5	-	js18_DW1 & jy899_DW1 & jy899_DW2 & js18_DW2
metab_7564	Asp Leu	-	-	C10H18N2O5	-	js18_DW1 & jy899_DW1 & jy899_DW2 & js18_DW2
metab_15657	Nonactinic Acid	-	-	C10H18O4	-	js18_DW1 & jy899_DW1 & jy899_DW2 & js18_DW2
metab_7644	Asn Leu	-	-	C10H19N3O4	-	js18_DW1 & jy899_DW1 & jy899_DW2 & js18_DW2
metab_2225	Val Val	-	-	C10H20N2O3	-	js18_DW1 & jy899_DW1 & jy899_DW2 & js18_DW2
metab_7603	Thr Leu	-	-	C10H20N2O4	-	js18_DW1 & jy899_DW1 & jy899_DW2 & js18_DW2
metab_7666	Thr Ile	-	-	C10H20N2O4	-	js18_DW1 & jy899_DW1 & jy899_DW2 & js18_DW2
metab_6426	Methyl 3-(4-methoxyphenyl)-2-oxopropanoate	-	-	C11H12O4	-	js18_DW1 & jy899_DW1 & jy899_DW2 & js18_DW2
metab_297	ETHYL SYRINGATE	-	-	C11H14O5	-	js18_DW1 & jy899_DW1 & jy899_DW2 & js18_DW2
metab_5892	Methiocarb Sulfoxide	-	-	C11H15NO3S	-	js18_DW1 & jy899_DW1 & jy899_DW2 & js18_DW2
metab_631	Piliformic Acid	-	-	C11H18O4	-	js18_DW1 & jy899_DW1 & jy899_DW2 & js18_DW2
metab_96	Glu Leu	-	-	C11H20N2O5	-	js18_DW1 & jy899_DW1 & jy899_DW2 & js18_DW2
metab_80	Gln Ile	-	-	C11H21N3O4	-	js18_DW1 & jy899_DW1 & jy899_DW2 & js18_DW2
metab_2462	Val Ile	-	-	C11H22N2O3	-	js18_DW1 & jy899_DW1 & jy899_DW2 & js18_DW2
metab_7503	Val Leu	-	-	C11H22N2O3	-	js18_DW1 & jy899_DW1 & jy899_DW2 & js18_DW2
metab_7613	Leu Val	-	-	C11H22N2O3	-	js18_DW1 & jy899_DW1 & jy899_DW2 & js18_DW2
metab_3119	.beta.-(2,5-Dimethylbenzoyl)propionic acid	-	-	C12H14O3	-	js18_DW1 & jy899_DW1 & jy899_DW2 & js18_DW2
metab_5347	(+/-)-Jasmonic Acid	-	-	C12H18O3	-	js18_DW1 & jy899_DW1 & jy899_DW2 & js18_DW2
metab_2862	9-Methoxycarbonyldec-9-Enoic Acid	-	-	C12H20O4	-	js18_DW1 & jy899_DW1 & jy899_DW2 & js18_DW2
metab_389	4-Oxododecanedioic Acid	-	-	C12H20O5	-	js18_DW1 & jy899_DW1 & jy899_DW2 & js18_DW2
metab_7220	8-Acetamido-2-Methyl-7-Oxononanoic Acid	-	-	C12H21NO4	-	js18_DW1 & jy899_DW1 & jy899_DW2 & js18_DW2
metab_14669	9-(2,3-dihydroxypropoxy)-9-Oxononanoic Acid	-	-	C12H22O6	-	js18_DW1 & jy899_DW1 & jy899_DW2 & js18_DW2
metab_2623	Ile Leu	-	-	C12H24N2O3	-	js18_DW1 & jy899_DW1 & jy899_DW2 & js18_DW2
metab_7553	4-ethyl-2-(pyridin-2-ylmethylamino)pyrimidine-5-carboxylic acid	-	-	C13H14N4O2	-	js18_DW1 & jy899_DW1 & jy899_DW2 & js18_DW2
metab_7440	Thr Phe	-	-	C13H18N2O4	-	js18_DW1 & jy899_DW1 & jy899_DW2 & js18_DW2
metab_9085	Picraquassioside D	-	-	C13H18O8	-	js18_DW1 & jy899_DW1 & jy899_DW2 & js18_DW2
metab_284	Methyl 7-methyl-2-phenyl-[1,2,4]triazolo[1,5-a]pyrimidine-6-carboxylate	-	-	C14H12N4O2	-	js18_DW1 & jy899_DW1 & jy899_DW2 & js18_DW2
metab_7345	Pro Phe	-	-	C14H18N2O3	-	js18_DW1 & jy899_DW1 & jy899_DW2 & js18_DW2
metab_1597	(+)-2,5-epi Goniothalesdiol	-	-	C14H18O5	-	js18_DW1 & jy899_DW1 & jy899_DW2 & js18_DW2
metab_3216	Palitantin, (+)-	-	-	C14H22O4	-	js18_DW1 & jy899_DW1 & jy899_DW2 & js18_DW2
metab_14667	4-Acetyl-3-Hydroxy-5-Methylphenyl Beta-D-Glucopyranoside	-	-	C15H20O8	-	js18_DW1 & jy899_DW1 & jy899_DW2 & js18_DW2
metab_3030	Riboprine	HMDB0257214;HMDB0304396	Riboprine;isopentenyl adenosine	C15H21N5O4	Isopentenyl adenosine	js18_DW1 & jy899_DW1 & jy899_DW2 & js18_DW2
metab_8952	4-Hydroxy-3,5-dimethoxybenzyl ?-D-glucopyranoside	-	-	C15H22O9	-	js18_DW1 & jy899_DW1 & jy899_DW2 & js18_DW2
metab_13628	2-Decyl-3-Hydroxypentanedioic Acid	-	-	C15H28O5	-	js18_DW1 & jy899_DW1 & jy899_DW2 & js18_DW2
metab_14701	2-Glucosyloxy-4-methoxycinnamic acid	-	-	C16H20O9	-	js18_DW1 & jy899_DW1 & jy899_DW2 & js18_DW2
metab_235	3-(2-Glucosyloxy-4-methoxyphenyl)propanoic Acid	-	-	C16H22O9	-	js18_DW1 & jy899_DW1 & jy899_DW2 & js18_DW2
metab_13355	4-Decan-4-Ylbenzenesulfonic Acid	-	-	C16H26O3S	-	js18_DW1 & jy899_DW1 & jy899_DW2 & js18_DW2
metab_14716	Rubinaphthin A	-	-	C17H18O9	-	js18_DW1 & jy899_DW1 & jy899_DW2 & js18_DW2
metab_3136	5-(4'-hydroxyphenyl)-gamma-valerolactone 4'-glucuronide	-	-	C17H20O9	-	js18_DW1 & jy899_DW1 & jy899_DW2 & js18_DW2
metab_12700	4-(undecan-5-yl)benzene-1-Sulfonic Acid	-	-	C17H28O3S	-	js18_DW1 & jy899_DW1 & jy899_DW2 & js18_DW2
metab_3602	15-Methylpalmitate	HMDB0061709;HMDB0241917	15-Methylpalmitate;N-Linoleoyl Glycine	C17H34O2	-	js18_DW1 & jy899_DW1 & jy899_DW2 & js18_DW2
metab_9350	PSOROMIC ACID	-	-	C18H14O8	-	js18_DW1 & jy899_DW1 & jy899_DW2 & js18_DW2
metab_14611	Tributyl citrate	-	-	C18H32O7	-	js18_DW1 & jy899_DW1 & jy899_DW2 & js18_DW2
metab_14755	Clemaphenol A	-	-	C20H22O6	Clemaphenol A	js18_DW1 & jy899_DW1 & jy899_DW2 & js18_DW2
metab_3374	Ethyl 8-(3-(2-Ethoxy-2-oxoethoxy)phenyl)octanoate	-	-	C20H30O5	-	js18_DW1 & jy899_DW1 & jy899_DW2 & js18_DW2
metab_12344	Ent-16beta,17-Dihydroxy-19-Kauranoic Acid	-	-	C20H32O4	-	js18_DW1 & jy899_DW1 & jy899_DW2 & js18_DW2
metab_15417	Luteolin-6-C-Glucoside	HMDB0301981;HMDB0253666;MJDBOTE0001266	Isoorientin 7-O-(6''''''-O-(E)-feruloyl)glucoside;Isoorientin	C21H20O11	Isoorientin;Homoorientin	js18_DW1 & jy899_DW1 & jy899_DW2 & js18_DW2
metab_11533	Trandolaprilat	PW_C040469;HMDB0247506;HMDB0060583	1-(2-((1-Carboxy-3-phenylpropyl)amino)-1-oxopropyl)octahydro-1H-indole-2-carboxylic acid;Trandolaprilat	C22H30N2O5	Trandolaprilat	js18_DW1 & jy899_DW1 & jy899_DW2 & js18_DW2
metab_11171	Arillatose B	-	-	C22H30O14	-	js18_DW1 & jy899_DW1 & jy899_DW2 & js18_DW2
metab_16085	Sibiricose A5	-	-	C22H30O14	-	js18_DW1 & jy899_DW1 & jy899_DW2 & js18_DW2
metab_11112	Olivil 4'-O-Glucoside	-	-	C26H34O12	-	js18_DW1 & jy899_DW1 & jy899_DW2 & js18_DW2
metab_11226	(+)-Cycloolivil Glucoside	-	-	C26H34O12	-	js18_DW1 & jy899_DW1 & jy899_DW2 & js18_DW2
metab_400	Dioctyl succinate	-	-	C26H50O4	-	js18_DW1 & jy899_DW1 & jy899_DW2 & js18_DW2
metab_2622	Vitexin 4''-O-Glucoside	-	-	C27H30O15	-	js18_DW1 & jy899_DW1 & jy899_DW2 & js18_DW2
metab_9583	(-)-Lyoniresinol 9'-O-Glucoside	-	-	C28H38O13	-	js18_DW1 & jy899_DW1 & jy899_DW2 & js18_DW2
metab_10018	Demethoxycentaureidin 7-O-Rutinoside	-	-	C29H34O16	-	js18_DW1 & jy899_DW1 & jy899_DW2 & js18_DW2
metab_350	Pinoresinol Diglucoside	-	-	C32H42O16	-	js18_DW1 & jy899_DW1 & jy899_DW2 & js18_DW2
metab_10736	3-Ethoxypropanoic Acid	-	-	C5H10O3	-	js18_DW1 & jy899_DW1 & jy899_DW2 & js18_DW2
metab_2269	5-Amino-2-methylbenzenesulfonic acid	-	-	C7H9NO3S	-	js18_DW1 & jy899_DW1 & jy899_DW2 & js18_DW2
metab_11865	1,4-Cyclohexanedicarboxylic Acid	-	-	C8H12O4	-	js18_DW1 & jy899_DW1 & jy899_DW2 & js18_DW2
metab_7657	DL-4-Hydroxyphenyllactic Acid	-	-	C9H10O4	-	js18_DW1 & jy899_DW1 & jy899_DW2 & js18_DW2
metab_809	Gln Asp	-	-	C9H15N3O6	-	js18_DW1 & jy899_DW1 & jy899_DW2 & js18_DW2
metab_4940	4-hydroxy Nonenal	-	-	C9H16O2	-	js18_DW1 & jy899_DW1 & jy899_DW2 & js18_DW2
metab_3605	4-Piperidinone, 1-hydroxy-2,2,6,6-tetramethyl-	-	-	C9H17NO2	-	js18_DW1 & jy899_DW1 & jy899_DW2 & js18_DW2
metab_2312	Ser Leu	-	-	C9H18N2O4	-	js18_DW1 & jy899_DW1 & jy899_DW2 & js18_DW2
metab_7719	Ile Ser	-	-	C9H18N2O4	-	js18_DW1 & jy899_DW1 & jy899_DW2 & js18_DW2
metab_11327	Tiglic acid	HMDB0001470;LMFA01020030	Tiglic acid	C5H8O2	Tiglic acid;(E)-2,3-Dimethylacrylic acid	js18_DW1 & jy899_DW1 & jy899_DW2 & js18_DW2
metab_765	1-Aminocyclopropanecarboxylic acid	HMDB0036458	1-Aminocyclopropanecarboxylic acid	C4H7NO2	1-Aminocyclopropane-1-carboxylate;1-Aminocyclopropane-1-carboxylic acid	js18_DW1 & jy899_DW1 & jy899_DW2 & js18_DW2
metab_776	P-CHLOROPHENYLALANINE	HMDB0033261	Mulberrofuran M	C9H10ClNO2	-	js18_DW1 & jy899_DW1 & jy899_DW2 & js18_DW2
metab_787	4-aminobutanoic acid	LMFA01100039;HMDB0000112	gamma-Aminobutyric acid	C4H9NO2	4-Aminobutanoate;4-Aminobutanoic acid;4-Aminobutyrate;4-Aminobutyric acid;gamma-Aminobutyric acid;GABA	js18_DW1 & jy899_DW1 & jy899_DW2 & js18_DW2
metab_15634	Moexipril	HMDB0257333;HMDB0014829;PW_C009168	2-[2-[(1-Ethoxy-1-oxo-4-phenylbutan-2-yl)amino]propanoyl]-6,7-dimethoxy-3,4-dihydro-1H-isoquinoline-3-carboxylic acid;Moexipril	C27H34N2O7	Moexipril	js18_DW1 & jy899_DW1 & jy899_DW2 & js18_DW2
metab_8536	(S)-3-Hydroxyisobutyric acid	PW_C000016;HMDB0000023	(S)-3-Hydroxyisobutyric acid	C4H8O3	(S)-3-Hydroxyisobutyrate	js18_DW1 & jy899_DW1 & jy899_DW2 & js18_DW2
metab_8373	Kaempferol 3-neohesperidoside-7-(2''-p-coumaryllaminaribioside)	LMPK12111827;HMDB0041458	Kaempferol 3-neohesperidoside-7-(2''''-p-coumaryllaminaribioside)	C48H56O27	-	js18_DW1 & jy899_DW1 & jy899_DW2 & js18_DW2
metab_4683	Annonacin	HMDB0033628;HMDB0033327	Asitrilobin B;Annonacin	C35H64O7	Annonacin	js18_DW1 & jy899_DW1 & jy899_DW2 & js18_DW2
metab_12177	2-Furancarboxylic acid	HMDB0000617	2-Furoic acid	C5H4O3	2-Furoate;2-Furoic acid;2-Furancarboxylic acid;Pyromucic acid	js18_DW1 & jy899_DW1 & jy899_DW2 & js18_DW2
metab_16990	2-Furoic Acid	HMDB0000617;MJDBOTE0000456	2-Furoic acid	C5H4O3	2-Furoate;2-Furoic acid;2-Furancarboxylic acid;Pyromucic acid	js18_DW1 & jy899_DW1 & jy899_DW2 & js18_DW2
metab_17016	Glutaric Anhydride	HMDB0252815	Glutaric anhydride	C5H6O3	-	js18_DW1 & jy899_DW1 & jy899_DW2 & js18_DW2
metab_1714	2-Methyl-4-pentenoic acid	LMFA01030972;HMDB0031158	2-Methyl-4-pentenoic acid	C6H10O2	-	js18_DW1 & jy899_DW1 & jy899_DW2 & js18_DW2
metab_5519	2-Methyl-3-pentenoic acid	HMDB0031562	2-Methyl-3-pentenoic acid	C6H10O2	-	js18_DW1 & jy899_DW1 & jy899_DW2 & js18_DW2
metab_17433	Maleamic Acid	HMDB0254310	MALEAMIC ACID	C4H5NO3	Maleamate;Maleamic acid	js18_DW1 & jy899_DW1 & jy899_DW2 & js18_DW2
metab_2290	Glutarate semialdehyde	HMDB0012233	Glutarate semialdehyde	C5H8O3	5-Oxopentanoate;Glutarate semialdehyde	js18_DW1 & jy899_DW1 & jy899_DW2 & js18_DW2
metab_14215	Caproic acid	HMDB0000535;LMFA01010006;PW_C000412	Caproic acid	C6H12O2	Hexanoic acid;Hexanoate;Hexylic acid;n-Caproic acid	js18_DW1 & jy899_DW1 & jy899_DW2 & js18_DW2
metab_9798	Methylmalonic acid	LMFA01170118;PW_C000130;HMDB0000202	Methylmalonic acid	C4H6O4	Methylmalonate;Methylmalonic acid	js18_DW1 & jy899_DW1 & jy899_DW2 & js18_DW2
metab_8114	3-Hydroxyvaleric acid	HMDB0000531	3-Hydroxyvaleric acid	C5H10O3	-	js18_DW1 & jy899_DW1 & jy899_DW2 & js18_DW2
metab_16299	5-Hydroxypentanoic acid	HMDB0061927	5-Hydroxypentanoic acid	C5H10O3	5-Hydroxypentanoate	js18_DW1 & jy899_DW1 & jy899_DW2 & js18_DW2
metab_2030	2-Ethylhydracrylic acid	HMDB0000396	2-Ethylhydracrylic acid	C5H10O3	-	js18_DW1 & jy899_DW1 & jy899_DW2 & js18_DW2
metab_15507	2-Methyl-3-Hydroxybutyric Acid	LMFA01050391;HMDB0000354	2-Methyl-3-hydroxybutyric acid	C5H10O3	-	js18_DW1 & jy899_DW1 & jy899_DW2 & js18_DW2
metab_4843	1-Cyclohexene-1-carboxylic acid	HMDB0243852	1-Cyclohexene-1-carboxylic acid	C7H10O2	1-Cyclohexenecarboxylic acid;Cyclohex-1-enecarboxylic acid;1-Cyclohexene-1-carboxylic acid	js18_DW1 & jy899_DW1 & jy899_DW2 & js18_DW2
metab_9924	4-Aminohex-5-ynoic acid	HMDB0252607	4-Aminohex-5-ynoic acid	C6H9NO2	-	js18_DW1 & jy899_DW1 & jy899_DW2 & js18_DW2
metab_12002	4-Pentenyl acetate	HMDB0032460	4-Pentenyl acetate	C7H12O2	-	js18_DW1 & jy899_DW1 & jy899_DW2 & js18_DW2
metab_16277	2-Heptenoic acid	LMFA01030012;HMDB0031484	2-Heptenoic acid	C7H12O2	-	js18_DW1 & jy899_DW1 & jy899_DW2 & js18_DW2
metab_4710	4-Heptenoic acid	HMDB0033793;LMFA01030014	4-Heptenoic acid	C7H12O2	-	js18_DW1 & jy899_DW1 & jy899_DW2 & js18_DW2
metab_12351	Cyclohexanecarboxylic acid	HMDB0031342	Cyclohexanecarboxylic acid	C7H12O2	Cyclohexane-1-carboxylate;Cyclohexanecarboxylic acid;Hexahydrobenzoic acid	js18_DW1 & jy899_DW1 & jy899_DW2 & js18_DW2
metab_1923	(3R,5S)-1-pyrroline-3-hydroxy-5-carboxylic Acid	HMDB0062585	(3R,5S)-1-pyrroline-3-hydroxy-5-carboxylic Acid	C5H7NO3	L-1-Pyrroline-3-hydroxy-5-carboxylate;3-Hydroxy-L-1-pyrroline-5-carboxylate;(3R,5S)-1-Pyrroline-3-hydroxy-5-carboxylate;(3R,5S)-3-Hydroxy-1-pyrroline-5-carboxylate	js18_DW1 & jy899_DW1 & jy899_DW2 & js18_DW2
metab_1966	Itaconic acid	LMFA01170063;HMDB0002092	Itaconic acid	C5H6O4	Itaconate;Itaconic acid;Methylenesuccinic acid	js18_DW1 & jy899_DW1 & jy899_DW2 & js18_DW2
metab_2106	Mevalonolactone	HMDB0006024;HMDB0244840	Mevalonolactone;2H-Pyran-2-one, tetrahydro-4-hydroxy-4-methyl-, (R)-	C6H10O3	-	js18_DW1 & jy899_DW1 & jy899_DW2 & js18_DW2
metab_14674	Ethyl acetoacetate	HMDB0031216	Ethyl acetoacetate	C6H10O3	Ethyl 3-oxobutanoate;Ethyl acetoacetate	js18_DW1 & jy899_DW1 & jy899_DW2 & js18_DW2
metab_6750	3-Oxohexanoic acid	HMDB0010717;PW_C006725	3-Oxohexanoic acid	C6H10O3	3-Oxohexanoic acid;3-Oxohexanoate	js18_DW1 & jy899_DW1 & jy899_DW2 & js18_DW2
metab_11216	Adipate semialdehyde	HMDB0012882	Adipate semialdehyde	C6H10O3	Adipate semialdehyde;Hexan-1-one-6-carboxylate;6-Oxohexanoate;6-Oxohexanoic acid	js18_DW1 & jy899_DW1 & jy899_DW2 & js18_DW2
metab_8082	5-Amino-2-oxopentanoic acid	HMDB0006272;PW_C002698;LMFA01060169	5-Amino-2-oxopentanoic acid	C5H9NO3	5-Amino-2-oxopentanoic acid;5-Amino-2-oxopentanoate;2-Oxo-5-amino-pentanoate;2-Oxo-5-aminopentanoate;alpha-Keto-delta-aminopentanoate;2-Oxo-5-aminovalerate	js18_DW1 & jy899_DW1 & jy899_DW2 & js18_DW2
metab_2010	L-Glutamic gamma-semialdehyde	PW_C001415;HMDB0002104	L-Glutamic gamma-semialdehyde	C5H9NO3	L-Glutamate 5-semialdehyde;L-Glutamate gamma-semialdehyde	js18_DW1 & jy899_DW1 & jy899_DW2 & js18_DW2
metab_6707	Glutaric acid	HMDB0000661	Glutaric acid	C5H8O4	Glutarate;Glutaric acid;Pentanedioic acid;1,3-Propanedicarboxylic acid	js18_DW1 & jy899_DW1 & jy899_DW2 & js18_DW2
metab_1777	Ureidopropionic acid	PW_C000018;HMDB0000026	Ureidopropionic acid	C4H8N2O3	3-Ureidopropionate;3-Ureidopropanoate;beta-Ureidopropionic acid;N-Carbamoyl-beta-alanine	js18_DW1 & jy899_DW1 & jy899_DW2 & js18_DW2
metab_2559	6-Hydroxyhexanoic acid	HMDB0012843	6-Hydroxyhexanoic acid	C6H12O3	6-Hydroxyhexanoic acid;6-Hydroxyhexanoate	js18_DW1 & jy899_DW1 & jy899_DW2 & js18_DW2
metab_8919	D-Leucic acid	LMFA01050402;HMDB0000624	D-Leucic acid	C6H12O3	(R)-2-Hydroxyisocaproate;D-2-Hydroxyisocaproate;(R)-2-Hydroxy-4-methylpentanoate;D-Leucate	js18_DW1 & jy899_DW1 & jy899_DW2 & js18_DW2
metab_7732	(5R)-5-Hydroxyhexanoic acid	HMDB0000409	(5R)-5-Hydroxyhexanoic acid	C6H12O3	-	js18_DW1 & jy899_DW1 & jy899_DW2 & js18_DW2
metab_9719	L-Aspartic Acid	PW_C000123;HMDB0000191	L-Aspartic acid	C4H7NO4	L-Aspartate;L-Aspartic acid;2-Aminosuccinic acid;L-Asp	js18_DW1 & jy899_DW1 & jy899_DW2 & js18_DW2
metab_8292	2-Carboxyoxypropanoic acid	HMDB0257720	2-Carboxyoxypropanoic acid	C4H6O5	-	js18_DW1 & jy899_DW1 & jy899_DW2 & js18_DW2
metab_2099	D-Malic acid	HMDB0031518	D-Malic acid	C4H6O5	(R)-Malate;D-Malate;D-Malic acid	js18_DW1 & jy899_DW1 & jy899_DW2 & js18_DW2
metab_18009	Malic Acid	PW_C000592;HMDB0000156;MJDBOTE0000694	Malic acid	C4H6O5	(S)-Malate;L-Malate;L-Apple acid;L-Malic acid;L-2-Hydroxybutanedioic acid;Malate;Malic acid	js18_DW1 & jy899_DW1 & jy899_DW2 & js18_DW2
metab_10576	Beta-Glucogallin	HMDB0038728;HMDB0301708	beta-Glucogallin;Galloyl glucose	C13H16O10	1-O-Galloyl-beta-D-glucose;1-Galloyl-beta-glucose;beta-Glucogallin;1-Galloyl-beta-D-glucose	js18_DW1 & jy899_DW1 & jy899_DW2 & js18_DW2
metab_16513	2-Hydroxybenzaldehyde oxime	HMDB0245151	2-Hydroxybenzaldehyde oxime	C7H7NO2	-	js18_DW1 & jy899_DW1 & jy899_DW2 & js18_DW2
metab_16177	2-Aminobenzoic Acid	PW_C000877;HMDB0001123	2-Aminobenzoic acid	C7H7NO2	Anthranilate;Anthranilic acid;o-Aminobenzoic acid;Vitamin L1;2-Aminobenzoate	js18_DW1 & jy899_DW1 & jy899_DW2 & js18_DW2
metab_2446	Anthranilic acid	HMDB0001123	2-Aminobenzoic acid	C7H7NO2	Anthranilate;Anthranilic acid;o-Aminobenzoic acid;Vitamin L1;2-Aminobenzoate	js18_DW1 & jy899_DW1 & jy899_DW2 & js18_DW2
metab_7566	4-Hydroxybenzoic Acid	PW_C000382;HMDB0000500;HMDB0304180;MJDBOTE0001079	4-Hydroxybenzoic acid;4-hydroxybenzoate	C7H6O3	4-Hydroxybenzoate;Hydroxybenzoic acid;4-Hydroxybenzoic acid;Hydroxybenzenecarboxylic acid	js18_DW1 & jy899_DW1 & jy899_DW2 & js18_DW2
metab_8197	Urocanic acid	HMDB0062562;HMDB0000301;PW_C000205	Trans-urocanate;Urocanic acid	C6H6N2O2	Urocanate;Urocanic acid	js18_DW1 & jy899_DW1 & jy899_DW2 & js18_DW2
metab_5090	Violet-leaf aldehyde	HMDB0033857	Violet-leaf aldehyde	C9H14O	Nona-2,6-dienal;2,6-Nonadienal, (2E,6Z)-	js18_DW1 & jy899_DW1 & jy899_DW2 & js18_DW2
metab_10724	3-Amino-2,3-dihydrobenzoic acid	HMDB0251519	3-Amino-2,3-dihydrobenzoic acid	C7H9NO2	Gabaculine;3-Amino-2,3-dihydrobenzoic acid	js18_DW1 & jy899_DW1 & jy899_DW2 & js18_DW2
metab_6572	Ethyl maltol	HMDB0031735	Ethyl maltol	C7H8O3	Ethyl maltol	js18_DW1 & jy899_DW1 & jy899_DW2 & js18_DW2
metab_17934	2-Propyl-2,4-pentadienoic acid	HMDB0060682;PW_C040569	2-Propyl-2,4-pentadienoic acid	C8H12O2	2-Propyl-2,4-pentadienoic acid;2,4-Diene-VPA	js18_DW1 & jy899_DW1 & jy899_DW2 & js18_DW2
metab_7821	Kojic Acid	HMDB0032923;HMDB0258034	Kojic acid;5-(3-Aminopropylphosphanyloxy)-2-(hydroxymethyl)pyran-4-one	C6H6O4	Kojic acid;5-Hydroxy-2-(hydroxymethyl)-4-pyrone	js18_DW1 & jy899_DW1 & jy899_DW2 & js18_DW2
metab_15680	Sumiki's acid	HMDB0002432	Sumiki''s acid	C6H6O4	5-Hydroxymethyl-2-furoate;5-Hydroxymethyl-2-furoic acid	js18_DW1 & jy899_DW1 & jy899_DW2 & js18_DW2
metab_2247	2-Methylidene-4-(oxiran-2-yl)butanoic Acid	HMDB0257753	2-Methylidene-4-(oxiran-2-yl)butanoic Acid	C7H10O3	-	js18_DW1 & jy899_DW1 & jy899_DW2 & js18_DW2
metab_7988	Erinapyrone B	HMDB0041427	Erinapyrone B	C7H10O3	-	js18_DW1 & jy899_DW1 & jy899_DW2 & js18_DW2
metab_4074	(3Z)-2-Propylpent-3-enoic acid	HMDB0013903;LMFA01030946	(3Z)-2-Propylpent-3-enoic acid	C8H14O2	2-n-Propyl-3-pentenoic acid;3-En-valproic acid;3-Ene-VPA	js18_DW1 & jy899_DW1 & jy899_DW2 & js18_DW2
metab_2094	Benzofuran ketone	HMDB0249015	Benzofuran ketone	C9H4O2	-	js18_DW1 & jy899_DW1 & jy899_DW2 & js18_DW2
metab_2181	Triacetic acid	HMDB0259137	Triacetic acid	C6H8O4	Triacetate;3,5-Dioxo-hexanoic acid	js18_DW1 & jy899_DW1 & jy899_DW2 & js18_DW2
metab_8227	4-Guanidinobutanoic Acid	HMDB0003464;HMDB0031842;MJDBOTE0001114	4-Guanidinobutanoic acid;Rhapontigenin	C5H11N3O2	4-Guanidinobutanoate;4-Guanidinobutyric acid	js18_DW1 & jy899_DW1 & jy899_DW2 & js18_DW2
metab_18015	Riboflavin	HMDB0001520;PW_C000165;HMDB0247501;HMDB0000244;MJDBOTE0000812	Flavin mononucleotide;7,8-Dimethyl-10-[(2R,3R,4S)-2,3,4,5-tetrahydroxypentyl]benzo[g]pteridine-2,4-dione;Riboflavin	C17H20N4O6	Riboflavin;Lactoflavin;7,8-Dimethyl-10-ribitylisoalloxazine;Vitamin B2	js18_DW1 & jy899_DW1 & jy899_DW2 & js18_DW2
metab_9704	Oxoglutaric acid	HMDB0000208;PW_C000134	Oxoglutaric acid	C5H6O5	2-Oxoglutarate;Oxoglutaric acid;2-Ketoglutaric acid;alpha-Ketoglutaric acid	js18_DW1 & jy899_DW1 & jy899_DW2 & js18_DW2
metab_9923	3-(Hydroxymethyl)-5-oxopentanoic acid	HMDB0255410	3-(Hydroxymethyl)-5-oxopentanoic acid	C6H10O4	-	js18_DW1 & jy899_DW1 & jy899_DW2 & js18_DW2
metab_10654	Conduritol B	HMDB0250433	Conduritol B	C6H10O4	-	js18_DW1 & jy899_DW1 & jy899_DW2 & js18_DW2
metab_11122	(S)-2-Aceto-2-hydroxybutanoic acid	HMDB0006900	(S)-2-Aceto-2-hydroxybutanoic acid	C6H10O4	(S)-2-Aceto-2-hydroxybutanoate;(S)-2-Hydroxy-2-ethyl-3-oxobutanoate	js18_DW1 & jy899_DW1 & jy899_DW2 & js18_DW2
metab_16610	Adipic acid	HMDB0000448;LMFA01170048	Adipic acid	C6H10O4	Adipate;Adipic acid;Hexanedioate;Hexan-1,6-dicarboxylate	js18_DW1 & jy899_DW1 & jy899_DW2 & js18_DW2
metab_18005	L-Glutamate	HMDB0060475;HMDB0000148;HMDB0003339	DL-Glutamate;L-Glutamic acid;D-Glutamic acid	C5H9NO4	L-Glutamate;L-Glutamic acid;L-Glutaminic acid;Glutamate	js18_DW1 & jy899_DW1 & jy899_DW2 & js18_DW2
metab_10605	2-Oxo-4-methylthiobutanoic acid	HMDB0001553;PW_C001195	2-Oxo-4-methylthiobutanoic acid	C5H8O3S	4-Methylthio-2-oxobutanoic acid;4-Methylthio-2-oxobutanoate;4-(Methylsulfanyl)-2-oxobutanoate;2-Keto-4-methylthiobutyric acid;2-Oxo-4-methylthiobutanoate;2-Oxo-4-methylthiobutanoic acid	js18_DW1 & jy899_DW1 & jy899_DW2 & js18_DW2
metab_10776	3-(Methylthio)propyl acetate	HMDB0031717	3-(Methylthio)propyl acetate	C6H12O2S	-	js18_DW1 & jy899_DW1 & jy899_DW2 & js18_DW2
metab_17212	Mevalonic acid	PW_C000152;LMFA01050352;HMDB0000227	Mevalonic acid	C6H12O4	(R)-Mevalonate;Mevalonic acid;3,5-Dihydroxy-3-methylvaleric acid	js18_DW1 & jy899_DW1 & jy899_DW2 & js18_DW2
metab_7618	Ethyl benzoate	HMDB0033967	Ethyl benzoate	C9H10O2	Orsellinate;o-Orsellinic acid;2,4-Dihydroxy-6-methylbenzoic acid;2,4-Dihydroxy-6-methylbenzoate;4,6-Dihydroxy-o-toluic acid	js18_DW1 & jy899_DW1 & jy899_DW2 & js18_DW2
metab_16289	P-Anisic Acid	HMDB0001101	p-Anisic acid	C8H8O3	4-Methoxybenzoate;4-Methoxybenzoic acid;4-Anisic acid	js18_DW1 & jy899_DW1 & jy899_DW2 & js18_DW2
metab_2899	(S)-(-)-Perillyl alcohol	HMDB0003634	Perillyl alcohol	C10H16O	(-)-Perillyl alcohol;Perillyl alcohol;(S)-Perillyl alcohol;[(4S)-4-(Prop-1-en-2-yl)cyclohex-1-en-1-yl]methanol;p-Mentha-1,8-dien-7-ol;(-)-Perillylalcohol	js18_DW1 & jy899_DW1 & jy899_DW2 & js18_DW2
metab_2324	Aminosalicylic Acid	HMDB0014378	Aminosalicylic Acid	C7H7NO3	4-Aminosalicylate;4-Aminosalicylic acid	js18_DW1 & jy899_DW1 & jy899_DW2 & js18_DW2
metab_15582	Terreic acid	HMDB0258836	Terreic acid	C7H6O4	-	js18_DW1 & jy899_DW1 & jy899_DW2 & js18_DW2
metab_15407	2-Pyrocatechuic Acid	HMDB0000397;MJDBOTE0000462	2-Pyrocatechuic acid	C7H6O4	2,3-Dihydroxybenzoate;2,3-Dihydroxybenzoic acid	js18_DW1 & jy899_DW1 & jy899_DW2 & js18_DW2
metab_17085	Diethyl Hydrogen Phosphate	HMDB0012209	Diethylphosphate	C4H11O4P	Diethylphosphoric acid;O,O-Diethylphosphoric acid	js18_DW1 & jy899_DW1 & jy899_DW2 & js18_DW2
metab_10847	N-Methylethanolaminium phosphate	HMDB0060173	N-Methylethanolaminium phosphate	C3H10NO4P	N-Methylethanolamine phosphate	js18_DW1 & jy899_DW1 & jy899_DW2 & js18_DW2
metab_10154	L-2-Amino-3-(1-pyrazolyl)propanoic acid	HMDB0034267	L-2-Amino-3-(1-pyrazolyl)propanoic acid	C6H9N3O2	-	js18_DW1 & jy899_DW1 & jy899_DW2 & js18_DW2
metab_4508	2-Aminobicyclo[2.2.1]heptane-2-carboxylic acid	HMDB0245588	2-Aminobicyclo[2.2.1]heptane-2-carboxylic acid	C8H13NO2	-	js18_DW1 & jy899_DW1 & jy899_DW2 & js18_DW2
metab_17169	Cis-Aconitic anhydride	HMDB0250284	cis-Aconitic anhydride	C6H4O5	-	js18_DW1 & jy899_DW1 & jy899_DW2 & js18_DW2
metab_8178	2,5-Furandicarboxylic acid	HMDB0004812	2,5-Furandicarboxylic acid	C6H4O5	2,5-Furandicarboxylate;Furan-2,5-dicarboxylate	js18_DW1 & jy899_DW1 & jy899_DW2 & js18_DW2
metab_17086	Orotic Acid	PW_C000151;HMDB0000226;MJDBOTE0000334	Orotic acid	C5H4N2O4	Orotate;Orotic acid;Uracil-6-carboxylic acid	js18_DW1 & jy899_DW1 & jy899_DW2 & js18_DW2
metab_974	4-Imidazolone-5-propionic acid	HMDB0001014;PW_C000802	4-Imidazolone-5-propionic acid	C6H8N2O3	4-Imidazolone-5-propanoate;4-Imidazolone-5-propionic acid;4,5-Dihydro-4-oxo-5-imidazolepropanoate	js18_DW1 & jy899_DW1 & jy899_DW2 & js18_DW2
metab_10808	8-Hydroxy-5,6-octadienoic acid	HMDB0031101;LMFA01031076	8-Hydroxy-5,6-octadienoic acid	C8H12O3	-	js18_DW1 & jy899_DW1 & jy899_DW2 & js18_DW2
metab_14793	4-Hydroxynonenal	HMDB0004362;LMFA06000051;HMDB0245269	4-Hydroxynonenal;2-Nonenal, 4-hydroxy-, (2E,4R)-	C9H16O2	4-Hydroxynonenal;4-Hydroxy-2-nonenal;4-HNE	js18_DW1 & jy899_DW1 & jy899_DW2 & js18_DW2
metab_17175	2-Aminomuconic acid	HMDB0001241	2-Aminomuconic acid	C6H7NO4	2-Aminomuconate;2-Aminomuconic acid;o-Aminomuconate	js18_DW1 & jy899_DW1 & jy899_DW2 & js18_DW2
metab_15691	Zymonic acid	HMDB0031210	Zymonic acid	C6H6O5	-	js18_DW1 & jy899_DW1 & jy899_DW2 & js18_DW2
metab_8410	2-n-Propyl-4-oxopentanoic acid	HMDB0060683;PW_C040565	2-n-Propyl-4-oxopentanoic acid	C8H14O3	2-n-Propyl-4-oxopentanoic acid;4-Oxovalproic acid;4-Keto-VPA	js18_DW1 & jy899_DW1 & jy899_DW2 & js18_DW2
metab_13611	Pelargonic acid	LMFA01010009;HMDB0000847	Pelargonic acid	C9H18O2	Nonanoic acid;Nonanoate;Pelargonic acid	js18_DW1 & jy899_DW1 & jy899_DW2 & js18_DW2
metab_15347	L-Hexahydro-3-imino-1,2,4-oxadiazepine-3-carboxylic acid	HMDB0030402	L-Hexahydro-3-imino-1,2,4-oxadiazepine-3-carboxylic acid	C5H9N3O3	-	js18_DW1 & jy899_DW1 & jy899_DW2 & js18_DW2
metab_2215	DL-2-Aminooctanoic acid	HMDB0000991	DL-2-Aminooctanoic acid	C8H17NO2	-	js18_DW1 & jy899_DW1 & jy899_DW2 & js18_DW2
metab_9694	Oxoadipic acid	LMFA01170121;PW_C000150;HMDB0000225	Oxoadipic acid	C6H8O5	2-Oxoadipate;2-Oxoadipic acid	js18_DW1 & jy899_DW1 & jy899_DW2 & js18_DW2
metab_14804	Pimelic acid	LMFA01170051;HMDB0000857	Pimelic acid	C7H12O4	Pimelate;Pimelic acid;Heptanedioic acid;6-Carboxyhexanoate	js18_DW1 & jy899_DW1 & jy899_DW2 & js18_DW2
metab_9497	3-Methyladipic acid	HMDB0000555	3-Methyladipic acid	C7H12O4	-	js18_DW1 & jy899_DW1 & jy899_DW2 & js18_DW2
metab_7255	Indole-3-Carboxylic Acid	HMDB0003320;MJDBOTE0000454	Indole-3-carboxylic acid	C9H7NO2	Indole-3-carboxylate;Indole-3-carboxylic acid	js18_DW1 & jy899_DW1 & jy899_DW2 & js18_DW2
metab_10224	4-Hydroxy-2-oxoglutaric acid	HMDB0002070;PW_C001391	4-Hydroxy-2-oxoglutaric acid	C5H6O6	4-Hydroxy-2-oxoglutarate;4-Hydroxy-2-oxoglutaric acid	js18_DW1 & jy899_DW1 & jy899_DW2 & js18_DW2
metab_2572	3 Hydroxycoumarin	HMDB0002149	3 Hydroxycoumarin	C9H6O3	-	js18_DW1 & jy899_DW1 & jy899_DW2 & js18_DW2
metab_8133	2-Hydroxyadipic acid	LMFA01170049;HMDB0000321	2-Hydroxyadipic acid	C6H10O5	2-Hydroxyadipate;2-Hydroxyadipic acid	js18_DW1 & jy899_DW1 & jy899_DW2 & js18_DW2
metab_11585	Phenylpyruvic Acid	HMDB0304081;HMDB0000205;PW_C000131;MJDBOTE0000608	2-oxo-3-phenylpropanoate;Phenylpyruvic acid	C9H8O3	Phenylpyruvate;Phenylpyruvic acid;alpha-Ketohydrocinnamic acid;keto-Phenylpyruvate;3-Phenyl-2-oxopropanoate;2-Oxo-3-phenylpropanoate	js18_DW1 & jy899_DW1 & jy899_DW2 & js18_DW2
metab_15701	Coumarinic acid	HMDB0304296;HMDB0041592	coumarinate;Coumarinic acid	C9H8O3	cis-2-Hydroxycinnamate;2-Coumarinate	js18_DW1 & jy899_DW1 & jy899_DW2 & js18_DW2
metab_11599	Cis-p-Coumaric acid	HMDB0030677	cis-p-Coumaric acid	C9H8O3	cis-p-Coumarate	js18_DW1 & jy899_DW1 & jy899_DW2 & js18_DW2
metab_15594	Propyl benzoate	HMDB0031761	Propyl benzoate	C10H12O2	-	js18_DW1 & jy899_DW1 & jy899_DW2 & js18_DW2
metab_1843	Benzoquinoneacetic acid	HMDB0002334	Benzoquinoneacetic acid	C8H6O4	-	js18_DW1 & jy899_DW1 & jy899_DW2 & js18_DW2
metab_11338	Phthalic Acid	HMDB0002107;MJDBOTE0000627	Phthalic acid	C8H6O4	Phthalate;o-Phthalic acid;1,2-Benzenedicarboxylic acid	js18_DW1 & jy899_DW1 & jy899_DW2 & js18_DW2
metab_16143	Methoxyphenylacetic acid	HMDB0301734	Methoxyphenylacetic acid	C9H10O3	-	js18_DW1 & jy899_DW1 & jy899_DW2 & js18_DW2
metab_2746	3-(2-Hydroxyphenyl)propanoic acid	HMDB0033752	3-(2-Hydroxyphenyl)propanoic acid	C9H10O3	3-(2-Hydroxyphenyl)propanoate;2-Hydroxyphenylpropanoate;3-(2-Hydroxyphenyl)propionic acid;Melilotate;3-(2-Hydroxyphenyl)propionate	js18_DW1 & jy899_DW1 & jy899_DW2 & js18_DW2
metab_7036	3-(3-Hydroxyphenyl)propanoic acid	HMDB0000375	3-(3-Hydroxyphenyl)propanoic acid	C9H10O3	3-(3-Hydroxyphenyl)propanoic acid;Dihydro-3-coumaric acid;3-Hydroxyphenylpropanoate;3-(3-Hydroxyphenyl)propanoate	js18_DW1 & jy899_DW1 & jy899_DW2 & js18_DW2
metab_11662	D-Phenyllactic acid	HMDB0000563	D-Phenyllactic acid	C9H10O3	Phenyllactate;(R)-Phenyllactate;(R)-3-(phenyl)lactate	js18_DW1 & jy899_DW1 & jy899_DW2 & js18_DW2
metab_2725	4-Hydroxyphenyl-2-propionic acid	HMDB0041683	4-Hydroxyphenyl-2-propionic acid	C9H10O3	4-Hydroxyhydratropate	js18_DW1 & jy899_DW1 & jy899_DW2 & js18_DW2
metab_5229	PERILLIC ACID	HMDB0004586;LMPR0102090041	Perillic acid	C10H14O2	Perillic acid	js18_DW1 & jy899_DW1 & jy899_DW2 & js18_DW2
metab_10832	2-Nitrobenzoic acid	HMDB0245255	2-Nitrobenzoic acid	C7H5NO4	o-Nitrobenzoate;2-Nitrobenzoic acid	js18_DW1 & jy899_DW1 & jy899_DW2 & js18_DW2
metab_17284	Phosphoenolpyruvic Acid	PW_C000180;HMDB0000263;MJDBNL00000135	Phosphoenolpyruvic acid	C3H5O6P	Phosphoenolpyruvate;Phosphoenolpyruvic acid;PEP	js18_DW1 & jy899_DW1 & jy899_DW2 & js18_DW2
metab_3154	3,4-dihydroxyphenylacetic Acid	HMDB0001336;MJDBSJD0000081	3,4-Dihydroxybenzeneacetic acid	C8H8O4	3,4-Dihydroxyphenylacetate;3,4-Dihydroxyphenylacetic acid;Homoprotocatechuate	js18_DW1 & jy899_DW1 & jy899_DW2 & js18_DW2
metab_11250	4-Hydroxymandelic Acid	HMDB0000822	p-Hydroxymandelic acid	C8H8O4	4-Hydroxymandelate;4-Hydroxymandelic acid	js18_DW1 & jy899_DW1 & jy899_DW2 & js18_DW2
metab_3036	Geranic Acid	HMDB0036103;LMFA01030784;HMDB0304369	Geranic acid;geranate	C10H16O2	Geranic acid;3,7-Dimethylocta-2,6-dienoate;Geranate	js18_DW1 & jy899_DW1 & jy899_DW2 & js18_DW2
metab_1181	4-Isopropyl-3-cyclohexene-1-carboxylic acid	HMDB0037175	4-Isopropyl-3-cyclohexene-1-carboxylic acid	C10H16O2	-	js18_DW1 & jy899_DW1 & jy899_DW2 & js18_DW2
metab_9949	Gallic acid	HMDB0005807	Gallic acid	C7H6O5	Gallate;Gallic acid;3,4,5-Trihydroxybenzoic acid;3,4,5-Trihydroxybenzoate;Pyrogallol-5-carboxylic acid	js18_DW1 & jy899_DW1 & jy899_DW2 & js18_DW2
metab_14548	Herierin IV	HMDB0038761	Herierin IV	C8H10O4	-	js18_DW1 & jy899_DW1 & jy899_DW2 & js18_DW2
metab_18013	Penicillic acid	HMDB0256217	Penicillic acid	C8H10O4	Penicillic acid;3-Methoxy-5-methyl-4-oxo-2,5-hexadienoic acid;Penicillic acid	js18_DW1 & jy899_DW1 & jy899_DW2 & js18_DW2
metab_9322	Cis-3-Hexenyl pyruvate	HMDB0038276	cis-3-Hexenyl pyruvate	C9H14O3	-	js18_DW1 & jy899_DW1 & jy899_DW2 & js18_DW2
metab_3454	Trans-Dec-2-enoic acid	PW_C006733;HMDB0010726	trans-Dec-2-enoic acid	C10H18O2	-	js18_DW1 & jy899_DW1 & jy899_DW2 & js18_DW2
metab_2998	Menthone lactone	HMDB0040330	Menthone lactone	C10H18O2	7-Isopropyl-4-methyloxepan-2-one	js18_DW1 & jy899_DW1 & jy899_DW2 & js18_DW2
metab_2056	Hydantoin-5-propionic acid	HMDB0001212	Hydantoin-5-propionic acid	C6H8N2O4	Hydantoin-5-propionate;Hydantoin-propionate	js18_DW1 & jy899_DW1 & jy899_DW2 & js18_DW2
metab_2905	2-Naphthoic acid	HMDB0245249	2-Naphthoic acid	C11H8O2	2-Naphthoic acid;2-Naphthalenecarboxylic acid;beta-Naphthoic acid	js18_DW1 & jy899_DW1 & jy899_DW2 & js18_DW2
metab_582	Methyl (Z)-2-decene-4,6,8-triynoate	HMDB0033765;LMFA07010935	Methyl (Z)-2-decene-4,6,8-triynoate	C11H8O2	Dehydromatricaria ester;(E)-2-Decene-4,6,8-triynoic acid methyl ester	js18_DW1 & jy899_DW1 & jy899_DW2 & js18_DW2
metab_15105	1,2-Cyclohexanedicarboxylic acid	HMDB0250649	1,2-Cyclohexanedicarboxylic acid	C8H12O4	-	js18_DW1 & jy899_DW1 & jy899_DW2 & js18_DW2
metab_10898	2-Octenedioic acid	LMFA01170085;HMDB0000341	2-Octenedioic acid	C8H12O4	-	js18_DW1 & jy899_DW1 & jy899_DW2 & js18_DW2
metab_1203	9-Oxo-nonanoic acid	LMFA01060160;HMDB0094711	9-Oxo-nonanoic acid	C9H16O3	9-Oxononanoic acid	js18_DW1 & jy899_DW1 & jy899_DW2 & js18_DW2
metab_11067	Tetrahydrofurfuryl butyrate	HMDB0036188	Tetrahydrofurfuryl butyrate	C9H16O3	-	js18_DW1 & jy899_DW1 & jy899_DW2 & js18_DW2
metab_12598	Capric acid	HMDB0000511;PW_C000391;LMFA01010010	Capric acid	C10H20O2	Decanoic acid;Decanoate;Decylic acid;n-Capric acid	js18_DW1 & jy899_DW1 & jy899_DW2 & js18_DW2
metab_2348	N-Acetyl-L-glutamate 5-semialdehyde	HMDB0006488	N-Acetyl-L-glutamate 5-semialdehyde	C7H11NO4	N-Acetyl-L-glutamate 5-semialdehyde;2-Acetamido-5-oxopentanoate	js18_DW1 & jy899_DW1 & jy899_DW2 & js18_DW2
metab_15270	Rhoifolin	HMDB0038848;HMDB0303149	Rhoifolin;Apigenin 7-O-beta-D-rutinoside	C27H30O14	Apigenin 7-O-neohesperidoside;Rhoifolin;Rhoifoloside	js18_DW1 & jy899_DW1 & jy899_DW2 & js18_DW2
metab_17077	Trans-Aconitic Acid	HMDB0000958;MJDBOTE0001106	trans-Aconitic acid	C6H6O6	trans-Aconitate;trans-Aconitic acid	js18_DW1 & jy899_DW1 & jy899_DW2 & js18_DW2
metab_17995	Dehydroascorbic acid	PW_C000977;HMDB0001264	Dehydroascorbic acid	C6H6O6	Dehydroascorbate;Dehydroascorbic acid;L-Dehydroascorbate;L-Dehydroascorbic acid	js18_DW1 & jy899_DW1 & jy899_DW2 & js18_DW2
metab_8725	Cis-Aconitic acid	PW_C000051;HMDB0000072	cis-Aconitic acid	C6H6O6	cis-Aconitate;cis-Aconitic acid	js18_DW1 & jy899_DW1 & jy899_DW2 & js18_DW2
metab_11292	Shikimic Acid	HMDB0003070;MJDBOTE0000801	Shikimic acid	C7H10O5	Shikimate;Shikimic acid;3,4,5-Trihydroxy-1-cyclohexenecarboxylic acid	js18_DW1 & jy899_DW1 & jy899_DW2 & js18_DW2
metab_15745	(-)-Shikimic acid	HMDB0003070	Shikimic acid	C7H10O5	Shikimate;Shikimic acid;3,4,5-Trihydroxy-1-cyclohexenecarboxylic acid	js18_DW1 & jy899_DW1 & jy899_DW2 & js18_DW2
metab_2388	Indole-3-acetic Acid	HMDB0302181;HMDB0000197;MJDBZSJ0000111	Auxin;Indoleacetic acid	C10H9NO2	Indole-3-acetate;Indole-3-acetic acid;(Indol-3-yl)acetate;Indoleacetate;Indoleacetic acid;(1H-indol-3-yl)acetate;IAA	js18_DW1 & jy899_DW1 & jy899_DW2 & js18_DW2
metab_16624	Suberic acid	HMDB0000893;LMFA01170001	Suberic acid	C8H14O4	Suberic acid;Cork acid;1,8-Octanedioic acid;Octanedioic acid;1,6-Hexanedicarboxylic acid	js18_DW1 & jy899_DW1 & jy899_DW2 & js18_DW2
metab_10941	Dimethyl adipate	HMDB0041606	Dimethyl adipate	C8H14O4	Dimethyl adipate;Dimethyl hexanedioate	js18_DW1 & jy899_DW1 & jy899_DW2 & js18_DW2
metab_17488	2-Amino-4-[carbamimidoyl(methyl)amino]butanoic acid	HMDB0255374	2-Amino-4-[carbamimidoyl(methyl)amino]butanoic acid	C6H14N4O2	-	js18_DW1 & jy899_DW1 & jy899_DW2 & js18_DW2
metab_8924	Glabrin A	HMDB0301777	Glabrin A	C7H13NO4	-	js18_DW1 & jy899_DW1 & jy899_DW2 & js18_DW2
metab_10468	2-Aminoheptanedioic Acid	HMDB0034252	2-Aminoheptanedioic acid	C7H13NO4	-	js18_DW1 & jy899_DW1 & jy899_DW2 & js18_DW2
metab_17989	Ascorbic Acid	HMDB0000044;PW_C000031;MJDBOTE0001568	Ascorbic acid	C6H8O6	Monodehydroascorbate;Monodehydroascorbate radical;Ascorbate radical;Semidehydroascorbic acid	js18_DW1 & jy899_DW1 & jy899_DW2 & js18_DW2
metab_7205	3-Isopropylmalic acid	HMDB0012156	3-Isopropylmalic acid	C7H12O5	(2R,3S)-3-Isopropylmalate;3-Isopropylmalate;3-Carboxy-2-hydroxy-4-methylpentanoate;2-D-threo-Hydroxy-3-carboxy-isocaproate	js18_DW1 & jy899_DW1 & jy899_DW2 & js18_DW2
metab_10734	2-Isopropylmalic acid	HMDB0000402	2-Isopropylmalic acid	C7H12O5	alpha-Isopropylmalate;(2S)-2-Isopropylmalate;(2S)-2-Hydroxy-2-isopropylsuccinic acid;2-Isopropylmalic acid;3-Carboxy-3-hydroxy-4-methylpentanoate;3-Carboxy-3-hydroxyisocaproate	js18_DW1 & jy899_DW1 & jy899_DW2 & js18_DW2
metab_2972	(E)-10-Hydroxy-2-decene-4,6-diynoic acid	HMDB0038965	(E)-10-Hydroxy-2-decene-4,6-diynoic acid	C10H10O3	-	js18_DW1 & jy899_DW1 & jy899_DW2 & js18_DW2
metab_6100	(Z)-10-Hydroxy-8-decene-4,6-diynoic acid	HMDB0031055	(Z)-10-Hydroxy-8-decene-4,6-diynoic acid	C10H10O3	-	js18_DW1 & jy899_DW1 & jy899_DW2 & js18_DW2
metab_7511	3-Phenylpropyl acetate	HMDB0033386	3-Phenylpropyl acetate	C11H14O2	3-Phenylpropyl acetate;Hydrocinnamyl acetate	js18_DW1 & jy899_DW1 & jy899_DW2 & js18_DW2
metab_14588	4-Hydroxyphenylpyruvic Acid	HMDB0000707;PW_C000558	4-Hydroxyphenylpyruvic acid	C9H8O4	3-(4-Hydroxyphenyl)pyruvate;4-Hydroxyphenylpyruvate;p-Hydroxyphenylpyruvic acid	js18_DW1 & jy899_DW1 & jy899_DW2 & js18_DW2
metab_2991	(E)-3-(2,3-Dihydroxyphenyl)-2-propenoic acid	HMDB0032057	(E)-3-(2,3-Dihydroxyphenyl)-2-propenoic acid	C9H8O4	trans-2,3-Dihydroxycinnamate;(2E)-3-(2,3-Dihydroxyphenyl)prop-2-enoate	js18_DW1 & jy899_DW1 & jy899_DW2 & js18_DW2
metab_2345	Cis-Caffeic acid	HMDB0003501	cis-Caffeic acid	C9H8O4	Caffeate;Caffeic acid;3,4-Dihydroxycinnamic acid	js18_DW1 & jy899_DW1 & jy899_DW2 & js18_DW2
metab_9032	Isonicotinic acid	HMDB0041912;HMDB0060665	Isonicotinylglycine;Isonicotinic acid	C6H5NO2	Isonicotinic acid	js18_DW1 & jy899_DW1 & jy899_DW2 & js18_DW2
metab_15104	1-Propanone, 1-(3,4-dihydroxyphenyl)-2-methyl-	HMDB0246944	1-Propanone, 1-(3,4-dihydroxyphenyl)-2-methyl-	C10H12O3	U 0521	js18_DW1 & jy899_DW1 & jy899_DW2 & js18_DW2
metab_11349	Coniferyl alcohol	HMDB0012915	Coniferyl alcohol	C10H12O3	Coniferyl alcohol;Coniferol;4-(3-Hydroxy-1-propenyl)-2-methoxyphenol;trans-Coniferyl alcohol	js18_DW1 & jy899_DW1 & jy899_DW2 & js18_DW2
metab_3753	Trans-Carvyl formate	HMDB0302762	trans-Carvyl formate	C11H16O2	-	js18_DW1 & jy899_DW1 & jy899_DW2 & js18_DW2
metab_10325	Phosphohydroxypyruvic acid	HMDB0304153;HMDB0001024;PW_C000810	3-phospho-hydroxypyruvate;Phosphohydroxypyruvic acid	C3H5O7P	3-Phosphonooxypyruvate;3-Phosphonooxypyruvic acid;3-Phosphohydroxypyruvate;3-Phosphohydroxypyruvic acid;3-Phosphooxypyruvate	js18_DW1 & jy899_DW1 & jy899_DW2 & js18_DW2
metab_14082	4-Hydroxy-4-(3-pyridyl)-butanoic acid	HMDB0001119	4-Hydroxy-4-(3-pyridyl)-butanoic acid	C9H11NO3	gamma-Hydroxy-3-pyridinebutanoate	js18_DW1 & jy899_DW1 & jy899_DW2 & js18_DW2
metab_7720	3,4-Dihydroxyhydrocinnamic acid	HMDB0000423	3,4-Dihydroxyhydrocinnamic acid	C9H10O4	3,4-Dihydroxyphenylpropanoate;Dihydrocaffeic acid;3,4-Dihydroxyphenylpropionic acid;3-(3,4-Dihydroxyphenyl)propanoate	js18_DW1 & jy899_DW1 & jy899_DW2 & js18_DW2
metab_7374	Homovanillic acid	HMDB0000118;PW_C000074	Homovanillic acid	C9H10O4	Homovanillate;Homovanillic acid;3-Methoxy-4-hydroxyphenylacetate	js18_DW1 & jy899_DW1 & jy899_DW2 & js18_DW2
metab_1707	Hydroxyphenyllactic acid	HMDB0000755	Hydroxyphenyllactic acid	C9H10O4	3-(4-Hydroxyphenyl)lactate;4-Hydroxyphenyllactate;p-Hydroxyphenyllactate;2-Hydroxy-3-(4-hydroxyphenyl)propanoate	js18_DW1 & jy899_DW1 & jy899_DW2 & js18_DW2
metab_7586	Peperinic acid	HMDB0038181	Peperinic acid	C10H14O3	-	js18_DW1 & jy899_DW1 & jy899_DW2 & js18_DW2
metab_9297	Neryl formate	HMDB0035156	Neryl formate	C11H18O2	Geranyl formate	js18_DW1 & jy899_DW1 & jy899_DW2 & js18_DW2
metab_4523	Methyl 4,8-decadienoate	HMDB0034708	Methyl 4,8-decadienoate	C11H18O2	-	js18_DW1 & jy899_DW1 & jy899_DW2 & js18_DW2
metab_3589	Alpha-Terpineol formate	HMDB0032050	alpha-Terpineol formate	C11H18O2	-	js18_DW1 & jy899_DW1 & jy899_DW2 & js18_DW2
metab_9915	2-((3,5-Dihydroxyphenyl)amino)acetic acid	HMDB0244908	2-((3,5-Dihydroxyphenyl)amino)acetic acid	C8H9NO4	-	js18_DW1 & jy899_DW1 & jy899_DW2 & js18_DW2
metab_1351	4-Pyridoxic acid	PW_C000011;HMDB0000017	4-Pyridoxic acid	C8H9NO4	4-Pyridoxate;4-Pyridoxic acid	js18_DW1 & jy899_DW1 & jy899_DW2 & js18_DW2
metab_2362	4(1H)-Pyridinone, 2-ethyl-3-hydroxy-1-(2-hydroxyethyl)-	HMDB0244490	4(1H)-Pyridinone, 2-ethyl-3-hydroxy-1-(2-hydroxyethyl)-	C9H13NO3	-	js18_DW1 & jy899_DW1 & jy899_DW2 & js18_DW2
metab_7344	3,4,5,6-Tetrahydrohippuric acid	HMDB0061679	3,4,5,6-Tetrahydrohippuric acid	C9H13NO3	-	js18_DW1 & jy899_DW1 & jy899_DW2 & js18_DW2
metab_7195	Lupinic acid	HMDB0302524	Lupinic acid	C10H17NO2	Lupinate;Lupinic acid;3-[N6-(4-Hydroxyisopentenyl)adeninyl]-L-alanine;(S)-2-Amino-3-{[(E)-4-hydroxy-3-methylbut-2-enylamino]purin-9-yl}propanoic acid	js18_DW1 & jy899_DW1 & jy899_DW2 & js18_DW2
metab_16861	4-O-Methylgallic acid	HMDB0013198	4-O-Methylgallic acid	C8H8O5	-	js18_DW1 & jy899_DW1 & jy899_DW2 & js18_DW2
metab_62	Methyl gallate	HMDB0254590	Methyl gallate	C8H8O5	-	js18_DW1 & jy899_DW1 & jy899_DW2 & js18_DW2
metab_131	3,4-Dihydroxymandelic acid	HMDB0001866;PW_C001240	3,4-Dihydroxymandelic acid	C8H8O5	3,4-Dihydroxymandelate;3,4-Dihydroxymandelic acid;Dihydroxymandelic acid	js18_DW1 & jy899_DW1 & jy899_DW2 & js18_DW2
metab_7019	(S)-Oleuropeic acid	HMDB0036998	(S)-Oleuropeic acid	C10H16O3	-	js18_DW1 & jy899_DW1 & jy899_DW2 & js18_DW2
metab_14446	Cyclopropaneoctanoic acid	HMDB0250676	Cyclopropaneoctanoic acid	C11H20O2	-	js18_DW1 & jy899_DW1 & jy899_DW2 & js18_DW2
metab_15027	Undecylenic acid	LMFA01030036;HMDB0033724	Undecylenic acid	C11H20O2	Undecylenic acid;Undecenoic acid	js18_DW1 & jy899_DW1 & jy899_DW2 & js18_DW2
metab_16281	O-Ethyl s-(2-furylmethyl)thiocarbonate	HMDB0303266	O-Ethyl s-(2-furylmethyl)thiocarbonate	C8H10O3S	-	js18_DW1 & jy899_DW1 & jy899_DW2 & js18_DW2
metab_8991	Erinapyrone C	HMDB0041026	Erinapyrone C	C8H10O5	-	js18_DW1 & jy899_DW1 & jy899_DW2 & js18_DW2
metab_8252	Alpha-AMINO-3-HYDROXY-5-METHYL-4-ISOXAZOLEPROPIONIC ACID	HMDB0248356	alpha-AMINO-3-HYDROXY-5-METHYL-4-ISOXAZOLEPROPIONIC ACID	C7H10N2O4	AMPA;alpha-Amino-3-hydroxy-5-methyl-4-isoxazolepropionic acid	js18_DW1 & jy899_DW1 & jy899_DW2 & js18_DW2
metab_11661	5-Butyltetrahydro-2-oxo-3-furancarboxylic acid	HMDB0030992	5-Butyltetrahydro-2-oxo-3-furancarboxylic acid	C9H14O4	-	js18_DW1 & jy899_DW1 & jy899_DW2 & js18_DW2
metab_142	Indoleacrylic acid	HMDB0000734	Indoleacrylic acid	C11H9NO2	-	js18_DW1 & jy899_DW1 & jy899_DW2 & js18_DW2
metab_2080	1-Hydroxy-2,2,5,5-tetramethylpyrrolidine-3-carboxylic acid	HMDB0243895	1-Hydroxy-2,2,5,5-tetramethylpyrrolidine-3-carboxylic acid	C9H17NO3	-	js18_DW1 & jy899_DW1 & jy899_DW2 & js18_DW2
metab_7958	L-Valine, N-(2-hydroxy-3-butenyl)-	HMDB0253927	L-Valine, N-(2-hydroxy-3-butenyl)-	C9H17NO3	-	js18_DW1 & jy899_DW1 & jy899_DW2 & js18_DW2
metab_2117	8-Amino-7-oxononanoic acid	HMDB0240687;LMFA01060168	8-Amino-7-oxononanoic acid	C9H17NO3	8-Amino-7-oxononanoate;8-Amino-7-oxononanoic acid;7-Keto-8-aminopelargonic acid;KAPA	js18_DW1 & jy899_DW1 & jy899_DW2 & js18_DW2
metab_10893	3-(3-Oxobutanoyloxy)butanoic acid	HMDB0258085	3-(3-Oxobutanoyloxy)butanoic acid	C8H12O5	-	js18_DW1 & jy899_DW1 & jy899_DW2 & js18_DW2
metab_11136	Allyl cinnamate	HMDB0041219	Allyl cinnamate	C12H12O2	-	js18_DW1 & jy899_DW1 & jy899_DW2 & js18_DW2
metab_17819	Azelaic Acid	LMFA01170054;HMDB0000784;MJDBOTE0000344	Azelaic acid	C9H16O4	Azelaic acid;Nonanedioic acid;1,7-Heptanedicarboxylic acid	js18_DW1 & jy899_DW1 & jy899_DW2 & js18_DW2
metab_6523	10-Hydroxydecanoic acid	HMDB0244272	10-Hydroxydecanoic acid	C10H20O3	10-Hydroxydecanoic acid;10-Hydroxydecanoate	js18_DW1 & jy899_DW1 & jy899_DW2 & js18_DW2
metab_7254	Kynurenic Acid	HMDB0000715;PW_C000566;MJDBOTE0000367	Kynurenic acid	C10H7NO3	4-Hydroxy-2-quinolinecarboxylic acid;Kynurenic acid;Kynurenate	js18_DW1 & jy899_DW1 & jy899_DW2 & js18_DW2
metab_8124	N-Acetyl-L-Glutamic Acid	HMDB0001138;MJDBOTE0000638	N-Acetyl-L-glutamic acid	C7H11NO5	N-Acetyl-L-glutamate;N-Acetyl-L-glutamic acid	js18_DW1 & jy899_DW1 & jy899_DW2 & js18_DW2
metab_10423	3-Dehydroquinic acid	HMDB0012710	3-Dehydroquinic acid	C7H10O6	3-Dehydroquinate;3-Dehydroquinic acid;5-Dehydroquinate;5-Dehydroquinic acid	js18_DW1 & jy899_DW1 & jy899_DW2 & js18_DW2
metab_2718	Coixinden A	HMDB0040938	Coixinden A	C11H10O3	Coixinden A	js18_DW1 & jy899_DW1 & jy899_DW2 & js18_DW2
metab_11812	Ethyl 4-(acetylthio)butyrate	LMFA07010866;HMDB0032259	Ethyl 4-(acetylthio)butyrate	C8H14O3S	-	js18_DW1 & jy899_DW1 & jy899_DW2 & js18_DW2
metab_5844	3-Hydroxysuberic acid	HMDB0000325	3-Hydroxysuberic acid	C8H14O5	-	js18_DW1 & jy899_DW1 & jy899_DW2 & js18_DW2
metab_10620	5-Hydroxyindoleacetic acid	PW_C000609;HMDB0000763	5-Hydroxyindoleacetic acid	C10H9NO3	5-Hydroxyindoleacetate	js18_DW1 & jy899_DW1 & jy899_DW2 & js18_DW2
metab_10414	Citric Acid	HMDB0000094;PW_C000063;MJDBNL00000139	Citric acid	C6H8O7	Citrate;Citric acid;2-Hydroxy-1,2,3-propanetricarboxylic acid;2-Hydroxytricarballylic acid	js18_DW1 & jy899_DW1 & jy899_DW2 & js18_DW2
metab_14986	Quinic Acid	HMDB0003072;HMDB0042004;MJDBOTE0000415	Quinic acid;Quinaldine	C7H12O6	Quinate;Quinic acid;Kinic acid;Chinic acid;L-Quinic acid;L-Quinate;(-)-Quinic acid	js18_DW1 & jy899_DW1 & jy899_DW2 & js18_DW2
metab_2876	1'-Hydroxychavicol acetate	HMDB0041007	1''-Hydroxychavicol acetate	C11H12O3	-	js18_DW1 & jy899_DW1 & jy899_DW2 & js18_DW2
metab_1631	Methyl trans-p-methoxycinnamate	HMDB0030752	Methyl trans-p-methoxycinnamate	C11H12O3	-	js18_DW1 & jy899_DW1 & jy899_DW2 & js18_DW2
metab_8007	(5S,6R)-Methyl 5,6,7-trihydroxyheptanoate	HMDB0247393	(5S,6R)-Methyl 5,6,7-trihydroxyheptanoate	C8H16O5	-	js18_DW1 & jy899_DW1 & jy899_DW2 & js18_DW2
metab_5303	11,12,13-Trinor-1,3,5-bisabolatrien-10-oic acid	HMDB0039643	11,12,13-Trinor-1,3,5-bisabolatrien-10-oic acid	C12H16O2	-	js18_DW1 & jy899_DW1 & jy899_DW2 & js18_DW2
metab_7073	Butyl phenylacetate	HMDB0040427	Butyl phenylacetate	C12H16O2	-	js18_DW1 & jy899_DW1 & jy899_DW2 & js18_DW2
metab_123	Thymyl acetate	HMDB0303499	2-Isopropyl-5-methylphenol acetate	C12H16O2	Thymyl acetate	js18_DW1 & jy899_DW1 & jy899_DW2 & js18_DW2
metab_15331	Methyl n-acetylanthranilate	HMDB0032388	Methyl n-acetylanthranilate	C10H11NO3	N-Acetylanthranilate;2-(Acetylamino)-benzoic acid;N-Acetylanthranilic acid	js18_DW1 & jy899_DW1 & jy899_DW2 & js18_DW2
metab_14749	S-Butylcysteine sulfoxide	HMDB0302178	S-Butylcysteine sulfoxide	C7H15NO3S	-	js18_DW1 & jy899_DW1 & jy899_DW2 & js18_DW2
metab_7469	Butyl 4-aminobenzoate	HMDB0249473	Butyl 4-aminobenzoate	C11H15NO2	Butamben	js18_DW1 & jy899_DW1 & jy899_DW2 & js18_DW2
metab_290	Dimethyl phthalate	HMDB0251388	Dimethyl phthalate	C10H10O4	Dimethyl phthalate	js18_DW1 & jy899_DW1 & jy899_DW2 & js18_DW2
metab_14935	Piperonyl acetate	HMDB0032614	Piperonyl acetate	C10H10O4	-	js18_DW1 & jy899_DW1 & jy899_DW2 & js18_DW2
metab_11135	Ferulic Acid	HMDB0000954;MJDBOTE0000325	Ferulic acid	C10H10O4	Ferulate;Ferulic acid;4-Hydroxy-3-methoxycinnamic acid;3-Methoxy-4-hydroxy-trans-cinnamate;4-Hydroxy-3-methoxycinnamate	js18_DW1 & jy899_DW1 & jy899_DW2 & js18_DW2
metab_11645	4-Hydroxy-3-methoxycinnamic acid	HMDB0000954	Ferulic acid	C10H10O4	Ferulate;Ferulic acid;4-Hydroxy-3-methoxycinnamic acid;3-Methoxy-4-hydroxy-trans-cinnamate;4-Hydroxy-3-methoxycinnamate	js18_DW1 & jy899_DW1 & jy899_DW2 & js18_DW2
metab_2235	Vanillin Acetate	HMDB0029663	Vanillin acetate	C10H10O4	-	js18_DW1 & jy899_DW1 & jy899_DW2 & js18_DW2
metab_6643	(R)-3-Hydroxy-5-phenylpentanoic acid	HMDB0031517	(R)-3-Hydroxy-5-phenylpentanoic acid	C11H14O3	-	js18_DW1 & jy899_DW1 & jy899_DW2 & js18_DW2
metab_696	Dodecatrienoic acid	HMDB0302622	Dodecatrienoic acid	C12H18O2	-	js18_DW1 & jy899_DW1 & jy899_DW2 & js18_DW2
metab_16271	2-(N-Morpholino)-ethanesulfonic acid	HMDB0246678	2-(N-Morpholino)-ethanesulfonic acid	C6H13NO4S	-	js18_DW1 & jy899_DW1 & jy899_DW2 & js18_DW2
metab_1653	(S)-Batatic acid	HMDB0035721	(S)-Batatic acid	C10H12O4	-	js18_DW1 & jy899_DW1 & jy899_DW2 & js18_DW2
metab_6372	3-(5-Methoxy-4-oxocyclohex-2-en-1-yl)prop-2-enoic acid	HMDB0255409	3-(5-Methoxy-4-oxocyclohex-2-en-1-yl)prop-2-enoic acid	C10H12O4	-	js18_DW1 & jy899_DW1 & jy899_DW2 & js18_DW2
metab_16033	Dihydroferulic Acid	HMDB0062121	Dihydroferulic acid	C10H12O4	-	js18_DW1 & jy899_DW1 & jy899_DW2 & js18_DW2
metab_5609	Phenol A	HMDB0256407	Phenol A	C11H16O3	-	js18_DW1 & jy899_DW1 & jy899_DW2 & js18_DW2
metab_16859	L-alpha-Amino-1H-pyrrole-1-hexanoic acid	HMDB0040551	L-alpha-Amino-1H-pyrrole-1-hexanoic acid	C10H16N2O2	-	js18_DW1 & jy899_DW1 & jy899_DW2 & js18_DW2
metab_15112	Tributyrylglycerol	HMDB0259168;HMDB0031094	tributyrylglycerol;Glycerol tributanoate	C15H26O6	Tributyrin;Glyceryl tributyrate;Glycerol tributyrate	js18_DW1 & jy899_DW1 & jy899_DW2 & js18_DW2
metab_9008	Allysine	PW_C000976;HMDB0303320;HMDB0001263	L-2-Amino-6-oxohexanoic acid;Allysine	C6H11NO3	L-2-Aminoadipate 6-semialdehyde;2-Aminoadipate 6-semialdehyde;L-Allysine;Allysine;(S)-2-Amino-6-oxohexanoate	js18_DW1 & jy899_DW1 & jy899_DW2 & js18_DW2
metab_7473	Tenuazonic acid	HMDB0036074	Tenuazonic acid	C10H15NO3	Tenuazonic acid;(5S,8S)-3-Acetyl-5-sec-butylpyrrolidine-2,4-dione	js18_DW1 & jy899_DW1 & jy899_DW2 & js18_DW2
metab_2144	3-(3,4-Dihydroxyphenyl)lactic acid	HMDB0003503	3-(3,4-Dihydroxyphenyl)lactic acid	C9H10O5	3-(3,4-Dihydroxyphenyl)lactate;3,4-Dihydroxyphenyllactic acid	js18_DW1 & jy899_DW1 & jy899_DW2 & js18_DW2
metab_5959	(+)-Neomenthyl acetate	HMDB0302743	(+)-Neomenthyl acetate	C12H22O2	Neomenthyl acetate	js18_DW1 & jy899_DW1 & jy899_DW2 & js18_DW2
metab_6890	(+/-)-Menthyl acetate	HMDB0041264	(卤)-Menthyl acetate	C12H22O2	(-)-Menthyl acetate;l-Menthyl acetate;Menthyl acetate	js18_DW1 & jy899_DW1 & jy899_DW2 & js18_DW2
metab_11614	2-Hydroxycampholonic acid	HMDB0301821	2-Hydroxycampholonic acid	C10H16O4	-	js18_DW1 & jy899_DW1 & jy899_DW2 & js18_DW2
metab_11877	5-hydroxy-2-oxo-4-ureido-2,5-dihydro-1H imidazole-5-carboxylate	HMDB0304214	5-hydroxy-2-oxo-4-ureido-2,5-dihydro-1H imidazole-5-carboxylate	C5H5N4O5-	-	js18_DW1 & jy899_DW1 & jy899_DW2 & js18_DW2
metab_14758	(2-Naphthalenyloxy)acetic acid	HMDB0032706	(2-Naphthalenyloxy)acetic acid	C12H10O3	2-Napthyloxyacetic acid	js18_DW1 & jy899_DW1 & jy899_DW2 & js18_DW2
metab_12256	Decanedioic acid	LMFA01170006;HMDB0000792	Sebacic acid	C10H18O4	Sebacic acid;Decanedioic acid	js18_DW1 & jy899_DW1 & jy899_DW2 & js18_DW2
metab_4918	Sebacic acid	LMFA01170006;HMDB0000792	Sebacic acid	C10H18O4	Sebacic acid;Decanedioic acid	js18_DW1 & jy899_DW1 & jy899_DW2 & js18_DW2
metab_3517	2-Hydroxypropyl octanoate	HMDB0245164	2-Hydroxypropyl octanoate	C11H22O3	-	js18_DW1 & jy899_DW1 & jy899_DW2 & js18_DW2
metab_333	Daucic acid	HMDB0031665	Daucic acid	C7H8O7	-	js18_DW1 & jy899_DW1 & jy899_DW2 & js18_DW2
metab_16737	2-(2-Hydroxyethyl)-4-oxohexanedioic acid	HMDB0258156	2-(2-Hydroxyethyl)-4-oxohexanedioic acid	C8H12O6	-	js18_DW1 & jy899_DW1 & jy899_DW2 & js18_DW2
metab_421	Anofinic acid	HMDB0033303	Anofinic acid	C12H12O3	-	js18_DW1 & jy899_DW1 & jy899_DW2 & js18_DW2
metab_10935	4,6-Dihydroxy-2-quinolinecarboxylic acid	HMDB0033528	4,6-Dihydroxy-2-quinolinecarboxylic acid	C10H7NO4	6-Hydroxykynurenic acid	js18_DW1 & jy899_DW1 & jy899_DW2 & js18_DW2
metab_7346	Xanthurenic Acid	HMDB0000881;PW_C000703;MJDBOTE0001103	Xanthurenic acid	C10H7NO4	Xanthurenic acid;Xanthurenate	js18_DW1 & jy899_DW1 & jy899_DW2 & js18_DW2
metab_2322	Indolelactic acid	HMDB0000671	Indolelactic acid	C11H11NO3	Indolelactate	js18_DW1 & jy899_DW1 & jy899_DW2 & js18_DW2
metab_17174	Glucose ketone	HMDB0252777	Glucose ketone	C7H10O7	-	js18_DW1 & jy899_DW1 & jy899_DW2 & js18_DW2
metab_8411	Methylisocitric acid	HMDB0006471	Methylisocitric acid	C7H10O7	(2S,3R)-3-Hydroxybutane-1,2,3-tricarboxylate;Methylisocitrate;Methylisocitric acid	js18_DW1 & jy899_DW1 & jy899_DW2 & js18_DW2
metab_6825	Ethyl trans-p-methoxycinnamate	HMDB0030762	Ethyl trans-p-methoxycinnamate	C12H14O3	p-Methoxycinnamic acid ethyl ester;Ethyl p-methoxycinnamate	js18_DW1 & jy899_DW1 & jy899_DW2 & js18_DW2
metab_591	Verimol I	HMDB0035071	Verimol I	C12H14O3	-	js18_DW1 & jy899_DW1 & jy899_DW2 & js18_DW2
metab_6393	2-(3-Pentylphenyl)acetic acid	HMDB0244924	2-(3-Pentylphenyl)acetic acid	C13H18O2	-	js18_DW1 & jy899_DW1 & jy899_DW2 & js18_DW2
metab_5541	Eremopetasinorone A	HMDB0029669	Eremopetasinorone A	C13H18O2	-	js18_DW1 & jy899_DW1 & jy899_DW2 & js18_DW2
metab_6447	4-(2-Aminophenyl)-2,4-dioxobutanoic acid	HMDB0000978;PW_C000778	4-(2-Aminophenyl)-2,4-dioxobutanoic acid	C10H9NO4	4-(2-Aminophenyl)-2,4-dioxobutanoate	js18_DW1 & jy899_DW1 & jy899_DW2 & js18_DW2
metab_2413	Garcinia acid	LMFA01050511;HMDB0031159	Garcinia acid	C6H8O8	-	js18_DW1 & jy899_DW1 & jy899_DW2 & js18_DW2
metab_8612	Ethyl beta-D-fructofuranoside	HMDB0303035	Ethyl beta-D-fructofuranoside	C8H16O6	-	js18_DW1 & jy899_DW1 & jy899_DW2 & js18_DW2
metab_5196	2-Methyl-3-methoxy-4-phenylbutyric acid	HMDB0245218	2-Methyl-3-methoxy-4-phenylbutyric acid	C12H16O3	-	js18_DW1 & jy899_DW1 & jy899_DW2 & js18_DW2
metab_2596	(Z)-3-Oxo-2-(2-pentenyl)-1-cyclopenteneacetic acid	HMDB0030197	(Z)-3-Oxo-2-(2-pentenyl)-1-cyclopenteneacetic acid	C12H16O3	-	js18_DW1 & jy899_DW1 & jy899_DW2 & js18_DW2
metab_3296	Jasmine ketolactone	HMDB0030150	Jasmine ketolactone	C12H16O3	-	js18_DW1 & jy899_DW1 & jy899_DW2 & js18_DW2
metab_10228	D-Galactaric acid	HMDB0000639	Galactaric acid	C6H10O8	D-Galactarate;D-Mucic acid;D-Galactaric acid;Galactaric acid;Galactarate;Mucic acid	js18_DW1 & jy899_DW1 & jy899_DW2 & js18_DW2
metab_2304	Glucaric acid	HMDB0000663;LMFA01170108	Glucaric acid	C6H10O8	D-Glucarate;D-Glucaric acid;L-Gularic acid;D-Saccharic acid;D-Glucosaccharic acid;Glucaric acid;Glucarate	js18_DW1 & jy899_DW1 & jy899_DW2 & js18_DW2
metab_17288	1,3,7-Trimethyluric Acid	HMDB0002123;PW_C001428	1,3,7-Trimethyluric acid	C8H10N4O3	1,3,7-Trimethyluric acid;1,3,7-Trimethylurate	js18_DW1 & jy899_DW1 & jy899_DW2 & js18_DW2
metab_15397	Sinapyl alcohol	HMDB0013070	Sinapyl alcohol	C11H14O4	Sinapyl alcohol;Sinapoyl alcohol	js18_DW1 & jy899_DW1 & jy899_DW2 & js18_DW2
metab_5757	7-Epijasmonic acid	HMDB0303804	7-Epijasmonic acid	C12H18O3	(+)-7-Isojasmonic acid	js18_DW1 & jy899_DW1 & jy899_DW2 & js18_DW2
metab_5759	Sedanonic acid	HMDB0032871	Sedanonic acid	C12H18O3	-	js18_DW1 & jy899_DW1 & jy899_DW2 & js18_DW2
metab_863	(-)-Jasmonic acid	LMFA02020001;HMDB0032797	Jasmonic acid	C12H18O3	(-)-Jasmonic acid;Jasmonic acid;{(1R,2R)-3-Oxo-2-[(Z)pent-2-enyl]cyclopent-2-enyl}acetic acid;Jasmonate;(-)-Jasmonate	js18_DW1 & jy899_DW1 & jy899_DW2 & js18_DW2
metab_4933	Jasmonic acid	LMFA02020001;HMDB0032797	Jasmonic acid	C12H18O3	(-)-Jasmonic acid;Jasmonic acid;{(1R,2R)-3-Oxo-2-[(Z)pent-2-enyl]cyclopent-2-enyl}acetic acid;Jasmonate;(-)-Jasmonate	js18_DW1 & jy899_DW1 & jy899_DW2 & js18_DW2
metab_7640	3-(3,4-Dihydroxyphenyl)-2-methoxypropionic acid	HMDB0041663	3-(3,4-Dihydroxyphenyl)-2-methoxypropionic acid	C10H12O5	-	js18_DW1 & jy899_DW1 & jy899_DW2 & js18_DW2
metab_4816	Cucurbic acid	HMDB0029388	Cucurbic acid	C12H20O3	Cucurbic acid	js18_DW1 & jy899_DW1 & jy899_DW2 & js18_DW2
metab_443	Dihydrojasmonic acid	HMDB0033601	Dihydrojasmonic acid	C12H20O3	-	js18_DW1 & jy899_DW1 & jy899_DW2 & js18_DW2
metab_6359	Kainic acid	HMDB0253757	kainic acid	C10H15NO4	Kainic acid;alpha- Kainic acid;Kainate	js18_DW1 & jy899_DW1 & jy899_DW2 & js18_DW2
metab_12477	Heptafluorobutyric acid	HMDB0253102	Heptafluorobutyric acid	C4HF7O2	-	js18_DW1 & jy899_DW1 & jy899_DW2 & js18_DW2
metab_15690	Phenyl salicylate	HMDB0032018	Phenyl salicylate	C13H10O3	Phenyl salicylate	js18_DW1 & jy899_DW1 & jy899_DW2 & js18_DW2
metab_13869	3-Oxododecanoic acid	HMDB0010727;PW_C006734	3-Oxododecanoic acid	C12H22O3	3-Oxododecanoic acid;3-Oxododecanoate	js18_DW1 & jy899_DW1 & jy899_DW2 & js18_DW2
metab_15192	Syringaresinol	HMDB0303494;HMDB0038928	(+)-Syringaresinol;Lirioresinol A	C22H26O8	(+)-Syringaresinol	js18_DW1 & jy899_DW1 & jy899_DW2 & js18_DW2
metab_12732	3-(Pyridin-2-yldisulfanyl)propanoic acid	HMDB0247198	3-(Pyridin-2-yldisulfanyl)propanoic acid	C8H9NO2S2	-	js18_DW1 & jy899_DW1 & jy899_DW2 & js18_DW2
metab_2082	Dihydrokainic acid	HMDB0251319	Dihydrokainic acid	C10H17NO4	-	js18_DW1 & jy899_DW1 & jy899_DW2 & js18_DW2
metab_462	Isoketocamphoric acid	HMDB0301824	Isoketocamphoric acid	C10H16O5	-	js18_DW1 & jy899_DW1 & jy899_DW2 & js18_DW2
metab_7315	Lycoperdic acid	HMDB0030417	Lycoperdic acid	C8H11NO6	-	js18_DW1 & jy899_DW1 & jy899_DW2 & js18_DW2
metab_2417	2-(Quinolin-8-yloxy)propanoic acid	HMDB0244957	2-(Quinolin-8-yloxy)propanoic acid	C12H11NO3	-	js18_DW1 & jy899_DW1 & jy899_DW2 & js18_DW2
metab_2604	4-Methylumbelliferyl acetate	HMDB0032989	4-Methylumbelliferyl acetate	C12H10O4	4-Methylumbelliferyl acetate	js18_DW1 & jy899_DW1 & jy899_DW2 & js18_DW2
metab_2934	Propranolol glycol	HMDB0256835	Propranolol glycol	C13H14O3	-	js18_DW1 & jy899_DW1 & jy899_DW2 & js18_DW2
metab_6498	(S,E)-2-(5-Hydroxy-8,9-dihydro-5H-benzo[7]annulen-6(7H)-ylidene)acetic acid	HMDB0250015	(S,E)-2-(5-Hydroxy-8,9-dihydro-5H-benzo[7]annulen-6(7H)-ylidene)acetic acid	C13H14O3	-	js18_DW1 & jy899_DW1 & jy899_DW2 & js18_DW2
metab_5737	(R)-Bitalin A	HMDB0040358	(R)-Bitalin A	C13H14O3	-	js18_DW1 & jy899_DW1 & jy899_DW2 & js18_DW2
metab_16656	Pantothenate	HMDB0250782;HMDB0000210	3-[[(2S)-2,4-Dihydroxy-3,3-dimethylbutanoyl]amino]propanoic acid;Pantothenic acid	C9H17NO5	Pantothenate;Pantothenic acid;(R)-Pantothenate	js18_DW1 & jy899_DW1 & jy899_DW2 & js18_DW2
metab_1534	Caryophyllene epoxide	HMDB0036789	Caryophyllene alpha-oxide	C15H24O	Caryophyllene epoxide;Caryophyllene oxide	js18_DW1 & jy899_DW1 & jy899_DW2 & js18_DW2
metab_11276	Ethyl glucuronide	HMDB0010325	Ethyl glucuronide	C8H14O7	-	js18_DW1 & jy899_DW1 & jy899_DW2 & js18_DW2
metab_14177	Coniferyl acetate	HMDB0304294	coniferyl acetate	C12H14O4	Coniferyl acetate	js18_DW1 & jy899_DW1 & jy899_DW2 & js18_DW2
metab_7678	4-(2-Amino-3-hydroxyphenyl)-2,4-dioxobutanoic acid	PW_C002053;HMDB0004083	4-(2-Amino-3-hydroxyphenyl)-2,4-dioxobutanoic acid	C10H9NO5	4-(2-Amino-3-hydroxyphenyl)-2,4-dioxobutanoate	js18_DW1 & jy899_DW1 & jy899_DW2 & js18_DW2
metab_5909	Cis-Sinapic acid	HMDB0034069	cis-Sinapic acid	C11H12O5	-	js18_DW1 & jy899_DW1 & jy899_DW2 & js18_DW2
metab_2397	13-Oxo-9,11-tridecadienoic acid	HMDB0034564;LMFA01060202	13-Oxo-9,11-tridecadienoic acid	C13H20O3	-	js18_DW1 & jy899_DW1 & jy899_DW2 & js18_DW2
metab_14101	Annuionone C	HMDB0032689	Annuionone C	C13H20O3	-	js18_DW1 & jy899_DW1 & jy899_DW2 & js18_DW2
metab_606	3-Carboxy-4-methyl-5-ethyl-2-furanpropionic acid	HMDB0244411	3-Carboxy-4-methyl-5-ethyl-2-furanpropionic acid	C11H14O5	-	js18_DW1 & jy899_DW1 & jy899_DW2 & js18_DW2
metab_420	7-Epi-12-hydroxyjasmonic acid	HMDB0303749	7-Epi-12-hydroxyjasmonic acid	C12H18O4	-	js18_DW1 & jy899_DW1 & jy899_DW2 & js18_DW2
metab_6749	Senkyunolide N	HMDB0302272	Senkyunolide N	C12H18O4	-	js18_DW1 & jy899_DW1 & jy899_DW2 & js18_DW2
metab_2390	Methyl dihydroepijasmonate	HMDB0303901	Methyl dihydroepijasmonate	C13H22O3	-	js18_DW1 & jy899_DW1 & jy899_DW2 & js18_DW2
metab_3259	Riesling acetal	HMDB0037562	Riesling acetal	C13H22O3	-	js18_DW1 & jy899_DW1 & jy899_DW2 & js18_DW2
metab_6754	Cytosine deoxyribonucleoside	HMDB0000014;HMDB0250725	Deoxycytidine;Cytosine deoxyribonucleoside	C9H13N3O4	Deoxycytidine;2'-Deoxycytidine	js18_DW1 & jy899_DW1 & jy899_DW2 & js18_DW2
metab_1168	N-OCTANOYL-L-HOMOSERINE LACTONE	HMDB0255213	N-OCTANOYL-L-HOMOSERINE LACTONE	C12H21NO3	N-Octanoyl-L-homoserine lactone;C8-HSL;N-[(3S)-Tetrahydro-2-oxo-3-furanyl]octanamide	js18_DW1 & jy899_DW1 & jy899_DW2 & js18_DW2
metab_7081	Mevalonic acid-5P	PW_C001036;HMDB0001343	Mevalonic acid-5P	C6H13O7P	(R)-5-Phosphomevalonate;(R)-5-Phosphomevaloonic acid;(R)-Mevalonic acid 5-phosphate	js18_DW1 & jy899_DW1 & jy899_DW2 & js18_DW2
metab_2236	1,3,5-Triazin-2(1H)-one, 4-amino-1-(2-deoxy-beta-D-erythro-pentofuranosyl)-	HMDB0255781	1,3,5-Triazin-2(1H)-one, 4-amino-1-(2-deoxy-beta-D-erythro-pentofuranosyl)-	C8H12N4O4	-	js18_DW1 & jy899_DW1 & jy899_DW2 & js18_DW2
metab_16287	(R)-Menthone 8-thioacetate	HMDB0303595	(R)-Menthone 8-thioacetate	C12H20O2S	-	js18_DW1 & jy899_DW1 & jy899_DW2 & js18_DW2
metab_11259	5-Heptyltetrahydro-2-oxo-3-furancarboxylic acid	HMDB0030994	5-Heptyltetrahydro-2-oxo-3-furancarboxylic acid	C12H20O4	-	js18_DW1 & jy899_DW1 & jy899_DW2 & js18_DW2
metab_13897	Traumatic Acid	HMDB0000933;LMFA01170002	Traumatic acid	C12H20O4	Traumatic acid;(2E)-Dodecenedioic acid;Dodec-2-enedioic acid	js18_DW1 & jy899_DW1 & jy899_DW2 & js18_DW2
metab_3727	11-Hydroxy-9-tridecenoic acid	LMFA01050437;HMDB0035881	11-Hydroxy-9-tridecenoic acid	C13H24O3	-	js18_DW1 & jy899_DW1 & jy899_DW2 & js18_DW2
metab_3336	Myristic acid	HMDB0000806;PW_C000643;LMFA01010014	Myristic acid	C14H28O2	Tetradecanoic acid;Tetradecanoate;Myristic acid	js18_DW1 & jy899_DW1 & jy899_DW2 & js18_DW2
metab_6673	D-Arabinose 5-phosphate	HMDB0011734	D-Arabinose 5-phosphate	C5H11O8P	D-Arabinose 5-phosphate	js18_DW1 & jy899_DW1 & jy899_DW2 & js18_DW2
metab_10438	Beta-L-Arabinose 1-phosphate	HMDB0012195	beta-L-Arabinose 1-phosphate	C5H11O8P	beta-L-Arabinose 1-phosphate	js18_DW1 & jy899_DW1 & jy899_DW2 & js18_DW2
metab_10467	2,5-Dioxopyrrolidin-1-yl 2-(acetylthio)acetate	HMDB0247382	2,5-Dioxopyrrolidin-1-yl 2-(acetylthio)acetate	C8H9NO5S	-	js18_DW1 & jy899_DW1 & jy899_DW2 & js18_DW2
metab_5878	Salfredin B11	HMDB0041325	Salfredin B11	C13H12O4	-	js18_DW1 & jy899_DW1 & jy899_DW2 & js18_DW2
metab_14835	Camphorsulfonic acid	HMDB0243496	Camphorsulfonic acid	C10H16O4S	-	js18_DW1 & jy899_DW1 & jy899_DW2 & js18_DW2
metab_10242	(2S)-2-[(2-Carboxy-2-oxoethyl)amino]pentanedioic acid	HMDB0257920	(2S)-2-[(2-Carboxy-2-oxoethyl)amino]pentanedioic acid	C8H11NO7	-	js18_DW1 & jy899_DW1 & jy899_DW2 & js18_DW2
metab_17189	Acetyl citrate	HMDB0059808	Acetyl citrate	C8H10O8	-	js18_DW1 & jy899_DW1 & jy899_DW2 & js18_DW2
metab_2743	Coixinden B	HMDB0040906	Coixinden B	C13H14O4	Coixinden B	js18_DW1 & jy899_DW1 & jy899_DW2 & js18_DW2
metab_578	1'-Acetoxychavicol acetate	HMDB0041005;HMDB0041006	1''-Acetoxychavicol acetate;1''-Acetoxychavicol	C13H14O4	1'-Acetoxychavicol acetate	js18_DW1 & jy899_DW1 & jy899_DW2 & js18_DW2
metab_10701	5-(4-Carboxybutylperoxy)pentanoic acid	HMDB0260291	5-(4-Carboxybutylperoxy)pentanoic acid	C10H18O6	-	js18_DW1 & jy899_DW1 & jy899_DW2 & js18_DW2
metab_7491	Glycerol glutamate	HMDB0252840	Glycerol glutamate	C8H13NO7	-	js18_DW1 & jy899_DW1 & jy899_DW2 & js18_DW2
metab_16367	(S)-2,3-Dihydro-7-hydroxy-2-methyl-4-oxo-4H-1-benzopyran-5-acetic acid	HMDB0040407	(S)-2,3-Dihydro-7-hydroxy-2-methyl-4-oxo-4H-1-benzopyran-5-acetic acid	C12H12O5	-	js18_DW1 & jy899_DW1 & jy899_DW2 & js18_DW2
metab_168	N-Benzoylaspartic acid	HMDB0034251	N-Benzoylaspartic acid	C11H11NO5	-	js18_DW1 & jy899_DW1 & jy899_DW2 & js18_DW2
metab_10791	D-Threo biopterin	HMDB0251210	d-Threo biopterin	C9H11N5O3	Biopterin;2-Amino-6-(1,2-dihydroxypropyl)-4(1H)-pteridinone	js18_DW1 & jy899_DW1 & jy899_DW2 & js18_DW2
metab_9382	3-(Cyclohexylamino)-2-hydroxy-1-propanesulfonic acid	HMDB0247339	3-(Cyclohexylamino)-2-hydroxy-1-propanesulfonic acid	C9H19NO4S	-	js18_DW1 & jy899_DW1 & jy899_DW2 & js18_DW2
metab_1063	2-Keto-3-Deoxy-D-Mannooctanoic Acid	HMDB0250768	2-Keto-3-Deoxy-D-Mannooctanoic Acid	C8H14O8	-	js18_DW1 & jy899_DW1 & jy899_DW2 & js18_DW2
metab_17303	Keto-3-deoxy-D-manno-octulosonic acid	HMDB0244292	Keto-3-deoxy-D-manno-octulosonic acid	C8H14O8	3-Deoxy-D-manno-octulosonate;Ketodeoxyoctonate;KDO;2-Dehydro-3-deoxy-D-octonate;3-Deoxy-D-manno-2-octulosonate;3-Deoxyoctulosonic acid	js18_DW1 & jy899_DW1 & jy899_DW2 & js18_DW2
metab_7597	Pentaethylene glycol	HMDB0256256	Pentaethylene glycol	C10H22O6	-	js18_DW1 & jy899_DW1 & jy899_DW2 & js18_DW2
metab_17301	N-(L-Arginino)succinate	HMDB0000052	Argininosuccinic acid	C10H18N4O6	N-(L-Arginino)succinate;2-(Nomega-L-Arginino)succinate;L-Argininosuccinate;L-Argininosuccinic acid;L-Arginosuccinic acid	js18_DW1 & jy899_DW1 & jy899_DW2 & js18_DW2
metab_7617	Cyclopentenyl cytosine	HMDB0250668	Cyclopentenyl cytosine	C10H13N3O4	-	js18_DW1 & jy899_DW1 & jy899_DW2 & js18_DW2
metab_3673	L-Menthyl acetoacetate	HMDB0032369	L-Menthyl acetoacetate	C14H24O3	-	js18_DW1 & jy899_DW1 & jy899_DW2 & js18_DW2
metab_15190	Genipinic acid	HMDB0038126	Genipinic acid	C11H14O6	-	js18_DW1 & jy899_DW1 & jy899_DW2 & js18_DW2
metab_6545	Elenaic acid	HMDB0039136	Elenaic acid	C11H14O6	-	js18_DW1 & jy899_DW1 & jy899_DW2 & js18_DW2
metab_3648	11-Aminoundecanoic Acid	HMDB0032669	(3beta,5alpha,9alpha,22E,24R)-3,5,9-Trihydroxy-23-methylergosta-7,22-dien-6-one	C11H23NO2	11-Aminoundecanoic acid	js18_DW1 & jy899_DW1 & jy899_DW2 & js18_DW2
metab_14099	Octinoxate	HMDB0030762;HMDB0255909	Ethyl trans-p-methoxycinnamate;Octinoxate	C18H26O3	p-Methoxycinnamic acid ethyl ester;Ethyl p-methoxycinnamate	js18_DW1 & jy899_DW1 & jy899_DW2 & js18_DW2
metab_14198	Polyethylene, oxidized	HMDB0032472	Polyethylene, oxidized	C12H20O5	-	js18_DW1 & jy899_DW1 & jy899_DW2 & js18_DW2
metab_13776	1,11-Undecanedicarboxylic acid	HMDB0002327	1,11-Undecanedicarboxylic acid	C13H24O4	-	js18_DW1 & jy899_DW1 & jy899_DW2 & js18_DW2
metab_12542	2-Hydroxymyristic Acid	HMDB0002261;LMFA01050484	2-Hydroxymyristic acid	C14H28O3	-	js18_DW1 & jy899_DW1 & jy899_DW2 & js18_DW2
metab_17047	3-Hydroxydodecanedioic acid	HMDB0000413	3-Hydroxydodecanedioic acid	C12H22O5	-	js18_DW1 & jy899_DW1 & jy899_DW2 & js18_DW2
metab_16466	(E)-2-Methyl-2-buten-1-ol O-beta-D-Glucopyranoside	HMDB0033064	(E)-2-Methyl-2-buten-1-ol O-beta-D-Glucopyranoside	C11H20O6	-	js18_DW1 & jy899_DW1 & jy899_DW2 & js18_DW2
metab_6758	Prenyl glucoside	HMDB0031876	Prenyl glucoside	C11H20O6	Phellamurin;8-Prenyldihydrokaempferol 7-glucoside	js18_DW1 & jy899_DW1 & jy899_DW2 & js18_DW2
metab_10865	Macromomycin B	HMDB0254293	Macromomycin B	C12H11NO5	-	js18_DW1 & jy899_DW1 & jy899_DW2 & js18_DW2
metab_140	8-Hydroxy-3,4,5-trimethyl-6-oxo-4,6-dihydro-3H-isochromene-7-carboxylic acid	HMDB0249887	8-Hydroxy-3,4,5-trimethyl-6-oxo-4,6-dihydro-3H-isochromene-7-carboxylic acid	C13H14O5	-	js18_DW1 & jy899_DW1 & jy899_DW2 & js18_DW2
metab_3509	Abscisic alcohol	HMDB0039635	Abscisic alcohol	C15H22O3	Abscisic alcohol	js18_DW1 & jy899_DW1 & jy899_DW2 & js18_DW2
metab_11221	N-Phenylacetylaspartic acid	HMDB0029355	N-Phenylacetylaspartic acid	C12H13NO5	-	js18_DW1 & jy899_DW1 & jy899_DW2 & js18_DW2
metab_5983	Alpha-Muramic acid	HMDB0248237	alpha-Muramic acid	C9H17NO7	-	js18_DW1 & jy899_DW1 & jy899_DW2 & js18_DW2
metab_74	Mono-(3-carboxypropyl) phthalate	HMDB0061748	Mono-(3-carboxypropyl) phthalate	C12H12O6	-	js18_DW1 & jy899_DW1 & jy899_DW2 & js18_DW2
metab_9971	2-O-(Z-p-Hydroxycinnamoyl)-(x)-glyceric acid	HMDB0041195	2-O-(Z-p-Hydroxycinnamoyl)-(x)-glyceric acid	C12H12O6	-	js18_DW1 & jy899_DW1 & jy899_DW2 & js18_DW2
metab_2214	[(2R,3S,4R,5R)-3,4,5,6-Tetrahydroxy-1-oxohexan-2-yl] 2-hydroxypropanoate	HMDB0258037	[(2R,3S,4R,5R)-3,4,5,6-Tetrahydroxy-1-oxohexan-2-yl] 2-hydroxypropanoate	C9H16O8	-	js18_DW1 & jy899_DW1 & jy899_DW2 & js18_DW2
metab_7699	Glucose propionate	HMDB0252785	Glucose propionate	C9H16O8	-	js18_DW1 & jy899_DW1 & jy899_DW2 & js18_DW2
metab_7964	Uracil analogue	HMDB0259710	Uracil analogue	C12H16N2O4	-	js18_DW1 & jy899_DW1 & jy899_DW2 & js18_DW2
metab_12534	Hexadecadienoic acid	HMDB0302694	Hexadecadienoic acid	C16H28O2	-	js18_DW1 & jy899_DW1 & jy899_DW2 & js18_DW2
metab_14386	C75 trans	HMDB0249518	C75 trans	C14H22O4	-	js18_DW1 & jy899_DW1 & jy899_DW2 & js18_DW2
metab_4460	Sapienic acid	HMDB0257483;LMFA01030267	Sapienic acid	C16H30O2	Sapienic acid;(6Z)-Hexadecenoic acid;6Z-Hexadecenoic acid;(Z)-Hexadec-6-enoic acid	js18_DW1 & jy899_DW1 & jy899_DW2 & js18_DW2
metab_3577	Palmitic amide	HMDB0012273	Palmitic amide	C16H33NO	-	js18_DW1 & jy899_DW1 & jy899_DW2 & js18_DW2
metab_2023	Beta-D-ribosylnicotinate	HMDB0006809;HMDB0304540	Nicotinic acid ribonucleoside;beta-D-ribosylnicotinate	C11H13NO6	Nicotinate D-ribonucleoside;beta-D-Ribosylnicotinate	js18_DW1 & jy899_DW1 & jy899_DW2 & js18_DW2
metab_10590	Xenognosin A	HMDB0029539	Xenognosin A	C16H16O3	Xenognosin A	js18_DW1 & jy899_DW1 & jy899_DW2 & js18_DW2
metab_13659	5-Nonyltetrahydro-2-oxo-3-furancarboxylic acid	HMDB0030993	5-Nonyltetrahydro-2-oxo-3-furancarboxylic acid	C14H24O4	-	js18_DW1 & jy899_DW1 & jy899_DW2 & js18_DW2
metab_17992	D-Galactose 1-Phosphate	HMDB0000645	Galactose 1-phosphate	C6H13O9P	alpha-D-Galactose 1-phosphate;alpha-D-Galactopyranose 1-phosphate	js18_DW1 & jy899_DW1 & jy899_DW2 & js18_DW2
metab_6429	Pratenol A	HMDB0040630	Pratenol A	C14H12O5	-	js18_DW1 & jy899_DW1 & jy899_DW2 & js18_DW2
metab_6640	1,2,3,4-Tetrahydro-b-carboline-1,3-dicarboxylic acid	HMDB0032102	1,2,3,4-Tetrahydro-b-carboline-1,3-dicarboxylic acid	C13H12N2O4	-	js18_DW1 & jy899_DW1 & jy899_DW2 & js18_DW2
metab_3019	3-Furanmethanol glucoside	HMDB0032924	3-Furanmethanol glucoside	C11H16O7	-	js18_DW1 & jy899_DW1 & jy899_DW2 & js18_DW2
metab_12103	Phaseolic acid	HMDB0031897;LMFA01060200	Phaseolic acid	C12H22O6	Phaseolic acid	js18_DW1 & jy899_DW1 & jy899_DW2 & js18_DW2
metab_3003	Glyceryl 5-hydroxydecanoate	HMDB0032297	Glyceryl 5-hydroxydecanoate	C13H26O5	-	js18_DW1 & jy899_DW1 & jy899_DW2 & js18_DW2
metab_2970	Neplanocin A	HMDB0255538	Neplanocin A	C11H13N5O3	-	js18_DW1 & jy899_DW1 & jy899_DW2 & js18_DW2
metab_16413	(Z)-2-Methyl-2-butene-1,4-diol 4-O-beta-D-Glucopyranoside	HMDB0041187	(Z)-2-Methyl-2-butene-1,4-diol 4-O-beta-D-Glucopyranoside	C11H20O7	-	js18_DW1 & jy899_DW1 & jy899_DW2 & js18_DW2
metab_16819	Ilicifolinoside A	HMDB0041186	Ilicifolinoside A	C11H20O7	-	js18_DW1 & jy899_DW1 & jy899_DW2 & js18_DW2
metab_16706	Carbocyclic 3-deazaadenosine	HMDB0245848	Carbocyclic 3-deazaadenosine	C12H16N4O3	-	js18_DW1 & jy899_DW1 & jy899_DW2 & js18_DW2
metab_12353	(-)-Abscisic acid	LMPR0103050008;HMDB0243505	(-)-Abscisic acid	C15H20O4	(-)-Abscisic acid;(-)-ABA	js18_DW1 & jy899_DW1 & jy899_DW2 & js18_DW2
metab_3775	(S)-Abscisic acid	HMDB0035140	(S)-Abscisic acid	C15H20O4	Abscisate;Abscisic acid;(+)-Abscisic acid;ABA	js18_DW1 & jy899_DW1 & jy899_DW2 & js18_DW2
metab_7441	(+)-Abscisic Acid	HMDB0035140	(S)-Abscisic acid	C15H20O4	Abscisate;Abscisic acid;(+)-Abscisic acid;ABA	js18_DW1 & jy899_DW1 & jy899_DW2 & js18_DW2
metab_12442	Heptadeca-2,4,6-trienoic acid	HMDB0253100	Heptadeca-2,4,6-trienoic acid	C17H28O2	-	js18_DW1 & jy899_DW1 & jy899_DW2 & js18_DW2
metab_4018	All-trans-Farnesyl acetate	HMDB0240268	Farnesyl acetate	C17H28O2	-	js18_DW1 & jy899_DW1 & jy899_DW2 & js18_DW2
metab_6261	Glucose pyruvate	HMDB0252786	Glucose pyruvate	C9H14O9	-	js18_DW1 & jy899_DW1 & jy899_DW2 & js18_DW2
metab_1710	[(2R,3S,4R,5R)-3,4,5,6-Tetrahydroxy-1-oxohexan-2-yl] 3-hydroxybutanoate	HMDB0257924	[(2R,3S,4R,5R)-3,4,5,6-Tetrahydroxy-1-oxohexan-2-yl] 3-hydroxybutanoate	C10H18O8	-	js18_DW1 & jy899_DW1 & jy899_DW2 & js18_DW2
metab_2587	Sapidolide A	HMDB0041582	Sapidolide A	C14H18O5	-	js18_DW1 & jy899_DW1 & jy899_DW2 & js18_DW2
metab_13987	1alpha-Hydroxyarbusculin A	HMDB0037059	1alpha-Hydroxyarbusculin A	C15H22O4	-	js18_DW1 & jy899_DW1 & jy899_DW2 & js18_DW2
metab_15393	Fructose lactate	HMDB0252491	Fructose lactate	C9H16O9	-	js18_DW1 & jy899_DW1 & jy899_DW2 & js18_DW2
metab_1095	Galactose lactate	HMDB0252580	galactose lactate	C9H16O9	-	js18_DW1 & jy899_DW1 & jy899_DW2 & js18_DW2
metab_9328	3-carboxy-4-methyl-5-pentyl-2-furanpropanoic acid	LMFA01150047;HMDB0061643	3-carboxy-4-methyl-5-pentyl-2-furanpropanoic acid	C14H20O5	-	js18_DW1 & jy899_DW1 & jy899_DW2 & js18_DW2
metab_533	Acoric Acid	HMDB0038165	Acoric acid	C15H24O4	-	js18_DW1 & jy899_DW1 & jy899_DW2 & js18_DW2
metab_1193	Cyclohexaneundecanoic acid	HMDB0030997	Cyclohexaneundecanoic acid	C17H32O2	omega-Cyclohexylundecanoic acid;Cyclohexaneundecanoic acid	js18_DW1 & jy899_DW1 & jy899_DW2 & js18_DW2
metab_14123	Sulfamethoxazole N4-hydroxylamine	HMDB0013852	Sulfamethoxazole N4-hydroxylamine	C10H11N3O4S	-	js18_DW1 & jy899_DW1 & jy899_DW2 & js18_DW2
metab_14791	Nasutin A	HMDB0255467	Nasutin A	C14H6O6	-	js18_DW1 & jy899_DW1 & jy899_DW2 & js18_DW2
metab_11380	2-Methoxy-11-oxo-11H-pyrido(2,1-b)quinazoline-8-carboxylic acid	HMDB0249396	2-Methoxy-11-oxo-11H-pyrido(2,1-b)quinazoline-8-carboxylic acid	C14H10N2O4	-	js18_DW1 & jy899_DW1 & jy899_DW2 & js18_DW2
metab_11598	Histidylaspartic acid	HMDB0028881	Histidylaspartic acid	C10H14N4O5	-	js18_DW1 & jy899_DW1 & jy899_DW2 & js18_DW2
metab_8195	Hypoglycin B	HMDB0029428	Hypoglycin B	C12H18N2O5	Hypoglycin B;Hypoglycine B;L-gamma-Glutamyl-L-hypoglycin	js18_DW1 & jy899_DW1 & jy899_DW2 & js18_DW2
metab_10431	Alpha-D-glucuronate 1-phosphate	HMDB0304535	alpha-D-glucuronate 1-phosphate	C6H8O10P-3	-	js18_DW1 & jy899_DW1 & jy899_DW2 & js18_DW2
metab_3658	16-Hydroxyhexadecanoic acid	HMDB0006294	16-Hydroxyhexadecanoic acid	C16H32O3	16-Hydroxypalmitate;16-Hydroxypalmitic acid	js18_DW1 & jy899_DW1 & jy899_DW2 & js18_DW2
metab_17918	Iduronate 2-sulfate	HMDB0253382	Iduronate 2-sulfate	C6H10O10S	-	js18_DW1 & jy899_DW1 & jy899_DW2 & js18_DW2
metab_8116	(2S,3S,4S,5R)-3,4,5-Trihydroxy-6-sulfooxyoxane-2-carboxylic acid	HMDB0258086	(2S,3S,4S,5R)-3,4,5-Trihydroxy-6-sulfooxyoxane-2-carboxylic acid	C6H10O10S	-	js18_DW1 & jy899_DW1 & jy899_DW2 & js18_DW2
metab_3940	3-Hydroxytetradecanedioic acid	HMDB0000394	3-Hydroxytetradecanedioic acid	C14H26O5	-	js18_DW1 & jy899_DW1 & jy899_DW2 & js18_DW2
metab_12453	(10Z,14E,16E)-10,14,16-Octadecatrien-12-ynoic acid	LMFA01030919;HMDB0035963	(10Z,14E,16E)-10,14,16-Octadecatrien-12-ynoic acid	C18H26O2	-	js18_DW1 & jy899_DW1 & jy899_DW2 & js18_DW2
metab_11813	Metronidazole benzoate	HMDB0254688;HMDB0015052	Metronidazole benzoate;Metronidazole	C13H13N3O4	Metronidazole	js18_DW1 & jy899_DW1 & jy899_DW2 & js18_DW2
metab_17084	Norophthalmic acid	HMDB0005766	Norophthalmic acid	C10H17N3O6	-	js18_DW1 & jy899_DW1 & jy899_DW2 & js18_DW2
metab_10470	Biotin sulfone	HMDB0004818	Biotin sulfone	C10H16N2O5S	Biotin sulfone	js18_DW1 & jy899_DW1 & jy899_DW2 & js18_DW2
metab_2011	Gamma-Glutamylglutamic acid	HMDB0011737	gamma-Glutamylglutamic acid	C10H16N2O7	(5-L-Glutamyl)-L-glutamate	js18_DW1 & jy899_DW1 & jy899_DW2 & js18_DW2
metab_17067	Glutamylglutamic acid	HMDB0028818	Glutamylglutamic acid	C10H16N2O7	Glutamyl-glutamic acid;L-alpha-Glutamyl-L-glutamic acid;Glu-Glu	js18_DW1 & jy899_DW1 & jy899_DW2 & js18_DW2
metab_6384	10-(2,3-Dihydroxypropoxy)-10-oxodecanoic acid	HMDB0257660	10-(2,3-Dihydroxypropoxy)-10-oxodecanoic acid	C13H24O6	-	js18_DW1 & jy899_DW1 & jy899_DW2 & js18_DW2
metab_4443	Stearidonic acid	PW_C002804;LMFA01030357;HMDB0006547	Stearidonic acid	C18H28O2	Stearidonic acid;6,9,12,15-Octadecatetraenoic acid;(6Z,9Z,12Z,15Z)-Octadecatetraenoic acid;6Z,9Z,12Z,15Z-Octadecatetraenoic acid;(6Z,9Z,12Z,15Z)-Octadeca-6,9,12,15-tetraenoic acid	js18_DW1 & jy899_DW1 & jy899_DW2 & js18_DW2
metab_7552	Tuliposide A	HMDB0303140;LMFA13010041	Tuliposide A	C11H18O8	Tuliposide A	js18_DW1 & jy899_DW1 & jy899_DW2 & js18_DW2
metab_3556	Dibutyl Phthalate	HMDB0033244;MJDBOTE0001756	Dibutyl phthalate	C16H22O4	Dibutyl phthalate;Di-n-butyl phthalate;Dibutyl 1,2-benzenedicarboxylate	js18_DW1 & jy899_DW1 & jy899_DW2 & js18_DW2
metab_6278	(x)-2-Heptanol glucoside	HMDB0035028	(x)-2-Heptanol glucoside	C13H26O6	-	js18_DW1 & jy899_DW1 & jy899_DW2 & js18_DW2
metab_4471	Alpha-Eleostearic acid	HMDB0248208;LMFA01030147	alpha-Eleostearic acid	C18H30O2	(9Z,11E,13E)-Octadecatrienoic acid;(9Z,11E,13E)-9,11,13-Octadecatrienoic acid;alpha-Eleostearic acid	js18_DW1 & jy899_DW1 & jy899_DW2 & js18_DW2
metab_1950	Fructosyl valine	HMDB0252496	Fructosyl valine	C11H21NO7	-	js18_DW1 & jy899_DW1 & jy899_DW2 & js18_DW2
metab_507	Gravolenic acid	HMDB0033884	Gravolenic acid	C14H16O6	-	js18_DW1 & jy899_DW1 & jy899_DW2 & js18_DW2
metab_4638	Fauronyl acetate	HMDB0036422	Fauronyl acetate	C17H28O3	-	js18_DW1 & jy899_DW1 & jy899_DW2 & js18_DW2
metab_3776	17-Octadecynoic acid	HMDB0244776;LMFA01030575	17-Octadecynoic acid	C18H32O2	-	js18_DW1 & jy899_DW1 & jy899_DW2 & js18_DW2
metab_15731	Pisumic acid	HMDB0039241	Pisumic acid	C15H22O5	-	js18_DW1 & jy899_DW1 & jy899_DW2 & js18_DW2
metab_15576	Dihydrophaseic acid	LMPR0103050005;HMDB0038660	Dihydrophaseic acid	C15H22O5	Dihydrophaseic acid;(-)-Dihydrophaseic acid	js18_DW1 & jy899_DW1 & jy899_DW2 & js18_DW2
metab_2219	(6E,8R,10Z)-8-hydroxy-3-oxohexadecadienoic acid	HMDB0062365	(6E,8R,10Z)-8-hydroxy-3-oxohexadecadienoic acid	C16H26O4	-	js18_DW1 & jy899_DW1 & jy899_DW2 & js18_DW2
metab_6923	2-Phenylethyl beta-D-glucopyranoside	HMDB0029819	2-Phenylethyl beta-D-glucopyranoside	C14H20O6	-	js18_DW1 & jy899_DW1 & jy899_DW2 & js18_DW2
metab_482	Dihydroartemisinin (DHA)	HMDB0061088;PW_C040648	Dihydroartemisinin (DHA)	C15H24O5	-	js18_DW1 & jy899_DW1 & jy899_DW2 & js18_DW2
metab_1704	Quinol glucuronide	HMDB0259508	Quinol glucuronide	C12H14O8	-	js18_DW1 & jy899_DW1 & jy899_DW2 & js18_DW2
metab_9060	Vitamin A	LMPR01090001;HMDB0000305;PW_C000209;HMDB0006216	Vitamin A;11-cis-Retinol	C20H30O	Retinol;all-trans-Retinol;Vitamin A;Vitamin A1	js18_DW1 & jy899_DW1 & jy899_DW2 & js18_DW2
metab_15035	3-Carboxy-2,3,4,9-tetrahydro-1H-pyrido[3,4-b]indole-1-propanoic acid	HMDB0034881	3-Carboxy-2,3,4,9-tetrahydro-1H-pyrido[3,4-b]indole-1-propanoic acid	C15H16N2O4	-	js18_DW1 & jy899_DW1 & jy899_DW2 & js18_DW2
metab_5518	Arginine ornithine	HMDB0248583	Arginine ornithine	C11H24N6O3	-	js18_DW1 & jy899_DW1 & jy899_DW2 & js18_DW2
metab_8199	Ophthalmic acid	HMDB0005765	Ophthalmic acid	C11H19N3O6	-	js18_DW1 & jy899_DW1 & jy899_DW2 & js18_DW2
metab_17993	D-Sedoheptulose 7-phosphate	PW_C000843;HMDB0001068	D-Sedoheptulose 7-phosphate	C7H15O10P	Sedoheptulose 7-phosphate;D-Sedoheptulose 7-phosphate;D-altro-Heptulose 7-phosphate;altro-Heptulose 7-phosphate	js18_DW1 & jy899_DW1 & jy899_DW2 & js18_DW2
metab_9218	Furaneol 4-glucoside	HMDB0032992	Furaneol 4-glucoside	C12H18O8	-	js18_DW1 & jy899_DW1 & jy899_DW2 & js18_DW2
metab_15100	Creatinine hippurate	HMDB0250530	Creatinine hippurate	C13H14N4O4	-	js18_DW1 & jy899_DW1 & jy899_DW2 & js18_DW2
metab_820	Argininosuccinic acid	PW_C000036;HMDB0000052	Argininosuccinic acid	C10H18N4O6	N-(L-Arginino)succinate;2-(Nomega-L-Arginino)succinate;L-Argininosuccinate;L-Argininosuccinic acid;L-Arginosuccinic acid	js18_DW1 & jy899_DW1 & jy899_DW2 & js18_DW2
metab_945	1-Octen-3-yl glucoside	HMDB0032959	1-Octen-3-yl glucoside	C14H26O6	-	js18_DW1 & jy899_DW1 & jy899_DW2 & js18_DW2
metab_9619	Pantoyllactone glucoside	HMDB0041269	Pantoyllactone glucoside	C12H20O8	-	js18_DW1 & jy899_DW1 & jy899_DW2 & js18_DW2
metab_15103	Coriandrone B	HMDB0037775	Coriandrone B	C16H20O5	-	js18_DW1 & jy899_DW1 & jy899_DW2 & js18_DW2
metab_4162	Cis-12-Oxophytodienoic acid	HMDB0302724	cis-12-Oxophytodienoic acid	C18H28O3	-	js18_DW1 & jy899_DW1 & jy899_DW2 & js18_DW2
metab_1243	(2'E,4'Z,7'Z,8E)-Colnelenic acid	HMDB0030996	(2''E,4''Z,7''Z,8E)-Colnelenic acid	C18H28O3	Colnelenic acid;(8E)-9-[(1E,3Z,6Z)-Nona-1,3,6-trien-1-yloxy]non-8-enoate	js18_DW1 & jy899_DW1 & jy899_DW2 & js18_DW2
metab_15382	Galactosyl 4-hydroxyproline	HMDB0029353	Galactosyl 4-hydroxyproline	C11H19NO8	-	js18_DW1 & jy899_DW1 & jy899_DW2 & js18_DW2
metab_16564	Tuliposide B	LMFA13010038;HMDB0303141	Tuliposide B	C11H18O9	Tuliposide B	js18_DW1 & jy899_DW1 & jy899_DW2 & js18_DW2
metab_12404	5-Hexyl-2-furanoctanoic acid	HMDB0112099	5-Hexyl-2-furanoctanoic acid	C18H30O3	8-(5-Hexyl-furan-2-yl)-octanoic acid;8-(5-Hexyl-furan-2-yl)-octanoate	js18_DW1 & jy899_DW1 & jy899_DW2 & js18_DW2
metab_11589	3,4-Dimethyl-5-pentyl-2-furanheptanoic acid	LMFA01150027;HMDB0039603	3,4-Dimethyl-5-pentyl-2-furanheptanoic acid	C18H30O3	-	js18_DW1 & jy899_DW1 & jy899_DW2 & js18_DW2
metab_6914	5-Aminoimidazole ribonucleotide	HMDB0001235;PW_C000955	5-Aminoimidazole ribonucleotide	C8H14N3O7P	Aminoimidazole ribotide;AIR;1-(5'-Phosphoribosyl)-5-aminoimidazole;5'-Phosphoribosyl-5-aminoimidazole;1-(5-Phospho-D-ribosyl)-5-aminoimidazole;5-Amino-1-(5-phospho-D-ribosyl)imidazole;5-Amino-1-(5-phospho-beta-D-ribosyl)imidazole	js18_DW1 & jy899_DW1 & jy899_DW2 & js18_DW2
metab_15782	2-O-Feruloyltartronic acid	HMDB0032957	2-O-Feruloyltartronic acid	C13H12O8	-	js18_DW1 & jy899_DW1 & jy899_DW2 & js18_DW2
metab_4707	Tanacetol B	HMDB0035075	Tanacetol B	C17H28O4	-	js18_DW1 & jy899_DW1 & jy899_DW2 & js18_DW2
metab_11480	9-Hydroxy-10,12-Octadecadienoic Acid	HMDB0004670;LMFA02000318;HMDB0062652	alpha-Dimorphecolic acid;(10E,12Z)-9-HODE	C18H32O3	9(S)-HODE;(9S)-Hydroxyoctadecadienoic acid;(10E,12Z)-(9S)-9-Hydroxyoctadeca-10,12-dienoic acid	js18_DW1 & jy899_DW1 & jy899_DW2 & js18_DW2
metab_12394	13-HODE	LMFA02000228;HMDB0004667;HMDB0242324	13-HODE;(13S)-13-hydroxyoctadeca-9,11-dienoic acid	C18H32O3	13(S)-HODE;(13S)-Hydroxyoctadecadienoic acid;(9Z,11E)-(13S)-13-Hydroxyoctadeca-9,11-dienoic acid	js18_DW1 & jy899_DW1 & jy899_DW2 & js18_DW2
metab_492	Albendazole sulfone	HMDB0060561	Albendazole sulfone	C12H15N3O4S	Albendazole sulfone	js18_DW1 & jy899_DW1 & jy899_DW2 & js18_DW2
metab_2279	Phenethylamine glucuronide	HMDB0010323	Phenethylamine glucuronide	C14H19NO6	beta-D-Glucuronoside;O-beta-D-Glucuronoside;Glucuronide;beta-D-Glucuronide	js18_DW1 & jy899_DW1 & jy899_DW2 & js18_DW2
metab_10708	9-Hpode	HMDB0062434;HMDB0242602;LMFA02000012	(10E,12Z)-(9S)-9-Hydroperoxyoctadeca-10,12-dienoic acid;9-Hpode	C18H32O4	9(S)-HPODE;9(S)-HPOD;(10E,12Z)-(9S)-9-Hydroperoxyoctadeca-10,12-dienoic acid;(9S,10E,12Z)-9-Hydroperoxy-10,12-octadecadienoate	js18_DW1 & jy899_DW1 & jy899_DW2 & js18_DW2
metab_11550	Chakanoside I	HMDB0302044	Chakanoside I	C14H18O7	-	js18_DW1 & jy899_DW1 & jy899_DW2 & js18_DW2
metab_16589	2-Phenylethanol glucuronide	HMDB0010350	2-Phenylethanol glucuronide	C14H18O7	beta-D-Glucuronoside;O-beta-D-Glucuronoside;Glucuronide;beta-D-Glucuronide	js18_DW1 & jy899_DW1 & jy899_DW2 & js18_DW2
metab_12432	9,10-Epoxystearic acid	LMFA02000326;HMDB0247617	9,10-Epoxystearic acid	C18H34O3	cis-9,10-Epoxystearic acid	js18_DW1 & jy899_DW1 & jy899_DW2 & js18_DW2
metab_8874	Ricinoleic acid	HMDB0034297;LMFA02000184	Ricinoleic acid	C18H34O3	Ricinoleic acid;(9Z)-(12R)-Hydroxyoctadecenoic acid;12-Hydroxy-9-octadecenoic acid;12-Hydroxy-cis-9-octadecenoic acid	js18_DW1 & jy899_DW1 & jy899_DW2 & js18_DW2
metab_9114	9-Oxooctadecanoic acid	HMDB0030979	9-Oxooctadecanoic acid	C18H34O3	-	js18_DW1 & jy899_DW1 & jy899_DW2 & js18_DW2
metab_16110	4-Hydroxybenzoyl glucose	HMDB0303022	4-Hydroxybenzoyl glucose	C13H16O8	-	js18_DW1 & jy899_DW1 & jy899_DW2 & js18_DW2
metab_263	2-(3-Hydroxyphenyl)ethanol 1'-glucoside	HMDB0038332	2-(3-Hydroxyphenyl)ethanol 1''-glucoside	C14H20O7	-	js18_DW1 & jy899_DW1 & jy899_DW2 & js18_DW2
metab_2676	4-Methoxybenzyl glucoside	HMDB0041405	4-Methoxybenzyl glucoside	C14H20O7	-	js18_DW1 & jy899_DW1 & jy899_DW2 & js18_DW2
metab_8918	N-Acetylglucosamine 6-sulfate	HMDB0000814	N-Acetylglucosamine 6-sulfate	C8H15NO9S	N-Acetyl-D-glucosamine 6-sulfate	js18_DW1 & jy899_DW1 & jy899_DW2 & js18_DW2
metab_2878	N-Acetylgalactosamine 4-sulphate	HMDB0000781	N-Acetylgalactosamine 4-sulphate	C8H15NO9S	N-Acetylgalactosamine 4-sulfate	js18_DW1 & jy899_DW1 & jy899_DW2 & js18_DW2
metab_8468	N,N-Dimethylarginine	HMDB0001539	Asymmetric dimethylarginine	C8H18N4O2	NG,NG-Dimethyl-L-arginine;N,N-Dimethylarginine;Nomega,Nomega-Dimethyl-L-arginine;ADMA	js18_DW1 & jy899_DW1 & jy899_DW2 & js18_DW2
metab_15799	Pratenol B	HMDB0040631	Pratenol B	C15H12O7	-	js18_DW1 & jy899_DW1 & jy899_DW2 & js18_DW2
metab_6588	N-Acetylaspartylglutamic acid	HMDB0001067	N-Acetylaspartylglutamic acid	C11H16N2O8	N-Acetylaspartylglutamate;NAAG;Isospaglumic acid;N-Acetyl-L-aspartyl-L-glutamate	js18_DW1 & jy899_DW1 & jy899_DW2 & js18_DW2
metab_8549	2'-Deoxymugineic acid	HMDB0033909	2''-Deoxymugineic acid	C12H20N2O7	2'-Deoxymugineic acid	js18_DW1 & jy899_DW1 & jy899_DW2 & js18_DW2
metab_4603	Oryzalexin E	HMDB0039702	Oryzalexin E	C20H32O2	Oryzalexin E;ent-Sandaracopimaradiene-3beta,9alpha-diol;(3R,4aR,4bS,7S,10aR)-7-Ethenyl-1,1,4a,7-tetramethyl-1,2,3,4,4a,4b,5,6,7,9,10,10a-dodecahydrophenanthren-2,4b-diol	js18_DW1 & jy899_DW1 & jy899_DW2 & js18_DW2
metab_4413	Arachidonic acid	PW_C000821;LMFA01030001;HMDB0001043	Arachidonic acid	C20H32O2	Arachidonate;Arachidonic acid;(5Z,8Z,11Z,14Z)-Icosatetraenoic acid;cis-5,8,11,14-Eicosatetraenoic acid;5Z,8Z,11Z,14Z-Eicosatetraenoic acid;(5Z,8Z,11Z,14Z)-Icosa-5,8,11,14-tetraenoic acid	js18_DW1 & jy899_DW1 & jy899_DW2 & js18_DW2
metab_10896	3-(4-Hydroxyphenyl)lactate	HMDB0000755	Hydroxyphenyllactic acid	C9H10O4	3-(4-Hydroxyphenyl)lactate;4-Hydroxyphenyllactate;p-Hydroxyphenyllactate;2-Hydroxy-3-(4-hydroxyphenyl)propanoate	js18_DW1 & jy899_DW1 & jy899_DW2 & js18_DW2
metab_6706	Gamma-L-Glutamyl-S-(1-propenyl)-cysteine sulfoxide	HMDB0303127	gamma-L-Glutamyl-S-(1-propenyl)-cysteine sulfoxide	C11H18N2O6S	-	js18_DW1 & jy899_DW1 & jy899_DW2 & js18_DW2
metab_15432	2-Hydroxy-1-naphthaldehyde salicyloylhydrazone	HMDB0245142	2-Hydroxy-1-naphthaldehyde salicyloylhydrazone	C18H14N2O3	-	js18_DW1 & jy899_DW1 & jy899_DW2 & js18_DW2
metab_4499	Dihomo-alpha-linolenic acid	HMDB0060039	Dihomo-alpha-linolenic acid	C20H34O2	Icosatrienoic acid;Eicosatrienoic acid;ETA;11,14,17-Icosatrienoic acid;(11Z,14Z,17Z)-Icosa-11,14,17-trienoic acid;11,14,17-Eicosatrienoic acid;(11Z,14Z,17Z)-Eicosa-11,14,17-trienoic acid	js18_DW1 & jy899_DW1 & jy899_DW2 & js18_DW2
metab_11478	Moracin G	HMDB0033314	Moracin G	C19H16O4	-	js18_DW1 & jy899_DW1 & jy899_DW2 & js18_DW2
metab_15319	1-O-Acetyl britannilactone	HMDB0243974	1-O-Acetyl britannilactone	C17H24O5	-	js18_DW1 & jy899_DW1 & jy899_DW2 & js18_DW2
metab_13819	(6E,8E,10S,12Z)-10-Hydroxy-3-oxooctadecatrienoic acid	HMDB0062359	(6E,8E,10S,12Z)-10-Hydroxy-3-oxooctadecatrienoic acid	C18H28O4	-	js18_DW1 & jy899_DW1 & jy899_DW2 & js18_DW2
metab_4711	Sclareol oxide	HMDB0036827;HMDB0258180	Sclareol;Sclareol oxide	C18H30O	Sclareol;(13R)-Labd-14-ene-8alpha,13-diol	js18_DW1 & jy899_DW1 & jy899_DW2 & js18_DW2
metab_7158	Glucose aspartate	HMDB0252772	Glucose aspartate	C10H15NO10	-	js18_DW1 & jy899_DW1 & jy899_DW2 & js18_DW2
metab_5576	N-Acetyl-a-neuraminic acid	HMDB0000773	N-Acetyl-a-neuraminic acid	C11H19NO9	N-Acetyl-alpha-neuraminate;alpha-Neu5Ac	js18_DW1 & jy899_DW1 & jy899_DW2 & js18_DW2
metab_16285	Phenylalanine glutamate	HMDB0256433	Phenylalanine glutamate	C14H18N2O6	-	js18_DW1 & jy899_DW1 & jy899_DW2 & js18_DW2
metab_11341	EMycin E	HMDB0251782	EMycin E	C19H18O4	-	js18_DW1 & jy899_DW1 & jy899_DW2 & js18_DW2
metab_9301	Octadeca-2,4-dienedioic acid	HMDB0242188	Octadeca-2,4-dienedioic acid	C18H30O4	-	js18_DW1 & jy899_DW1 & jy899_DW2 & js18_DW2
metab_3157	(11S,12S,13S)-Epoxy-hydroxyoctadeca-cis-9-cis-15-dien-1-oic acid	HMDB0302825	(11S,12S,13S)-Epoxy-hydroxyoctadeca-cis-9-cis-15-dien-1-oic acid	C18H30O4	-	js18_DW1 & jy899_DW1 & jy899_DW2 & js18_DW2
metab_5845	13(S)-Hydroperoxylinolenic acid	HMDB0301803	13(S)-Hydroperoxylinolenic acid	C18H30O4	13(S)-HPOT;(9Z,11E,15Z)-(13S)-Hydroperoxyoctadeca-9,11,15-trienoate;(9Z,11E,15Z)-(13S)-13-Hydroperoxyoctadeca-9,11,15-trienoic acid;13(S)-HpOTrE;13-HPOT	js18_DW1 & jy899_DW1 & jy899_DW2 & js18_DW2
metab_7928	Domoic acid	HMDB0033939	Domoic acid	C15H21NO6	Domoic acid	js18_DW1 & jy899_DW1 & jy899_DW2 & js18_DW2
metab_10478	Isorhamnetin 3-rutinoside-7-glucoside	LMPK12112355;HMDB0304580	isorhamnetin 3-rutinoside-7-glucoside	C14H16O8	-	js18_DW1 & jy899_DW1 & jy899_DW2 & js18_DW2
metab_10857	Tyramine glucuronide	HMDB0010328	Tyramine glucuronide	C14H19NO7	beta-D-Glucuronoside;O-beta-D-Glucuronoside;Glucuronide;beta-D-Glucuronide	js18_DW1 & jy899_DW1 & jy899_DW2 & js18_DW2
metab_15484	6-(4-carboxyphenoxy)-3,4,5-trihydroxyoxane-2-carboxylic acid	HMDB0125174	6-(4-carboxyphenoxy)-3,4,5-trihydroxyoxane-2-carboxylic acid	C13H14O9	-	js18_DW1 & jy899_DW1 & jy899_DW2 & js18_DW2
metab_368	1-Salicylate glucuronide	HMDB0010313	1-Salicylate glucuronide	C13H14O9	-	js18_DW1 & jy899_DW1 & jy899_DW2 & js18_DW2
metab_11738	Beta-D-Glucopyranuronic acid	HMDB0010314	Beta-D-Glucopyranuronic acid	C13H14O9	beta-D-Glucopyranuronic acid;beta-D-Glucuronic acid	js18_DW1 & jy899_DW1 & jy899_DW2 & js18_DW2
metab_2698	2-Methoxycarbonylphenyl beta-D-glucopyranoside	HMDB0033137	2-Methoxycarbonylphenyl beta-D-glucopyranoside	C14H18O8	-	js18_DW1 & jy899_DW1 & jy899_DW2 & js18_DW2
metab_16689	7,8-Dihydropteroic acid	HMDB0001412	7,8-Dihydropteroic acid	C14H14N6O3	Dihydropteroate;7,8-Dihydropteroate	js18_DW1 & jy899_DW1 & jy899_DW2 & js18_DW2
metab_84	Hydroxytyrosol 4'-O-glucoside	HMDB0303789	Hydroxytyrosol 4''-O-glucoside	C14H20O8	-	js18_DW1 & jy899_DW1 & jy899_DW2 & js18_DW2
metab_10003	Hydroxytyrosol 1-O-glucoside	HMDB0041024	Hydroxytyrosol 1-O-glucoside	C14H20O8	-	js18_DW1 & jy899_DW1 & jy899_DW2 & js18_DW2
metab_775	Glucosyl (E)-2,6-Dimethyl-2,5-heptadienoate	HMDB0035136	Glucosyl (E)-2,6-Dimethyl-2,5-heptadienoate	C15H24O7	-	js18_DW1 & jy899_DW1 & jy899_DW2 & js18_DW2
metab_9005	9,10-Dihydroxystearic acid	HMDB0302281;HMDB0303981;LMFA02000142	9,10-Dihydroxystearic acid;(9R,10S)-dihydroxystearate	C18H36O4	9,10-Dihydroxystearate	js18_DW1 & jy899_DW1 & jy899_DW2 & js18_DW2
metab_5881	L-Citronellol glucoside	HMDB0029850	L-Citronellol glucoside	C16H30O6	-	js18_DW1 & jy899_DW1 & jy899_DW2 & js18_DW2
metab_7130	Oryzalide A	HMDB0037591	Oryzalide A	C19H28O4	-	js18_DW1 & jy899_DW1 & jy899_DW2 & js18_DW2
metab_189	Oryzalide B	HMDB0037592	Oryzalide B	C19H28O4	-	js18_DW1 & jy899_DW1 & jy899_DW2 & js18_DW2
metab_4785	20-Hydroxyeicosatetraenoic acid	PW_C002614;HMDB0005998	20-Hydroxyeicosatetraenoic acid	C20H32O3	20-HETE;(5Z,8Z,11Z,14Z)-20-Hydroxyicosa-5,8,11,14-tetraenoic acid;20-Hydroxyeicosatetraenoic acid;20-Hydroxyicosatetraenoic acid;20-Hydroxy arachidonic acid	js18_DW1 & jy899_DW1 & jy899_DW2 & js18_DW2
metab_4543	Alpha-Linolenoyl ethanolamide	HMDB0013624	Alpha-Linolenoyl ethanolamide	C20H35NO2	8,11,14-Eicosatrienoylethanolamide;N-(8Z,11Z,14Z-Eicosatrienoyl)-ethanolamine	js18_DW1 & jy899_DW1 & jy899_DW2 & js18_DW2
metab_3096	N-(p-Coumaroyl) Serotonin	HMDB0255027	N-(p-Coumaroyl) Serotonin	C19H18N2O3	-	js18_DW1 & jy899_DW1 & jy899_DW2 & js18_DW2
metab_12487	Pirinixic acid	HMDB0256601	Pirinixic acid	C14H14ClN3O2S	Pirinixic acid	js18_DW1 & jy899_DW1 & jy899_DW2 & js18_DW2
metab_17017	Cytidine 3'-Phosphate	HMDB0240312	Cytidine 3''-monophosphate	C9H14N3O8P	3'-CMP;Cytidine 3'-phosphate	js18_DW1 & jy899_DW1 & jy899_DW2 & js18_DW2
metab_14988	Tazarotenic acid	HMDB0060619	Tazarotenic acid	C19H17NO2S	Tazarotenic acid;AGN 190299	js18_DW1 & jy899_DW1 & jy899_DW2 & js18_DW2
metab_16962	Uridine 2'-phosphate	HMDB0011641	Uridine 2''-phosphate	C9H13N2O9P	Uridine 2'-phosphate	js18_DW1 & jy899_DW1 & jy899_DW2 & js18_DW2
metab_3686	Cibaric acid	LMFA02000289;HMDB0038580	Cibaric acid	C18H28O5	-	js18_DW1 & jy899_DW1 & jy899_DW2 & js18_DW2
metab_13716	20-Hydroxy-6Z,15Z-eicosadienoic acid	LMFA03000010;HMDB0245564	20-Hydroxy-6Z,15Z-eicosadienoic acid	C20H36O3	-	js18_DW1 & jy899_DW1 & jy899_DW2 & js18_DW2
metab_10688	Galactosylhydroxylysine	HMDB0246151;HMDB0000600;HMDB0242167	(2S,5R)-2,6-Diamino-5-[(2R,3R,4S,5R,6R)-3,4,5-trihydroxy-6-(hydroxymethyl)oxan-2-yl]oxyhexanoic acid;Galactosylhydroxylysine;5-(Galactosylhydroxy)-L-Lysine	C12H24N2O8	-	js18_DW1 & jy899_DW1 & jy899_DW2 & js18_DW2
metab_14928	Fertaric acid	HMDB0029199	Fertaric acid	C14H14O9	-	js18_DW1 & jy899_DW1 & jy899_DW2 & js18_DW2
metab_14932	Melilotoside	HMDB0033581;HMDB0303353	Melilotoside;cis-o-Coumaric acid 2-glucoside	C15H18O8	trans-beta-D-Glucosyl-2-hydroxycinnamate;beta-D-Glucosyl-2-coumarate	js18_DW1 & jy899_DW1 & jy899_DW2 & js18_DW2
metab_7063	Trans-p-Coumaroyl beta-D-glucopyranoside	HMDB0302089	trans-p-Coumaroyl beta-D-glucopyranoside	C15H18O8	p-Coumaroyl-D-glucose;1-O-(4-Coumaroyl)-beta-D-glucose;1-O-(4-Hydroxycinnamoyl)-beta-D-glucose	js18_DW1 & jy899_DW1 & jy899_DW2 & js18_DW2
metab_6285	Bilobalide A	HMDB0036735	Bilobalide A	C15H18O8	Bilobalide	js18_DW1 & jy899_DW1 & jy899_DW2 & js18_DW2
metab_15168	Moracin P	HMDB0040315	Moracin P	C19H18O5	-	js18_DW1 & jy899_DW1 & jy899_DW2 & js18_DW2
metab_7646	Eugenyl glucoside	HMDB0302740	Eugenyl glucoside	C16H22O7	-	js18_DW1 & jy899_DW1 & jy899_DW2 & js18_DW2
metab_7807	1-Methoxy-3-(4-hydroxyphenyl)-2E-propenal 4'-glucoside	HMDB0034755	1-Methoxy-3-(4-hydroxyphenyl)-2E-propenal 4''-glucoside	C16H22O7	-	js18_DW1 & jy899_DW1 & jy899_DW2 & js18_DW2
metab_6848	Citrusin C	HMDB0038708	Citrusin C	C16H22O7	-	js18_DW1 & jy899_DW1 & jy899_DW2 & js18_DW2
metab_16069	4-(4-Hydroxyphenyl)-2-butanone glucoside	HMDB0034863	4-(4-Hydroxyphenyl)-2-butanone glucoside	C16H22O7	-	js18_DW1 & jy899_DW1 & jy899_DW2 & js18_DW2
metab_13236	2-Dodecylbenzenesulfonic acid	HMDB0031031	2-Dodecylbenzenesulfonic acid	C18H30O3S	-	js18_DW1 & jy899_DW1 & jy899_DW2 & js18_DW2
metab_5319	Aflatoxin Q1	HMDB0030753	Aflatoxin Q1	C17H12O7	Aflatoxin Q1	js18_DW1 & jy899_DW1 & jy899_DW2 & js18_DW2
metab_17988	Aflatoxin M1	HMDB0030479	Aflatoxin M1	C17H12O7	Aflatoxin M1	js18_DW1 & jy899_DW1 & jy899_DW2 & js18_DW2
metab_14864	6-[4-(carboxymethyl)phenoxy]-3,4,5-trihydroxyoxane-2-carboxylic acid	HMDB0132498	6-[4-(carboxymethyl)phenoxy]-3,4,5-trihydroxyoxane-2-carboxylic acid	C14H16O9	-	js18_DW1 & jy899_DW1 & jy899_DW2 & js18_DW2
metab_10236	7-Hydroxy-6-methyl-8-ribityl lumazine	HMDB0004256;PW_C002109	7-Hydroxy-6-methyl-8-ribityl lumazine	C12H16N4O7	7-Hydroxy-6-methyl-8-ribityllumazine;7-Oxolumazine;6-Methyl-7-oxo-8-ribityllumazine	js18_DW1 & jy899_DW1 & jy899_DW2 & js18_DW2
metab_12228	7-Hydroxy granisetron	HMDB0247255	7-Hydroxy granisetron	C18H24N4O2	-	js18_DW1 & jy899_DW1 & jy899_DW2 & js18_DW2
metab_13396	15-hydroxyicosanoic acid	HMDB0061665	15-hydroxyicosanoic acid	C20H40O3	-	js18_DW1 & jy899_DW1 & jy899_DW2 & js18_DW2
metab_9610	Dopamine glucuronide	HMDB0010329	Dopamine glucuronide	C14H19NO8	-	js18_DW1 & jy899_DW1 & jy899_DW2 & js18_DW2
metab_11715	Quercetin 3,7-Dimethyl Ether	HMDB0029263;LMPK12112731	3,7-Dimethylquercetin	C17H14O7	3,7-Di-O-methylquercetin;3',4',5-Trihydroxy-3,7-dimethoxyflavone	js18_DW1 & jy899_DW1 & jy899_DW2 & js18_DW2
metab_3040	Aflatoxin G2	HMDB0030475	Aflatoxin G2	C17H14O7	Aflatoxin G2	js18_DW1 & jy899_DW1 & jy899_DW2 & js18_DW2
metab_6624	Vanilloyl glucose	HMDB0302470	Vanilloyl glucose	C14H18O9	1-O-Vanilloyl-beta-D-glucose	js18_DW1 & jy899_DW1 & jy899_DW2 & js18_DW2
metab_9931	(+/-)-3-(4-Hydroxyphenyl)-1,2-propanediol 4'-O-glucoside	HMDB0033082	(卤)-3-(4-Hydroxyphenyl)-1,2-propanediol 4''-O-glucoside	C15H22O8	-	js18_DW1 & jy899_DW1 & jy899_DW2 & js18_DW2
metab_6072	Gibberellin A51-catabolite	LMPR0104170011;HMDB0304363	gibberellin A51-catabolite	C19H22O5	Gibberellin A51-catabolite	js18_DW1 & jy899_DW1 & jy899_DW2 & js18_DW2
metab_15504	Fragransol B	HMDB0033538	Fragransol B	C19H22O5	-	js18_DW1 & jy899_DW1 & jy899_DW2 & js18_DW2
metab_2731	Gibberellin A105	HMDB0031076	Gibberellin A105	C19H22O5	-	js18_DW1 & jy899_DW1 & jy899_DW2 & js18_DW2
metab_537	Gibberellin A88	HMDB0039240	Gibberellin A88	C19H22O5	-	js18_DW1 & jy899_DW1 & jy899_DW2 & js18_DW2
metab_1628	Gibberellin A7	HMDB0303475;LMPR0104170024	Gibberellin A7	C19H22O5	Gibberellin A7	js18_DW1 & jy899_DW1 & jy899_DW2 & js18_DW2
metab_14612	Gibberellin A5	HMDB0303484;LMPR0104170028	Gibberellin A5	C19H22O5	Gibberellin A5	js18_DW1 & jy899_DW1 & jy899_DW2 & js18_DW2
metab_801	Epijasminoside A	HMDB0033111	Epijasminoside A	C16H26O7	-	js18_DW1 & jy899_DW1 & jy899_DW2 & js18_DW2
metab_5555	(4S,6R)-p-Mentha-1,8-diene-6,7-diol 7-glucoside	HMDB0039056	(4S,6R)-p-Mentha-1,8-diene-6,7-diol 7-glucoside	C16H26O7	-	js18_DW1 & jy899_DW1 & jy899_DW2 & js18_DW2
metab_18002	Gibberellin A15	HMDB0303456;LMPR0104170017	Gibberellin A15	C20H26O4	Gibberellin A15 open lactone	js18_DW1 & jy899_DW1 & jy899_DW2 & js18_DW2
metab_3359	Leucomalachite green	HMDB0254033	Leucomalachite green	C23H26N2	-	js18_DW1 & jy899_DW1 & jy899_DW2 & js18_DW2
metab_16801	Galloyl glucose	HMDB0301708	Galloyl glucose	C13H16O10	1-O-Galloyl-beta-D-glucose;1-Galloyl-beta-glucose;beta-Glucogallin;1-Galloyl-beta-D-glucose	js18_DW1 & jy899_DW1 & jy899_DW2 & js18_DW2
metab_15343	Leonuriside A	HMDB0031721	Leonuriside A	C14H20O9	-	js18_DW1 & jy899_DW1 & jy899_DW2 & js18_DW2
metab_15123	Gibberellin A20	HMDB0303457;LMPR0104170004	Gibberellin A20	C19H24O5	Gibberellin A20;Gibberellin 20	js18_DW1 & jy899_DW1 & jy899_DW2 & js18_DW2
metab_3553	2,6-Dimethyl-7-octene-1,6-diol 8-O-glucoside	HMDB0033218	2,6-Dimethyl-7-octene-1,6-diol 8-O-glucoside	C16H30O7	-	js18_DW1 & jy899_DW1 & jy899_DW2 & js18_DW2
metab_9895	Bilobalide	HMDB0036735;HMDB0242203;MJDBOTE0001318	Bilobalide A;Bilobalide	C15H18O8	Bilobalide	js18_DW1 & jy899_DW1 & jy899_DW2 & js18_DW2
metab_7659	Captopril-cysteine disulfide	HMDB0060562	Captopril-cysteine disulfide	C12H20N2O5S2	-	js18_DW1 & jy899_DW1 & jy899_DW2 & js18_DW2
metab_6766	Dattelic acid	HMDB0033999	Dattelic acid	C16H16O8	5-O-Caffeoylshikimic acid	js18_DW1 & jy899_DW1 & jy899_DW2 & js18_DW2
metab_14786	Kanzonol W	HMDB0029787	Kanzonol W	C20H16O5	-	js18_DW1 & jy899_DW1 & jy899_DW2 & js18_DW2
metab_16817	3-Hydroxymugineic acid	HMDB0033927	3-Hydroxymugineic acid	C12H20N2O9	-	js18_DW1 & jy899_DW1 & jy899_DW2 & js18_DW2
metab_11798	Arphamenine B	HMDB0248615	Arphamenine B	C16H24N4O4	-	js18_DW1 & jy899_DW1 & jy899_DW2 & js18_DW2
metab_1092	Prostaglandin B1	HMDB0002982;LMFA03010131	Prostaglandin B1	C20H32O4	Prostaglandin B1;PGB1	js18_DW1 & jy899_DW1 & jy899_DW2 & js18_DW2
metab_9274	12(S)-Leukotriene B4	HMDB0005089	12(S)-Leukotriene B4	C20H32O4	20-OH-Leukotriene B4;20-OH-LTB4;20-Hydroxy-leukotriene B4;(6Z,8E,10E,14Z)-(5S,12R)-5,12,20-Trihydroxyeicosa-6,8,10,14-tetraenoate;(6Z,8E,10E,14Z)-(5S,12R)-5,12,20-Trihydroxyicosa-6,8,10,14-tetraenoate	js18_DW1 & jy899_DW1 & jy899_DW2 & js18_DW2
metab_3851	1H-Imidazole-4-carboxamide, 5-amino-1-(5-O-phosphono-beta-D-ribofuranosyl)-	HMDB0248071	1H-Imidazole-4-carboxamide, 5-amino-1-(5-O-phosphono-beta-D-ribofuranosyl)-	C9H15N4O8P	-	js18_DW1 & jy899_DW1 & jy899_DW2 & js18_DW2
metab_10161	2-O-Acetyl-trans-coutaric acid	HMDB0034621	2-O-Acetyl-trans-coutaric acid	C15H14O9	-	js18_DW1 & jy899_DW1 & jy899_DW2 & js18_DW2
metab_11144	3-O-p-Coumaroylquinic acid	HMDB0029681	3-O-p-Coumaroylquinic acid	C16H18O8	-	js18_DW1 & jy899_DW1 & jy899_DW2 & js18_DW2
metab_7316	4-O-p-Coumaroylquinic acid	HMDB0302093	4-O-p-Coumaroylquinic acid	C16H18O8	4-p-Coumaroylquinic acid	js18_DW1 & jy899_DW1 & jy899_DW2 & js18_DW2
metab_14744	5-p-Coumaroylquinic acid	HMDB0301709	5-p-Coumaroylquinic acid	C16H18O8	p-Coumaroyl quinic acid;trans-5-O-(4-Coumaroyl)-D-quinate	js18_DW1 & jy899_DW1 & jy899_DW2 & js18_DW2
metab_2952	Glyceollin III	LMPK12070109;HMDB0034041	Glyceollin III	C20H18O5	Glyceollin III	js18_DW1 & jy899_DW1 & jy899_DW2 & js18_DW2
metab_7341	Glyceollin II	HMDB0034087	Glyceollin II	C20H18O5	(-)-Glyceollin II	js18_DW1 & jy899_DW1 & jy899_DW2 & js18_DW2
metab_5812	(+/-)-11,12-Dihydroxy-5Z,8Z,14Z,17Z-eicosatetraenoic acid	HMDB0002314;HMDB0242269;LMFA03060079	11,12-DiHETrE;(+/-)-11,12-Dihydroxy-5Z,8Z,14Z,17Z-eicosatetraenoic acid	C20H32O4	11,12-DHET;(5Z,8Z,14Z)-11,12-Dihydroxyeicosa-5,8,14-trienoic acid;(5Z,8Z,14Z)-11,12-Dihydroxyicosa-5,8,14-trienoic acid	js18_DW1 & jy899_DW1 & jy899_DW2 & js18_DW2
metab_5182	5-Hydroxy-6-methoxyindole glucuronide	HMDB0010363	5-Hydroxy-6-methoxyindole glucuronide	C15H17NO8	-	js18_DW1 & jy899_DW1 & jy899_DW2 & js18_DW2
metab_12085	Vulgaxanthin I	HMDB0029840	Vulgaxanthin I	C14H17N3O7	Vulgaxanthin-I	js18_DW1 & jy899_DW1 & jy899_DW2 & js18_DW2
metab_12136	DIMP	HMDB0251357;HMDB0006555	Diisopropyl methylphosphonate;dIMP	C10H13N4O7P	2'-Deoxyinosine 5'-phosphate;dIMP	js18_DW1 & jy899_DW1 & jy899_DW2 & js18_DW2
metab_1171	13(S)-HpODE	HMDB0003871	13-L-Hydroperoxylinoleic acid	C18H32O4	(9Z,11E)-(13S)-13-Hydroperoxyoctadeca-9,11-dienoic acid;(9Z,11E)-(13S)-13-Hydroperoxyoctadeca-9,11-dienoate;13(S)-HPODE;13S-Hydroperoxy-9Z,11E-octadecadienoic acid	js18_DW1 & jy899_DW1 & jy899_DW2 & js18_DW2
metab_6970	Vulgaxanthin II	HMDB0029841	Vulgaxanthin II	C14H16N2O8	Vulgaxanthin-II	js18_DW1 & jy899_DW1 & jy899_DW2 & js18_DW2
metab_9721	Ranelic acid	HMDB0257107	Ranelic acid	C12H10N2O8S	-	js18_DW1 & jy899_DW1 & jy899_DW2 & js18_DW2
metab_399	6-[4-(2-carboxyethyl)phenoxy]-3,4,5-trihydroxyoxane-2-carboxylic acid	HMDB0125169	6-[4-(2-carboxyethyl)phenoxy]-3,4,5-trihydroxyoxane-2-carboxylic acid	C15H18O9	-	js18_DW1 & jy899_DW1 & jy899_DW2 & js18_DW2
metab_1615	Dulxanthone A	HMDB0031992	Dulxanthone A	C19H18O6	-	js18_DW1 & jy899_DW1 & jy899_DW2 & js18_DW2
metab_14851	Dictyoquinazol C	HMDB0040442	Dictyoquinazol C	C18H18N2O5	-	js18_DW1 & jy899_DW1 & jy899_DW2 & js18_DW2
metab_172	4-Hydroxy-3-(2-hydroxyethyl)acetophenone 4-glucoside	HMDB0037552	4-Hydroxy-3-(2-hydroxyethyl)acetophenone 4-glucoside	C16H22O8	-	js18_DW1 & jy899_DW1 & jy899_DW2 & js18_DW2
metab_11064	Jasmolone glucoside	HMDB0032870	Jasmolone glucoside	C17H26O7	-	js18_DW1 & jy899_DW1 & jy899_DW2 & js18_DW2
metab_1050	Monic acid	HMDB0061154	Monic acid	C18H30O6	-	js18_DW1 & jy899_DW1 & jy899_DW2 & js18_DW2
metab_1167	Eicosanedioic acid	HMDB0242141;LMFA01170035	Eicosanedioic acid	C20H38O4	-	js18_DW1 & jy899_DW1 & jy899_DW2 & js18_DW2
metab_16497	4',6'-Dihydroxy-2'-methoxyacetophenone 6'-glucoside	HMDB0034862	4'',6''-Dihydroxy-2''-methoxyacetophenone 6''-glucoside	C15H20O9	-	js18_DW1 & jy899_DW1 & jy899_DW2 & js18_DW2
metab_9817	3',5'-Cyclic GMP	HMDB0001314	Cyclic GMP	C10H12N5O7P	3',5'-Cyclic GMP;Guanosine 3',5'-cyclic monophosphate;Guanosine 3',5'-cyclic phosphate;Cyclic GMP;cGMP	js18_DW1 & jy899_DW1 & jy899_DW2 & js18_DW2
metab_5233	Thiamine monophosphate	PW_C001679;HMDB0002666	Thiamine monophosphate	C12H18N4O4PS+	Thiamin monophosphate;Thiamine monophosphate;Thiamin phosphate;Thiamine phosphate;TMP	js18_DW1 & jy899_DW1 & jy899_DW2 & js18_DW2
metab_7349	2-[4-[4-(4-Carbamimidoylphenyl)piperazin-1-yl]piperidin-1-yl]acetic acid	HMDB0252929	2-[4-[4-(4-Carbamimidoylphenyl)piperazin-1-yl]piperidin-1-yl]acetic acid	C18H27N5O2	-	js18_DW1 & jy899_DW1 & jy899_DW2 & js18_DW2
metab_841	Aflatoxin G2a	HMDB0030476	Aflatoxin G2a	C17H14O8	-	js18_DW1 & jy899_DW1 & jy899_DW2 & js18_DW2
metab_9980	Methyl 6-O-galloyl-beta-D-glucopyranoside	HMDB0039354	Methyl 6-O-galloyl-beta-D-glucopyranoside	C14H18O10	-	js18_DW1 & jy899_DW1 & jy899_DW2 & js18_DW2
metab_12383	Gibberellin A34-catabolite	LMPR0104170026;HMDB0304361	gibberellin A34-catabolite	C19H22O6	Gibberellin A34-catabolite	js18_DW1 & jy899_DW1 & jy899_DW2 & js18_DW2
metab_11129	Gibberellin A6	LMPR0104170013;HMDB0303476	Gibberellin A6	C19H22O6	Gibberellin A6	js18_DW1 & jy899_DW1 & jy899_DW2 & js18_DW2
metab_6106	Gibberellin A3	HMDB0003559;LMPR0104170002	Gibberellin A3	C19H22O6	Gibberellin A3;Gibberellic acid;Gibberellin	js18_DW1 & jy899_DW1 & jy899_DW2 & js18_DW2
metab_15076	Glucosyl 6-hydroxy-2,6-dimethyl-2E,7-octadienoate	HMDB0035822	Glucosyl 6-hydroxy-2,6-dimethyl-2E,7-octadienoate	C16H26O8	-	js18_DW1 & jy899_DW1 & jy899_DW2 & js18_DW2
metab_11724	(1S,3R,4R)-8,10-Dihydroxyfenchone 10-O-b-D-glucoside	HMDB0033223	(1S,3R,4R)-8,10-Dihydroxyfenchone 10-O-b-D-glucoside	C16H26O8	-	js18_DW1 & jy899_DW1 & jy899_DW2 & js18_DW2
metab_8094	Deoxyguanylic Acid	HMDB0001044	2''-Deoxyguanosine 5''-monophosphate	C10H14N5O7P	dGMP;2'-Deoxyguanosine 5'-monophosphate;2'-Deoxyguanosine 5'-phosphate;Deoxyguanylic acid;Deoxyguanosine monophosphate	js18_DW1 & jy899_DW1 & jy899_DW2 & js18_DW2
metab_2615	Gibberellin A34	LMPR0104170025;HMDB0303448	Gibberellin A34	C19H24O6	Gibberellin A34	js18_DW1 & jy899_DW1 & jy899_DW2 & js18_DW2
metab_635	(1S,2S,4S,5S)-2,4,7-Thujanetriol 4-glucoside	HMDB0033645	(1S,2S,4S,5S)-2,4,7-Thujanetriol 4-glucoside	C16H28O8	-	js18_DW1 & jy899_DW1 & jy899_DW2 & js18_DW2
metab_9341	Gibberellin A14	LMPR0104170015;HMDB0303454	Gibberellin A14	C20H28O5	Gibberellin A14	js18_DW1 & jy899_DW1 & jy899_DW2 & js18_DW2
metab_4365	2-Hydroxy-6-pentadecylbenzoic acid	HMDB0029683;LMPK15040002	2-Hydroxy-6-pentadecylbenzoic acid	C22H36O3	6-Pentadecylsalicylic acid;Anacardic acid	js18_DW1 & jy899_DW1 & jy899_DW2 & js18_DW2
metab_15962	Eremopetasin sulfoxide	HMDB0032003	Eremopetasin sulfoxide	C19H26O4S	-	js18_DW1 & jy899_DW1 & jy899_DW2 & js18_DW2
metab_2401	Trans-p-Menthane-1,7,8-triol 8-glucoside	HMDB0034784	trans-p-Menthane-1,7,8-triol 8-glucoside	C16H30O8	-	js18_DW1 & jy899_DW1 & jy899_DW2 & js18_DW2
metab_2357	(1S,2R,4R,8S)-p-Menthane-2,8,9-triol 2-glucoside	HMDB0039977	(1S,2R,4R,8S)-p-Menthane-2,8,9-triol 2-glucoside	C16H30O8	-	js18_DW1 & jy899_DW1 & jy899_DW2 & js18_DW2
metab_2204	(1S,2R,4R,8S)-p-Menthane-2,8,9-triol 9-glucoside	HMDB0039978	(1S,2R,4R,8S)-p-Menthane-2,8,9-triol 9-glucoside	C16H30O8	-	js18_DW1 & jy899_DW1 & jy899_DW2 & js18_DW2
metab_15108	(1R,2R,4S)-p-Menthane-1,2,8-triol 8-glucoside	HMDB0039894	(1R,2R,4S)-p-Menthane-1,2,8-triol 8-glucoside	C16H30O8	-	js18_DW1 & jy899_DW1 & jy899_DW2 & js18_DW2
metab_10563	15-Keto-prostaglandin E2	HMDB0003175;HMDB0303977;LMFA03010030	15-Keto-prostaglandin E2;(5Z)-(15S)-11-alpha-hydroxy-9,15-dioxoprosta-13-enoate	C20H30O5	(5Z,13E)-11alpha-Hydroxy-9,15-dioxoprost-13-enoate;(5Z)-(15S)-11alpha-Hydroxy-9,15-dioxoprosta-13-enoate	js18_DW1 & jy899_DW1 & jy899_DW2 & js18_DW2
metab_5062	9S-hydroxy-11,15-dioxo-5Z,13E-prostadienoic acid	LMFA03010206;HMDB0062297	9S-hydroxy-11,15-dioxo-5Z,13E-prostadienoic acid	C20H30O5	(5Z,13E)-9alpha-Hydroxy-11,15-dioxoprosta-5,13-dienoate;15-Dehydro-prostaglandin D2	js18_DW1 & jy899_DW1 & jy899_DW2 & js18_DW2
metab_3526	Resolvin E1	HMDB0010410;LMFA03140003	Resolvin E1	C20H30O5	Resolvin E1;5S,12R,18R-Trihydroxy-6Z,8E,10E,14Z,16E-eicosapentaenoic acid	js18_DW1 & jy899_DW1 & jy899_DW2 & js18_DW2
metab_3616	3,4-Dimethyl-5-pentyl-2-furanundecanoic acid	HMDB0031126	3,4-Dimethyl-5-pentyl-2-furanundecanoic acid	C22H38O3	-	js18_DW1 & jy899_DW1 & jy899_DW2 & js18_DW2
metab_5560	N-Acetyl-4-O-acetylneuraminic acid	HMDB0000796	N-Acetyl-4-O-acetylneuraminic acid	C13H21NO10	N-Acetyl-4-O-acetylneuraminate	js18_DW1 & jy899_DW1 & jy899_DW2 & js18_DW2
metab_16683	N-Acetyl-7-O-acetylneuraminic acid	HMDB0000785	N-Acetyl-7-O-acetylneuraminic acid	C13H21NO10	N-Acetyl-7-O-acetylneuraminate	js18_DW1 & jy899_DW1 & jy899_DW2 & js18_DW2
metab_12004	Trans-zeatin riboside	HMDB0304506;HMDB0030388	trans-zeatin riboside;9-(beta-D-Ribofuranosyl)zeatin	C15H21N5O5	trans-Zeatin riboside	js18_DW1 & jy899_DW1 & jy899_DW2 & js18_DW2
metab_7188	Zeatin Riboside	HMDB0304506;HMDB0030388;MJDBZSJ0000121	trans-zeatin riboside;9-(beta-D-Ribofuranosyl)zeatin	C15H21N5O5	trans-Zeatin riboside	js18_DW1 & jy899_DW1 & jy899_DW2 & js18_DW2
metab_9488	4-Methylumbelliferone glucuronide	HMDB0240464	4-Methylumbelliferone glucuronide	C16H16O9	4-Methylumbelliferone glucuronide;4-Methylumbelliferyl glucuronide	js18_DW1 & jy899_DW1 & jy899_DW2 & js18_DW2
metab_15298	Cotinine glucuronide	PW_C000801;HMDB0001013	Cotinine glucuronide	C16H20N2O7	UDP-D-xylose;UDP-xylose;UDP-alpha-D-xylose	js18_DW1 & jy899_DW1 & jy899_DW2 & js18_DW2
metab_1395	17beta-Estradiol 3-sulfate	HMDB0004448	17beta-Estradiol 3-sulfate	C18H24O5S	Estradiol-17beta 3-sulfate	js18_DW1 & jy899_DW1 & jy899_DW2 & js18_DW2
metab_3518	Prostaglandin F3a	HMDB0002122	Prostaglandin F3a	C20H32O5	Prostaglandin F3alpha	js18_DW1 & jy899_DW1 & jy899_DW2 & js18_DW2
metab_4118	20-Hydroxy-leukotriene B4	PW_C001162;HMDB0001509	20-Hydroxy-leukotriene B4	C20H32O5	20-OH-Leukotriene B4;20-OH-LTB4;20-Hydroxy-leukotriene B4;(6Z,8E,10E,14Z)-(5S,12R)-5,12,20-Trihydroxyeicosa-6,8,10,14-tetraenoate;(6Z,8E,10E,14Z)-(5S,12R)-5,12,20-Trihydroxyicosa-6,8,10,14-tetraenoate	js18_DW1 & jy899_DW1 & jy899_DW2 & js18_DW2
metab_13872	Lipoxin B4	LMFA03040002;HMDB0005082	Lipoxin B4	C20H32O5	Lipoxin B4;LXB4;5S,14R,15S-Trihydroxy-6E,8Z,10E,12E-eicosatetraenoic acid;(6E,8Z,10E,12E)-(5S,14R,15S)-Trihydroxyicosa-6,8,10,12-tetraenoic acid	js18_DW1 & jy899_DW1 & jy899_DW2 & js18_DW2
metab_12213	Citracridone I	HMDB0030375	Citracridone I	C20H19NO5	-	js18_DW1 & jy899_DW1 & jy899_DW2 & js18_DW2
metab_11179	Kaempferol 3-rhamnoside-7-glucoside	LMPK12111864;HMDB0304571	kaempferol 3-rhamnoside-7-glucoside	C20H18O6	Hinokinin	js18_DW1 & jy899_DW1 & jy899_DW2 & js18_DW2
metab_6186	Licoisoflavone A	LMPK12050286;HMDB0034125	Licoisoflavone A	C20H18O6	Licoisoflavone A;2',4',5,7-Tetrahydroxy-3'-(3,3-dimethylallyl)isoflavone	js18_DW1 & jy899_DW1 & jy899_DW2 & js18_DW2
metab_8376	Isopropyl apiosylglucoside	HMDB0041513	Isopropyl apiosylglucoside	C14H26O10	-	js18_DW1 & jy899_DW1 & jy899_DW2 & js18_DW2
metab_2919	Valganciclovir, (S)-	HMDB0259748	Valganciclovir, (S)-	C14H22N6O5	-	js18_DW1 & jy899_DW1 & jy899_DW2 & js18_DW2
metab_4783	22-Hydroxydocosanoic acid	HMDB0304091;HMDB0302963	22-hydroxydocosanoate;22-Hydroxydocosanoic acid	C22H44O3	22-Hydroxydocosanoate	js18_DW1 & jy899_DW1 & jy899_DW2 & js18_DW2
metab_17208	Aldobionic acid	HMDB0302610	Aldobionic acid	C12H20O12	-	js18_DW1 & jy899_DW1 & jy899_DW2 & js18_DW2
metab_17018	Acaciabiuronic acid	HMDB0029938	Acaciabiuronic acid	C12H20O12	-	js18_DW1 & jy899_DW1 & jy899_DW2 & js18_DW2
metab_14704	Veranisatin B	HMDB0040664	Veranisatin B	C16H20O9	-	js18_DW1 & jy899_DW1 & jy899_DW2 & js18_DW2
metab_339	Trans-p-Feruloyl-beta-D-glucopyranoside	HMDB0301952;HMDB0301717	trans-p-Feruloyl-beta-D-glucopyranoside;Ferulic acid 4-glucoside	C16H20O9	1-O-Feruloyl-beta-D-glucose;1-Feruloyl-D-glucose	js18_DW1 & jy899_DW1 & jy899_DW2 & js18_DW2
metab_2957	Coniferyl ferulate	HMDB0250437	Coniferyl ferulate	C20H20O6	Coniferyl ferulate	js18_DW1 & jy899_DW1 & jy899_DW2 & js18_DW2
metab_8067	Galactopinitol B	HMDB0035321	Galactopinitol B	C13H24O11	-	js18_DW1 & jy899_DW1 & jy899_DW2 & js18_DW2
metab_305	Zingerone glucoside	HMDB0040558	Zingerone glucoside	C17H24O8	-	js18_DW1 & jy899_DW1 & jy899_DW2 & js18_DW2
metab_1301	5,7-Megastigmadien-9-ol glucoside	HMDB0041044	5,7-Megastigmadien-9-ol glucoside	C19H32O6	-	js18_DW1 & jy899_DW1 & jy899_DW2 & js18_DW2
metab_14458	N-Myristoyl Lysine	LMFA08020264;HMDB0242055	N-Myristoyl Lysine	C20H40N2O3	-	js18_DW1 & jy899_DW1 & jy899_DW2 & js18_DW2
metab_16048	6-[3-(2-carboxyethyl)-5-hydroxyphenoxy]-3,4,5-trihydroxyoxane-2-carboxylic acid	HMDB0128026	6-[3-(2-carboxyethyl)-5-hydroxyphenoxy]-3,4,5-trihydroxyoxane-2-carboxylic acid	C15H18O10	-	js18_DW1 & jy899_DW1 & jy899_DW2 & js18_DW2
metab_3092	Pantetheine 4'-phosphate	PW_C001093;HMDB0001416	Pantetheine 4''-phosphate	C11H23N2O7PS	Pantetheine 4'-phosphate;4'-Phosphopantetheine;Phosphopantetheine;D-Pantetheine 4'-phosphate	js18_DW1 & jy899_DW1 & jy899_DW2 & js18_DW2
metab_2659	Gardenin B	HMDB0302154;LMPK12111451	Gardenin B	C19H18O7	Gardenin B;5-Hydroxy-2-(4-methoxyphenyl)-6,7,8-trimethoxy-4H-1-benzopyran-4-one;5-Hydroxy-4',6,7,8-tetramethoxyflavone;Demethyltangeretin	js18_DW1 & jy899_DW1 & jy899_DW2 & js18_DW2
metab_11625	5,8-Dihydroxy-3-(4-hydroxybenzyl)-7-methoxy-4-chromanone 8-acetate	HMDB0037252	5,8-Dihydroxy-3-(4-hydroxybenzyl)-7-methoxy-4-chromanone 8-acetate	C19H18O7	-	js18_DW1 & jy899_DW1 & jy899_DW2 & js18_DW2
metab_9081	Kinetensin 1-3	HMDB0012983	Kinetensin 1-3	C15H30N6O4	-	js18_DW1 & jy899_DW1 & jy899_DW2 & js18_DW2
metab_1094	13,14-Dihydro PGF-1a	HMDB0005076	13,14-Dihydro PGF-1a	C20H38O5	-	js18_DW1 & jy899_DW1 & jy899_DW2 & js18_DW2
metab_15977	Isopenicillin N	HMDB0253667	Isopenicillin N	C14H21N3O6S	Isopenicillin N	js18_DW1 & jy899_DW1 & jy899_DW2 & js18_DW2
metab_7630	L-DOPA 3'-glucoside	HMDB0029452	L-DOPA 3''-glucoside	C15H21NO9	-	js18_DW1 & jy899_DW1 & jy899_DW2 & js18_DW2
metab_5324	N-Palmitoyl Cysteine	HMDB0241923	N-Palmitoyl Cysteine	C14H22O4	-	js18_DW1 & jy899_DW1 & jy899_DW2 & js18_DW2
metab_7569	Glucosyringic acid	HMDB0303364	Glucosyringic acid	C15H20O10	-	js18_DW1 & jy899_DW1 & jy899_DW2 & js18_DW2
metab_7477	3-Methoxy-4-hydroxyphenylglycol glucuronide	HMDB0000496	3-Methoxy-4-hydroxyphenylglycol glucuronide	C15H20O10	beta-D-Glucuronoside;O-beta-D-Glucuronoside;Glucuronide;beta-D-Glucuronide	js18_DW1 & jy899_DW1 & jy899_DW2 & js18_DW2
metab_49	1-(3,4-Dimethoxyphenyl)-1,2-ethanediol 2-O-b-D-glucoside	HMDB0034627	1-(3,4-Dimethoxyphenyl)-1,2-ethanediol 2-O-b-D-glucoside	C16H24O9	-	js18_DW1 & jy899_DW1 & jy899_DW2 & js18_DW2
metab_15877	Deoxyloganic acid	HMDB0037028	Deoxyloganic acid	C16H24O9	Deoxyloganic acid tetraacetate	js18_DW1 & jy899_DW1 & jy899_DW2 & js18_DW2
metab_9044	Methylprednisolone acetate	HMDB0014998;HMDB0254661	Prednisolone;Methylprednisolone acetate	C24H32O6	Methylprednisolone acetate;6alpha-Methylprednisolone 21-acetate;11beta,17,21-Trihydroxy-6alpha-methylpregna-1,4-diene-3,20-dione 21-acetate;M-Predrol	js18_DW1 & jy899_DW1 & jy899_DW2 & js18_DW2
metab_9024	Fludrocortisone acetate	HMDB0002802;HMDB0252329;LMST02030122	Cortisone;Fludrocortisone acetate	C23H31FO6	Fludrocortisone acetate	js18_DW1 & jy899_DW1 & jy899_DW2 & js18_DW2
metab_3514	Resolvin D5	LMFA04030003;HMDB0004038	Resolvin D5	C22H32O4	-	js18_DW1 & jy899_DW1 & jy899_DW2 & js18_DW2
metab_8590	Choline Phosphate	HMDB0001565	Phosphorylcholine	C5H14NO4P	Choline phosphate;Phosphorylcholine;Phosphocholine;O-Phosphocholine	js18_DW1 & jy899_DW1 & jy899_DW2 & js18_DW2
metab_12025	Gibberellin A8-catabolite	LMPR0104170027;HMDB0304364	gibberellin A8-catabolite	C19H22O7	Gibberellin A8-catabolite	js18_DW1 & jy899_DW1 & jy899_DW2 & js18_DW2
metab_2168	Guanosine 3'-monophosphate	HMDB0240587	Guanosine 3''-monophosphate	C10H14N5O8P	Guanosine 3'-phosphate;3'-GMP;3'-Guanylic acid;Guo-3'-P;Gp	js18_DW1 & jy899_DW1 & jy899_DW2 & js18_DW2
metab_16809	5'-Guanylic Acid	HMDB0001397;MJDBOTE0000666	Guanosine monophosphate	C10H14N5O8P	GMP;Guanosine 5'-phosphate;Guanosine monophosphate;Guanosine 5'-monophosphate;Guanylic acid	js18_DW1 & jy899_DW1 & jy899_DW2 & js18_DW2
metab_1981	Guanosine monophosphate	PW_C001080;HMDB0001397	Guanosine monophosphate	C10H14N5O8P	GMP;Guanosine 5'-phosphate;Guanosine monophosphate;Guanosine 5'-monophosphate;Guanylic acid	js18_DW1 & jy899_DW1 & jy899_DW2 & js18_DW2
metab_8087	Xanthylic acid	PW_C001196;HMDB0001554	Xanthylic acid	C10H13N4O9P	Xanthosine 5'-phosphate;Xanthylic acid;XMP;(9-D-Ribosylxanthine)-5'-phosphate	js18_DW1 & jy899_DW1 & jy899_DW2 & js18_DW2
metab_6104	Gibberellin A8	HMDB0303450;LMPR0104170005	Gibberellin A8	C19H24O7	Gibberellin A8;2beta-Hydroxygibberellin 1	js18_DW1 & jy899_DW1 & jy899_DW2 & js18_DW2
metab_5322	Cinncassiol C2	HMDB0035168	Cinncassiol C2	C20H28O6	Cinncassiol C2	js18_DW1 & jy899_DW1 & jy899_DW2 & js18_DW2
metab_8033	Semilepidinoside B	HMDB0033108	Semilepidinoside B	C17H22N2O7	-	js18_DW1 & jy899_DW1 & jy899_DW2 & js18_DW2
metab_14580	(2R,6x)-7-Methyl-3-methylene-1,2,6,7-octanetetrol 2-glucoside	HMDB0033216	(2R,6x)-7-Methyl-3-methylene-1,2,6,7-octanetetrol 2-glucoside	C16H30O9	-	js18_DW1 & jy899_DW1 & jy899_DW2 & js18_DW2
metab_10854	(1S,2S,4R,8S)-p-Menthane-1,2,8,9-tetrol 2-glucoside	HMDB0039975	(1S,2S,4R,8S)-p-Menthane-1,2,8,9-tetrol 2-glucoside	C16H30O9	-	js18_DW1 & jy899_DW1 & jy899_DW2 & js18_DW2
metab_59	Zeanoside B	HMDB0038844	Zeanoside B	C16H17NO9	-	js18_DW1 & jy899_DW1 & jy899_DW2 & js18_DW2
metab_5968	Casuarine 6-alpha-D-glucoside	HMDB0031999	Casuarine 6-alpha-D-glucoside	C14H25NO10	-	js18_DW1 & jy899_DW1 & jy899_DW2 & js18_DW2
metab_16703	3-O-Caffeoyl-4-O-methylquinic acid	HMDB0039960	3-O-Caffeoyl-4-O-methylquinic acid	C17H20O9	-	js18_DW1 & jy899_DW1 & jy899_DW2 & js18_DW2
metab_9722	3-Feruloylquinic acid	HMDB0030669	3-Feruloylquinic acid	C17H20O9	5-O-Feruloylquinic acid;O-Feruloylquinate;3-O-Feruloylquinic acid	js18_DW1 & jy899_DW1 & jy899_DW2 & js18_DW2
metab_4293	3-O-Feruloylquinic acid	HMDB0030669	3-Feruloylquinic acid	C17H20O9	5-O-Feruloylquinic acid;O-Feruloylquinate;3-O-Feruloylquinic acid	js18_DW1 & jy899_DW1 & jy899_DW2 & js18_DW2
metab_3051	O-feruloylquinate	HMDB0030669;HMDB0304441;HMDB0240453	3-Feruloylquinic acid;O-feruloylquinate;4-Feruloylquinic acid	C17H19O9-	5-O-Feruloylquinic acid;O-Feruloylquinate;3-O-Feruloylquinic acid	js18_DW1 & jy899_DW1 & jy899_DW2 & js18_DW2
metab_933	Estriol 3-sulfate	HMDB0251977	Estriol 3-sulfate	C18H24O6S	-	js18_DW1 & jy899_DW1 & jy899_DW2 & js18_DW2
metab_16181	1,3-Dimethoxymethyl-5,5-diphenylbarbituric acid	HMDB0258661	1,3-Dimethoxymethyl-5,5-diphenylbarbituric acid	C20H20N2O5	-	js18_DW1 & jy899_DW1 & jy899_DW2 & js18_DW2
metab_3625	Gamma-Eudesmol rhamnoside	HMDB0037961	gamma-Eudesmol rhamnoside	C21H36O5	-	js18_DW1 & jy899_DW1 & jy899_DW2 & js18_DW2
metab_10642	Isoferuloyl C1-glucuronide	HMDB0041749	Isoferuloyl C1-glucuronide	C16H18O10	-	js18_DW1 & jy899_DW1 & jy899_DW2 & js18_DW2
metab_5644	Feruloyl C1-glucuronide	HMDB0041734	Feruloyl C1-glucuronide	C16H18O10	-	js18_DW1 & jy899_DW1 & jy899_DW2 & js18_DW2
metab_15139	Gancaonin P	HMDB0038398;LMPK12112285	Gancaonin P	C20H18O7	-	js18_DW1 & jy899_DW1 & jy899_DW2 & js18_DW2
metab_3178	4-Hydroxy-5-(phenyl)-valeric acid-O-glucuronide	HMDB0059980	4-Hydroxy-5-(phenyl)-valeric acid-O-glucuronide	C17H22O9	-	js18_DW1 & jy899_DW1 & jy899_DW2 & js18_DW2
metab_12725	Adb-chminaca, (+/-)-	HMDB0244819	Adb-chminaca, (+/-)-	C21H30N4O2	-	js18_DW1 & jy899_DW1 & jy899_DW2 & js18_DW2
metab_6119	Cyclokievitone hydrate	HMDB0037750	Cyclokievitone hydrate	C20H20O7	-	js18_DW1 & jy899_DW1 & jy899_DW2 & js18_DW2
metab_11601	Skullcapflavone II	LMPK12111423;HMDB0258335	Skullcapflavone II	C19H18O8	Scullcapflavone II	js18_DW1 & jy899_DW1 & jy899_DW2 & js18_DW2
metab_2819	Harmol glucuronide	HMDB0253051	Harmol glucuronide	C18H18N2O7	-	js18_DW1 & jy899_DW1 & jy899_DW2 & js18_DW2
metab_10735	Geniposidic acid	LMPR0102070043;HMDB0034942	Geniposidic acid	C16H22O10	Geniposidic acid	js18_DW1 & jy899_DW1 & jy899_DW2 & js18_DW2
metab_14255	Kievitone hydrate	HMDB0038111	Kievitone hydrate	C20H22O7	Kievitone hydrate	js18_DW1 & jy899_DW1 & jy899_DW2 & js18_DW2
metab_4607	Calcitroic acid	HMDB0006472	Calcitroic acid	C23H34O4	Calcitroic acid	js18_DW1 & jy899_DW1 & jy899_DW2 & js18_DW2
metab_7860	Furaneol 4-(6-malonylglucoside)	HMDB0029778	Furaneol 4-(6-malonylglucoside)	C15H20O11	-	js18_DW1 & jy899_DW1 & jy899_DW2 & js18_DW2
metab_4514	8-Epiloganic acid	HMDB0247433	8-Epiloganic acid	C16H24O10	-	js18_DW1 & jy899_DW1 & jy899_DW2 & js18_DW2
metab_2412	{1-[2-(4-Carbamimidoyl-benzoylamino)-propionyl]-piperidin-4-yloxy}-acetic acid	HMDB0257277	{1-[2-(4-Carbamimidoyl-benzoylamino)-propionyl]-piperidin-4-yloxy}-acetic acid	C18H24N4O5	-	js18_DW1 & jy899_DW1 & jy899_DW2 & js18_DW2
metab_4540	Isolithocholic acid	LMST04010004;HMDB0000717	Isolithocholic acid	C24H40O3	Isolithocholate;Isolithocholic acid;beta-Lithocholic acid;beta-Lithocholanic acid;3-Epilithocholic acid;3beta-Hydroxy-5beta-cholan-24-oic acid;3beta-Hydroxy-5beta-cholan-24-oic acid	js18_DW1 & jy899_DW1 & jy899_DW2 & js18_DW2
metab_2326	Edta oxalate	HMDB0251707	Edta oxalate	C12H14N2O12	-	js18_DW1 & jy899_DW1 & jy899_DW2 & js18_DW2
metab_5409	Gibberellin A52	HMDB0035053	Gibberellin A52	C20H26O7	-	js18_DW1 & jy899_DW1 & jy899_DW2 & js18_DW2
metab_3520	Niveusin C	HMDB0034474	Niveusin C	C20H26O7	Niveusin C	js18_DW1 & jy899_DW1 & jy899_DW2 & js18_DW2
metab_9251	Griseolic acid	HMDB0242674	Griseolic acid	C14H13N5O8	-	js18_DW1 & jy899_DW1 & jy899_DW2 & js18_DW2
metab_12041	Scarlet red	HMDB0258560	Scarlet red	C24H20N4O	Scarlet Red;1-[2-[2-Methyl-4-[2-(2-methylphenyl)diazenyl]phenyl]diazenyl]-2-naphthalenol	js18_DW1 & jy899_DW1 & jy899_DW2 & js18_DW2
metab_15779	Prenyl arabinosyl-(1->6)-glucoside	HMDB0041360	Prenyl arabinosyl-(1|right|6)-glucoside	C16H28O10	-	js18_DW1 & jy899_DW1 & jy899_DW2 & js18_DW2
metab_7352	Cis-Zeatin O-glucoside	HMDB0012203	cis-Zeatin O-glucoside	C16H23N5O6	O-beta-D-Glucopyranosyl-cis-zeatin;cis-Zeatin-O-glucoside	js18_DW1 & jy899_DW1 & jy899_DW2 & js18_DW2
metab_14297	Sulindac	HMDB0246228;HMDB0014743;PW_C009093	2-[6-Fluoro-2-methyl-3-[(4-methylsulfinylphenyl)methylidene]-1-indenyl]acetic acid;Sulindac	C20H17FO3S	Sulindac	js18_DW1 & jy899_DW1 & jy899_DW2 & js18_DW2
metab_11878	12-Oxo-20-trihydroxy-leukotriene B4	LMFA03020050;HMDB0012553	12-Oxo-20-trihydroxy-leukotriene B4	C20H30O7	-	js18_DW1 & jy899_DW1 & jy899_DW2 & js18_DW2
metab_3102	Cinncassiol C3	HMDB0036859	Cinncassiol C3	C20H30O7	Cinncassiol C3	js18_DW1 & jy899_DW1 & jy899_DW2 & js18_DW2
metab_16239	Cinncassiol A	HMDB0035164	Cinncassiol A	C20H30O7	Cinncassiol A	js18_DW1 & jy899_DW1 & jy899_DW2 & js18_DW2
metab_10884	Carboprost methyl	HMDB0249645	Carboprost methyl	C22H38O5	-	js18_DW1 & jy899_DW1 & jy899_DW2 & js18_DW2
metab_7314	Minoxidil Glucuronide	HMDB0254740	Minoxidil Glucuronide	C15H23N5O7	-	js18_DW1 & jy899_DW1 & jy899_DW2 & js18_DW2
metab_5942	Citroside A	HMDB0030370	Citroside A	C19H30O8	-	js18_DW1 & jy899_DW1 & jy899_DW2 & js18_DW2
metab_14263	10,11-dihydro-20-trihydroxy-leukotriene B4	HMDB0012503;LMFA03020044	10,11-dihydro-20-trihydroxy-leukotriene B4	C20H34O7	-	js18_DW1 & jy899_DW1 & jy899_DW2 & js18_DW2
metab_3288	MS 3	HMDB0036557	MS 3	C21H24O7	Amsacrine;mAMSA;4'-(9-Acridinylamino)-3'-methoxymethanesulfonanilide	js18_DW1 & jy899_DW1 & jy899_DW2 & js18_DW2
metab_15566	Beta-D-Glucopyranosyl-11-hydroxyjasmonic acid	HMDB0039964	beta-D-Glucopyranosyl-11-hydroxyjasmonic acid	C18H28O9	-	js18_DW1 & jy899_DW1 & jy899_DW2 & js18_DW2
metab_11894	Fragransin D1	HMDB0033539	Fragransin D1	C22H28O6	-	js18_DW1 & jy899_DW1 & jy899_DW2 & js18_DW2
metab_750	5a,6a-Epoxy-7E-megastigmene-3b,9e-diol 9-glucoside	HMDB0038306	5a,6a-Epoxy-7E-megastigmene-3b,9e-diol 9-glucoside	C19H32O8	-	js18_DW1 & jy899_DW1 & jy899_DW2 & js18_DW2
metab_7331	Icariside B8	HMDB0036846	Icariside B8	C19H32O8	-	js18_DW1 & jy899_DW1 & jy899_DW2 & js18_DW2
metab_556	9,13-Dihydroxy-4-megastigmen-3-one 9-glucoside	HMDB0036318	9,13-Dihydroxy-4-megastigmen-3-one 9-glucoside	C19H32O8	-	js18_DW1 & jy899_DW1 & jy899_DW2 & js18_DW2
metab_3001	5a,6a-Epoxy-7E-megastigmene-3a,9e-diol 3-glucoside	HMDB0031676	5a,6a-Epoxy-7E-megastigmene-3a,9e-diol 3-glucoside	C19H32O8	-	js18_DW1 & jy899_DW1 & jy899_DW2 & js18_DW2
metab_5528	Corticosterone acetate	HMDB0250464	Corticosterone acetate	C23H32O5	-	js18_DW1 & jy899_DW1 & jy899_DW2 & js18_DW2
metab_14264	(3S,5R,6S,7E,9x)-7-Megastigmene-3,6,9-triol 9-glucoside	HMDB0041176;LMFA13010057	(3S,5R,6S,7E,9x)-7-Megastigmene-3,6,9-triol 9-glucoside	C19H34O8	-	js18_DW1 & jy899_DW1 & jy899_DW2 & js18_DW2
metab_4459	12-Ketodeoxycholic acid	HMDB0000328	12-Ketodeoxycholic acid	C24H38O4	-	js18_DW1 & jy899_DW1 & jy899_DW2 & js18_DW2
metab_10741	Caryoptosidic acid	HMDB0034249	Caryoptosidic acid	C16H24O11	-	js18_DW1 & jy899_DW1 & jy899_DW2 & js18_DW2
metab_349	Dexamethasone acetate	HMDB0015364;HMDB0242728	Dexamethasone;Dexamethasone acetate	C24H31FO6	Dexamethasone	js18_DW1 & jy899_DW1 & jy899_DW2 & js18_DW2
metab_16228	Cis-3-Hexenyl b-primeveroside	HMDB0031690	cis-3-Hexenyl b-primeveroside	C17H30O10	-	js18_DW1 & jy899_DW1 & jy899_DW2 & js18_DW2
metab_14109	1-Hexanol arabinosylglucoside	HMDB0031689	1-Hexanol arabinosylglucoside	C17H32O10	-	js18_DW1 & jy899_DW1 & jy899_DW2 & js18_DW2
metab_15885	Cinncassiol E	HMDB0036857	Cinncassiol E	C20H30O8	Cinncassiol E	js18_DW1 & jy899_DW1 & jy899_DW2 & js18_DW2
metab_15626	Ramipril Diketopiperazine	HMDB0060869	Ramipril Diketopiperazine	C23H30N2O4	-	js18_DW1 & jy899_DW1 & jy899_DW2 & js18_DW2
metab_11251	4-Hydroxy-4-methyl-5-hexenoic acid gamma lactone	HMDB0032333	4-Hydroxy-4-methyl-5-hexenoic acid gamma lactone	C7H10O2	-	js18_DW1 & jy899_DW1 & jy899_DW2 & js18_DW2
metab_16297	4-hydroxy-3-methoxybenzoic acid ethyl ester	HMDB0303913	4-hydroxy-3-methoxybenzoic acid ethyl ester	C10H12O4	-	js18_DW1 & jy899_DW1 & jy899_DW2 & js18_DW2
metab_8654	Flavonol 3-O-D-glucoside	HMDB0252295	Flavonol 3-O-D-glucoside	C21H20O8	Flavonol 3-O-beta-D-glucoside;Flavonol 3-O-D-glucoside	js18_DW1 & jy899_DW1 & jy899_DW2 & js18_DW2
metab_11463	Corchoionoside B	HMDB0030975	Corchoionoside B	C19H28O9	-	js18_DW1 & jy899_DW1 & jy899_DW2 & js18_DW2
metab_13980	MG(0:0/5-iso PGF2VI/0:0)	HMDB0260537	MG(0:0/5-iso PGF2VI/0:0)	C21H36O7	-	js18_DW1 & jy899_DW1 & jy899_DW2 & js18_DW2
metab_949	MG(5-iso PGF2VI/0:0/0:0)	HMDB0260485	MG(5-iso PGF2VI/0:0/0:0)	C21H36O7	-	js18_DW1 & jy899_DW1 & jy899_DW2 & js18_DW2
metab_14790	5-Hexenyl glucosinolate	HMDB0038416	5-Hexenyl glucosinolate	C13H23NO9S2	-	js18_DW1 & jy899_DW1 & jy899_DW2 & js18_DW2
metab_4770	(2S,3R,4R)-2-Amino-3,4-dihydroxy-2-(hydroxymethyl)-14-oxoicos-6-enoic acid	HMDB0242536	(2S,3R,4R)-2-Amino-3,4-dihydroxy-2-(hydroxymethyl)-14-oxoicos-6-enoic acid	C21H39NO6	-	js18_DW1 & jy899_DW1 & jy899_DW2 & js18_DW2
metab_10340	Shoyuflavone B	HMDB0034589	Shoyuflavone B	C19H14O10	-	js18_DW1 & jy899_DW1 & jy899_DW2 & js18_DW2
metab_12257	Apigenin 7-arabinoside	HMDB0303810	Apigenin 7-arabinoside	C20H18O9	-	js18_DW1 & jy899_DW1 & jy899_DW2 & js18_DW2
metab_225	6-[4-(4-carboxy-2-hydroxybutyl)-2-hydroxyphenoxy]-3,4,5-trihydroxyoxane-2-carboxylic acid	HMDB0127743	6-[4-(4-carboxy-2-hydroxybutyl)-2-hydroxyphenoxy]-3,4,5-trihydroxyoxane-2-carboxylic acid	C17H22O11	-	js18_DW1 & jy899_DW1 & jy899_DW2 & js18_DW2
metab_1572	4-Hydroxy-5-(3',4'-dihydroxyphenyl)-valeric acid-O-glucuronide	HMDB0059971	4-Hydroxy-5-(3'',4''-dihydroxyphenyl)-valeric acid-O-glucuronide	C17H22O11	-	js18_DW1 & jy899_DW1 & jy899_DW2 & js18_DW2
metab_2458	4-Hydroxy-5-(3',5'-dihydroxyphenyl)-valeric acid-O-glucuronide	HMDB0059973	4-Hydroxy-5-(3'',5''-dihydroxyphenyl)-valeric acid-O-glucuronide	C17H22O11	-	js18_DW1 & jy899_DW1 & jy899_DW2 & js18_DW2
metab_15455	Benzyl O-[arabinofuranosyl-(1->6)-glucoside]	HMDB0041514	Benzyl O-[arabinofuranosyl-(1|right|6)-glucoside]	C18H26O10	-	js18_DW1 & jy899_DW1 & jy899_DW2 & js18_DW2
metab_13349	Sorbitan palmitate	LMFA07011019;HMDB0029887	Sorbitan palmitate	C22H42O6	-	js18_DW1 & jy899_DW1 & jy899_DW2 & js18_DW2
metab_5473	Ochratoxin A	HMDB0029399	Ochratoxin A	C20H18ClNO6	Ochratoxin A	js18_DW1 & jy899_DW1 & jy899_DW2 & js18_DW2
metab_15391	2,4-Dihydroxy-7,8-dimethoxy-2H-1,4-benzoxazin-3(4H)-one 2-glucoside	HMDB0037550	2,4-Dihydroxy-7,8-dimethoxy-2H-1,4-benzoxazin-3(4H)-one 2-glucoside	C16H21NO11	-	js18_DW1 & jy899_DW1 & jy899_DW2 & js18_DW2
metab_15444	Cis-Resveratrol 4'-O-glucuronide	HMDB0041713	cis-Resveratrol 4''-O-glucuronide	C20H20O9	-	js18_DW1 & jy899_DW1 & jy899_DW2 & js18_DW2
metab_16586	Trans-Resveratrol 3-O-glucuronide	HMDB0041782	trans-Resveratrol 3-O-glucuronide	C20H20O9	-	js18_DW1 & jy899_DW1 & jy899_DW2 & js18_DW2
metab_394	Afzelechin 7-apioside	HMDB0030824	Afzelechin 7-apioside	C20H22O9	-	js18_DW1 & jy899_DW1 & jy899_DW2 & js18_DW2
metab_500	Kanzonol Z	HMDB0033099	Kanzonol Z	C25H26O5	-	js18_DW1 & jy899_DW1 & jy899_DW2 & js18_DW2
metab_3114	4-Methoxybenzenepropanol 1-(2-sulfoglucoside)	HMDB0034757	4-Methoxybenzenepropanol 1-(2-sulfoglucoside)	C16H24O10S	-	js18_DW1 & jy899_DW1 & jy899_DW2 & js18_DW2
metab_6623	Ginkgolide A	HMDB0036862;LMPR0104540001;MJDBOTE0001317	Ginkgolide A	C20H24O9	Ginkgolide A	js18_DW1 & jy899_DW1 & jy899_DW2 & js18_DW2
metab_16854	Melatonin glucuronide	HMDB0060830	Melatonin glucuronide	C19H24N2O8	-	js18_DW1 & jy899_DW1 & jy899_DW2 & js18_DW2
metab_626	3-O-Methylniveusin A	HMDB0039084	3-O-Methylniveusin A	C21H28O8	-	js18_DW1 & jy899_DW1 & jy899_DW2 & js18_DW2
metab_4687	3a,6a,7b-Trihydroxy-5b-cholanoic acid	HMDB0000364	3a,6a,7b-Trihydroxy-5b-cholanoic acid	C24H40O5	omega-Muricholate;omega-Muricholic acid	js18_DW1 & jy899_DW1 & jy899_DW2 & js18_DW2
metab_17878	Sonchuside C	HMDB0303146	Sonchuside C	C21H32O8	-	js18_DW1 & jy899_DW1 & jy899_DW2 & js18_DW2
metab_11241	2-Hydroxybenzaldehyde O-[xylosyl-(1->6)-glucoside]	HMDB0034157	2-Hydroxybenzaldehyde O-[xylosyl-(1|right|6)-glucoside]	C18H24O11	-	js18_DW1 & jy899_DW1 & jy899_DW2 & js18_DW2
metab_15961	Icariside D1	HMDB0303758	Icariside D1	C19H28O10	-	js18_DW1 & jy899_DW1 & jy899_DW2 & js18_DW2
metab_2665	Phenylethyl primeveroside	HMDB0041274	Phenylethyl primeveroside	C19H28O10	-	js18_DW1 & jy899_DW1 & jy899_DW2 & js18_DW2
metab_14181	Pelargonidin 3-rhamnoside	LMPK12010091;HMDB0038085	Pelargonidin 3-rhamnoside	C21H21O9+	-	js18_DW1 & jy899_DW1 & jy899_DW2 & js18_DW2
metab_868	Kaempferol 3-alpha-D-arabinopyranoside	HMDB0301957	Kaempferol 3-alpha-D-arabinopyranoside	C20H18O10	-	js18_DW1 & jy899_DW1 & jy899_DW2 & js18_DW2
metab_14597	2-Hydroxy-3-methyl-4H-pyran-4-one O-(6E-cinnamoyl-b-D-glucoside)	HMDB0041098	2-Hydroxy-3-methyl-4H-pyran-4-one O-(6E-cinnamoyl-b-D-glucoside)	C21H22O9	-	js18_DW1 & jy899_DW1 & jy899_DW2 & js18_DW2
metab_3619	(R)-Byakangelicinn 2'-(3-methylbutanoate)	HMDB0039068	(R)-Byakangelicinn 2''-(3-methylbutanoate)	C22H26O8	-	js18_DW1 & jy899_DW1 & jy899_DW2 & js18_DW2
metab_12113	Flurbiprofen glucuronide	HMDB0060918	Flurbiprofen glucuronide	C21H21FO8	-	js18_DW1 & jy899_DW1 & jy899_DW2 & js18_DW2
metab_11000	Sinapoyl aldehyde	-	-	C11H12O4	Sinapoyl aldehyde;Sinapaldehyde	js18_DW1 & jy899_DW1 & jy899_DW2 & js18_DW2
metab_3141	Latrunculin a	HMDB0253989	latrunculin a	C22H31NO5S	Latrunculin A	js18_DW1 & jy899_DW1 & jy899_DW2 & js18_DW2
metab_16180	1-O-Caffeoyl-(b-D-glucose 6-O-sulfate)	HMDB0041173	1-O-Caffeoyl-(b-D-glucose 6-O-sulfate)	C15H18O12S	-	js18_DW1 & jy899_DW1 & jy899_DW2 & js18_DW2
metab_17275	Trehalose 6-Phosphate	HMDB0001124	Trehalose 6-phosphate	C12H23O14P	alpha,alpha'-Trehalose 6-phosphate;Trehalose 6-phosphate	js18_DW1 & jy899_DW1 & jy899_DW2 & js18_DW2
metab_7748	Catechin 7-xyloside	HMDB0302573	Catechin 7-xyloside	C20H22O10	Catechin 7-O-beta-D-xyloside	js18_DW1 & jy899_DW1 & jy899_DW2 & js18_DW2
metab_11435	Plicatic acid	HMDB0256643	Plicatic acid	C20H22O10	Plicatic acid	js18_DW1 & jy899_DW1 & jy899_DW2 & js18_DW2
metab_15920	1-Octen-3-yl primeveroside	LMFA13010064;HMDB0032960	1-Octen-3-yl primeveroside	C19H34O10	-	js18_DW1 & jy899_DW1 & jy899_DW2 & js18_DW2
metab_4503	Monoketocholic acid	HMDB0254862	Monoketocholic acid	C24H38O6	-	js18_DW1 & jy899_DW1 & jy899_DW2 & js18_DW2
metab_13849	Lovastatin acid	HMDB0254177	Lovastatin acid	C24H38O6	Lovastatin acid;Mevinolinic acid	js18_DW1 & jy899_DW1 & jy899_DW2 & js18_DW2
metab_11922	(1'x,2S)-2-(1,2-Dihydroxy-1-methylethyl)-2,3-dihydro-7H-furo[3,2-g][1]benzopyran-7-one 2'-glucoside	HMDB0039038	(1''x,2S)-2-(1,2-Dihydroxy-1-methylethyl)-2,3-dihydro-7H-furo[3,2-g][1]benzopyran-7-one 2''-glucoside	C20H24O10	-	js18_DW1 & jy899_DW1 & jy899_DW2 & js18_DW2
metab_10977	Crepidiaside B	HMDB0302022	Crepidiaside B	C21H28O9	-	js18_DW1 & jy899_DW1 & jy899_DW2 & js18_DW2
metab_13411	3a,7b,21-Trihydroxy-5b-cholanoic acid	HMDB0013192	3a,7b,21-Trihydroxy-5b-cholanoic acid	C24H40O6	-	js18_DW1 & jy899_DW1 & jy899_DW2 & js18_DW2
metab_1377	1-O-Isopentyl-3-O-octadec-2-enoyl glycerol	HMDB0302897	1-O-Isopentyl-3-O-octadec-2-enoyl glycerol	C26H50O4	-	js18_DW1 & jy899_DW1 & jy899_DW2 & js18_DW2
metab_459	Isoorientin	HMDB0301981;LMPK12110469;HMDB0253666	Isoorientin 7-O-(6''''''-O-(E)-feruloyl)glucoside;Isoorientin	C21H20O11	Isoorientin;Homoorientin	js18_DW1 & jy899_DW1 & jy899_DW2 & js18_DW2
metab_1567	Taraxacolide 1-O-b-D-glucopyranoside	HMDB0035610	Taraxacolide 1-O-b-D-glucopyranoside	C21H32O9	-	js18_DW1 & jy899_DW1 & jy899_DW2 & js18_DW2
metab_14075	5,7-Dihydroxy-6-methoxyflavone 5-rhamnoside	HMDB0033098;LMPK12111091	5,7-Dihydroxy-6-methoxyflavone 5-rhamnoside	C22H22O9	-	js18_DW1 & jy899_DW1 & jy899_DW2 & js18_DW2
metab_15060	Vitexin	HMDB0301980;LMPK12110194;HMDB0259858;MJDBOTE0001252	Vitexin 6''''-O-malonyl 2''''-O-xyloside;Vitexin	C21H20O10	Vitexin;Apigenin 8-C-glucoside	js18_DW1 & jy899_DW1 & jy899_DW2 & js18_DW2
metab_16263	Licoagroside B	HMDB0036523	Licoagroside B	C18H24O12	-	js18_DW1 & jy899_DW1 & jy899_DW2 & js18_DW2
metab_16602	Apiosylglucosyl 4-hydroxybenzoate	HMDB0035318	Apiosylglucosyl 4-hydroxybenzoate	C18H24O12	-	js18_DW1 & jy899_DW1 & jy899_DW2 & js18_DW2
metab_11474	Benzyl gentiobioside	HMDB0041515	Benzyl gentiobioside	C19H28O11	-	js18_DW1 & jy899_DW1 & jy899_DW2 & js18_DW2
metab_11650	Zizybeoside I	HMDB0034954	Zizybeoside I	C19H28O11	Zizybeoside I	js18_DW1 & jy899_DW1 & jy899_DW2 & js18_DW2
metab_11471	4'-Hydroxyfenoprofen glucuronide	HMDB0060772	4''-Hydroxyfenoprofen glucuronide	C21H22O10	-	js18_DW1 & jy899_DW1 & jy899_DW2 & js18_DW2
metab_895	Aromadendrin 3-rhamnoside	HMDB0303603	Aromadendrin 3-rhamnoside	C21H22O10	-	js18_DW1 & jy899_DW1 & jy899_DW2 & js18_DW2
metab_1647	Vestitone 7-glucoside	HMDB0033012	Vestitone 7-glucoside	C22H26O9	-	js18_DW1 & jy899_DW1 & jy899_DW2 & js18_DW2
metab_6088	Crocin 5	HMDB0250541	Crocin 5	C22H26O9	-	js18_DW1 & jy899_DW1 & jy899_DW2 & js18_DW2
metab_299	Paramethasone acetate	LMST02030123;HMDB0256122	Paramethasone acetate	C24H31FO6	Paramethasone acetate	js18_DW1 & jy899_DW1 & jy899_DW2 & js18_DW2
metab_15223	Taxifolin 3-arabinoside	HMDB0041418	Taxifolin 3-arabinoside	C20H20O11	-	js18_DW1 & jy899_DW1 & jy899_DW2 & js18_DW2
metab_4613	(2-Hydroxy-3-phosphonooxypropyl) octadec-9-enoate	HMDB0242470	(2-Hydroxy-3-phosphonooxypropyl) octadec-9-enoate	C21H41O7P	-	js18_DW1 & jy899_DW1 & jy899_DW2 & js18_DW2
metab_15025	Ginkgolide C	HMDB0036860;LMPR0104540003;MJDBOTE0000932	Ginkgolide C	C20H24O11	Ginkgolide C;BN 52022	js18_DW1 & jy899_DW1 & jy899_DW2 & js18_DW2
metab_83	Butyrolactone derivative	HMDB0249481	Butyrolactone derivative	C24H24O8	-	js18_DW1 & jy899_DW1 & jy899_DW2 & js18_DW2
metab_824	Cichorioside H	HMDB0302054	Cichorioside H	C21H28O10	-	js18_DW1 & jy899_DW1 & jy899_DW2 & js18_DW2
metab_5302	Cichorioside G	HMDB0302053	Cichorioside G	C21H28O10	-	js18_DW1 & jy899_DW1 & jy899_DW2 & js18_DW2
metab_11206	Syringetin	HMDB0304565;HMDB0304558;LMPK12112498	syringetin;DIBOA trihexose	C28H32O15	Syringetin;3',5'-O-Dimethylmyricetin;3,5,7,4'-Tetrahydroxy-3',5'-dimethoxyflavone	js18_DW1 & jy899_DW1 & jy899_DW2 & js18_DW2
metab_14952	8-Aminohexylamino cAMP	HMDB0247417	8-Aminohexylamino cAMP	C16H26N7O6P	-	js18_DW1 & jy899_DW1 & jy899_DW2 & js18_DW2
metab_426	Formononetin 7-O-glucuronide	HMDB0041735	Formononetin 7-O-glucuronide	C22H20O10	-	js18_DW1 & jy899_DW1 & jy899_DW2 & js18_DW2
metab_2400	Cynaroside A	HMDB0040532	Cynaroside A	C21H32O10	-	js18_DW1 & jy899_DW1 & jy899_DW2 & js18_DW2
metab_2649	Cephamycin C	HMDB0249812	cephamycin C	C16H22N4O9S	Cephamycin C	js18_DW1 & jy899_DW1 & jy899_DW2 & js18_DW2
metab_334	Physcion 8-glucoside	HMDB0035931;LMPK13040013;HMDB0303799	Rheochrysin;Physcion 8-glucoside	C22H22O10	Physcion 8-glucoside;Physcion 8-O-beta-D-monoglucoside	js18_DW1 & jy899_DW1 & jy899_DW2 & js18_DW2
metab_16138	Lucuminic acid	HMDB0035007	Lucuminic acid	C19H26O12	-	js18_DW1 & jy899_DW1 & jy899_DW2 & js18_DW2
metab_16450	Estrone glucuronide	HMDB0004483;PW_C002143	Estrone glucuronide	C24H30O8	Estrone glucuronide;Estrone 3-glucuronide;Estrone beta-D-glucuronide	js18_DW1 & jy899_DW1 & jy899_DW2 & js18_DW2
metab_4356	Octadecyl ferulate	HMDB0302977	Octadecyl ferulate	C28H46O4	-	js18_DW1 & jy899_DW1 & jy899_DW2 & js18_DW2
metab_3016	Deuteroporphyrin	HMDB0251073;HMDB0000579	Deuteroporphyrin;Deuteroporphyrin IX	C30H30N4O4	-	js18_DW1 & jy899_DW1 & jy899_DW2 & js18_DW2
metab_15752	4-Hydroxy-5-(3',4',5'-trihydroxyphenyl)-valeric acid-O-methyl-O-glucuronide	HMDB0059970	4-Hydroxy-5-(3'',4'',5''-trihydroxyphenyl)-valeric acid-O-methyl-O-glucuronide	C18H24O13	-	js18_DW1 & jy899_DW1 & jy899_DW2 & js18_DW2
metab_14154	Artonol E	HMDB0030490;LMPK12111530	Artonol E	C26H24O7	-	js18_DW1 & jy899_DW1 & jy899_DW2 & js18_DW2
metab_14171	Geranyl arabinopyranosyl-glucoside	HMDB0039573	Geranyl arabinopyranosyl-glucoside	C21H36O10	-	js18_DW1 & jy899_DW1 & jy899_DW2 & js18_DW2
metab_6369	L-Linalool 3-[xylosyl-(1->6)-glucoside]	HMDB0030421	L-Linalool 3-[xylosyl-(1|right|6)-glucoside]	C21H36O10	-	js18_DW1 & jy899_DW1 & jy899_DW2 & js18_DW2
metab_7328	7-Hydroxybutylidenephthalide 7-(6-malonylglucoside)	HMDB0034753	7-Hydroxybutylidenephthalide 7-(6-malonylglucoside)	C21H24O11	-	js18_DW1 & jy899_DW1 & jy899_DW2 & js18_DW2
metab_5220	Catechin 7-glucoside	HMDB0037949	Catechin 7-glucoside	C21H24O11	Catechin 7-O-beta-D-xyloside	js18_DW1 & jy899_DW1 & jy899_DW2 & js18_DW2
metab_402	Cichorioside J	HMDB0302056	Cichorioside J	C22H28O10	-	js18_DW1 & jy899_DW1 & jy899_DW2 & js18_DW2
metab_11002	Flavin Mononucleotide	HMDB0001520;PW_C001170;MJDBOTE0000476	Flavin mononucleotide	C17H21N4O9P	FMN;Riboflavin-5-phosphate;Flavin mononucleotide	js18_DW1 & jy899_DW1 & jy899_DW2 & js18_DW2
metab_915	N-Docosahexaenoyl Lysine	HMDB0242018	N-Docosahexaenoyl Lysine	C28H44N2O3	-	js18_DW1 & jy899_DW1 & jy899_DW2 & js18_DW2
metab_1362	Coniferyl Aldehyde	HMDB0141782;MJDBOTE0001257	Coniferaldehyde	C10H10O3	Coniferyl aldehyde;Coniferaldehyde;4-Hydroxy-3-methoxycinnamaldehyde;Ferulaldehyde	js18_DW1 & jy899_DW1 & jy899_DW2 & js18_DW2
metab_2571	8-Hydroxynevirapine glucuronide	PW_C040610;HMDB0061130	8-Hydroxynevirapine glucuronide	C21H22N4O8	-	js18_DW1 & jy899_DW1 & jy899_DW2 & js18_DW2
metab_12140	[6]-Gingerdiol 4'-O-beta-D-glucopyranoside	HMDB0036122	[6]-Gingerdiol 4''-O-beta-D-glucopyranoside	C23H38O9	-	js18_DW1 & jy899_DW1 & jy899_DW2 & js18_DW2
metab_12180	[6]-Gingerdiol 5-O-beta-D-glucopyranoside	HMDB0036123	[6]-Gingerdiol 5-O-beta-D-glucopyranoside	C23H38O9	-	js18_DW1 & jy899_DW1 & jy899_DW2 & js18_DW2
metab_3549	N-Eicosapentaenoyl Arginine	HMDB0242065	N-Eicosapentaenoyl Arginine	C26H42N4O3	-	js18_DW1 & jy899_DW1 & jy899_DW2 & js18_DW2
metab_2979	Kaempferide 7-glucoside	HMDB0038455	Kaempferide 7-glucoside	C22H22O11	-	js18_DW1 & jy899_DW1 & jy899_DW2 & js18_DW2
metab_1021	Retinyl beta-glucuronide	HMDB0010340	Retinyl beta-glucuronide	C26H38O7	-	js18_DW1 & jy899_DW1 & jy899_DW2 & js18_DW2
metab_14930	Hesperetin 7-glucoside	HMDB0030747	Hesperetin 7-glucoside	C22H24O11	-	js18_DW1 & jy899_DW1 & jy899_DW2 & js18_DW2
metab_165	Hesperetin 5-O-glucoside	HMDB0037535;LMPK12140377	Hesperetin 5-O-glucoside	C22H24O11	-	js18_DW1 & jy899_DW1 & jy899_DW2 & js18_DW2
metab_8054	(R)-pantoate	HMDB0240389;HMDB0303992	Pantoic acid;(R)-pantoate	C6H11O4-	(R)-Pantoate;Pantoate;Pantoic acid	js18_DW1 & jy899_DW1 & jy899_DW2 & js18_DW2
metab_6562	N-Stearoyl Tryptophan	HMDB0241951;LMFA08020097	N-Stearoyl Tryptophan	C29H46N2O3	-	js18_DW1 & jy899_DW1 & jy899_DW2 & js18_DW2
metab_13745	Macrocarpal E	HMDB0038734	Macrocarpal E	C28H40O6	-	js18_DW1 & jy899_DW1 & jy899_DW2 & js18_DW2
metab_1661	(6R)-Folinic acid	HMDB0247218	(6R)-Folinic acid	C20H23N7O7	Folinic acid;Leucovorin;5-Formyltetrahydrofolate;L(-)-5-Formyl-5,6,7,8-tetrahydrofolic acid	js18_DW1 & jy899_DW1 & jy899_DW2 & js18_DW2
metab_1514	Rubraflavone B	LMPK12110053;HMDB0030629	Rubraflavone B	C30H34O5	-	js18_DW1 & jy899_DW1 & jy899_DW2 & js18_DW2
metab_6151	8-methylthiooctyl glucosinolate	HMDB0304248	8-methylthiooctyl glucosinolate	C16H30NO9S3-	8-Methylthiooctyl glucosinolate	js18_DW1 & jy899_DW1 & jy899_DW2 & js18_DW2
metab_9036	Kanokoside A	HMDB0035635	Kanokoside A	C21H32O12	Adouetine X	js18_DW1 & jy899_DW1 & jy899_DW2 & js18_DW2
metab_11845	2-Methoxyestrone 3-glucuronide	HMDB0004482;PW_C002142;LMST05010010	2-Methoxyestrone 3-glucuronide	C25H32O9	2-Methoxyestrone 3-glucuronide	js18_DW1 & jy899_DW1 & jy899_DW2 & js18_DW2
metab_10356	Malvidin 3-rhamnoside	HMDB0303639	Malvidin 3-rhamnoside	C23H25O11+	-	js18_DW1 & jy899_DW1 & jy899_DW2 & js18_DW2
metab_2238	Kelampayoside A	HMDB0038714	Kelampayoside A	C20H30O13	-	js18_DW1 & jy899_DW1 & jy899_DW2 & js18_DW2
metab_5186	Fumitremorgin B	HMDB0030203	Fumitremorgin B	C27H33N3O5	Fumitremorgin B	js18_DW1 & jy899_DW1 & jy899_DW2 & js18_DW2
metab_15264	Beclomethasone propionate	HMDB0248926	beclomethasone propionate	C25H33ClO7	-	js18_DW1 & jy899_DW1 & jy899_DW2 & js18_DW2
metab_5758	N-Nervonoyl Asparagine	HMDB0242086	N-Nervonoyl Asparagine	C28H52N2O4	-	js18_DW1 & jy899_DW1 & jy899_DW2 & js18_DW2
metab_7013	(-)-Epigallocatechin 7-glucuronide	HMDB0041640	(-)-Epigallocatechin 7-glucuronide	C21H22O13	-	js18_DW1 & jy899_DW1 & jy899_DW2 & js18_DW2
metab_14478	7-Methyl-1,4,5-naphthalenetriol 4-[xylosyl-(1->6)-glucoside]	HMDB0034909	7-Methyl-1,4,5-naphthalenetriol 4-[xylosyl-(1|right|6)-glucoside]	C22H28O12	-	js18_DW1 & jy899_DW1 & jy899_DW2 & js18_DW2
metab_2960	Fluoxetine glucuronide	HMDB0060607;PW_C040650	Fluoxetine glucuronide	C23H26F3NO7	-	js18_DW1 & jy899_DW1 & jy899_DW2 & js18_DW2
metab_2959	Glucosylgalactosyl hydroxylysine	HMDB0000585	Glucosylgalactosyl hydroxylysine	C18H34N2O13	-	js18_DW1 & jy899_DW1 & jy899_DW2 & js18_DW2
metab_9030	Indole-3-Carboxaldehyde	HMDB0029737;HMDB0000195;HMDB0000197;MJDBSJD0000088	Indole-3-carboxaldehyde;Inosine;Indoleacetic acid	C9H7NO	Indole-3-carboxaldehyde;Indole-3-carbaldehyde	js18_DW1 & jy899_DW1 & jy899_DW2 & js18_DW2
metab_15067	Egonol glucoside	HMDB0034280	Egonol glucoside	C25H28O10	-	js18_DW1 & jy899_DW1 & jy899_DW2 & js18_DW2
metab_3307	2,3-Dihydrowithanolide E	HMDB0034057	2,3-Dihydrowithanolide E	C28H40O7	-	js18_DW1 & jy899_DW1 & jy899_DW2 & js18_DW2
metab_15083	Licoagroside A	HMDB0035448	Licoagroside A	C23H24O12	-	js18_DW1 & jy899_DW1 & jy899_DW2 & js18_DW2
metab_1585	Tricin 5-Glucoside	LMPK12110861;HMDB0302148	Tricin 5-glucoside	C23H24O12	-	js18_DW1 & jy899_DW1 & jy899_DW2 & js18_DW2
metab_14963	3',7-Dimethoxy-4',5,8-trihydroxyflavone 8-glucoside	HMDB0040479	3'',7-Dimethoxy-4'',5,8-trihydroxyflavone 8-glucoside	C23H24O12	-	js18_DW1 & jy899_DW1 & jy899_DW2 & js18_DW2
metab_2093	3',8-Dimethoxyapigenin 7-glucoside	HMDB0038825	3'',8-Dimethoxyapigenin 7-glucoside	C23H24O12	-	js18_DW1 & jy899_DW1 & jy899_DW2 & js18_DW2
metab_10485	Tricin 7-Glucoside	HMDB0030553;LMPK12110860	Tricin 7-glucoside	C23H24O12	-	js18_DW1 & jy899_DW1 & jy899_DW2 & js18_DW2
metab_3158	Picroside I	HMDB0250017	Picroside I	C24H28O11	-	js18_DW1 & jy899_DW1 & jy899_DW2 & js18_DW2
metab_13	Oenin	LMPK12010372;HMDB0038010;HMDB0030777	Malvidin 3-galactoside;Malvidin 3-glucoside	C23H24O12	Malvidin 3-O-glucoside;Enin;Malvidin-3-glucoside	js18_DW1 & jy899_DW1 & jy899_DW2 & js18_DW2
metab_7368	Epothilone A	HMDB0251873;LMPK04000040	Epothilone A	C26H39NO6S	Epothilone A	js18_DW1 & jy899_DW1 & jy899_DW2 & js18_DW2
metab_406	Phenolphthalein glucuronide	HMDB0244692	Phenolphthalein glucuronide	C26H22O10	-	js18_DW1 & jy899_DW1 & jy899_DW2 & js18_DW2
metab_14031	(3b,4b,11b,14b)-11-Ethoxy-3,4-epoxy-14-hydroxy-12-cyathen-15-al 14-xyloside	HMDB0034617	(3b,4b,11b,14b)-11-Ethoxy-3,4-epoxy-14-hydroxy-12-cyathen-15-al 14-xyloside	C27H42O8	-	js18_DW1 & jy899_DW1 & jy899_DW2 & js18_DW2
metab_13922	Pregnanediol 3-O-glucuronide	HMDB0010318	Pregnanediol 3-O-glucuronide	C27H44O8	beta-D-Glucuronoside;O-beta-D-Glucuronoside;Glucuronide;beta-D-Glucuronide	js18_DW1 & jy899_DW1 & jy899_DW2 & js18_DW2
metab_7709	Validamycin A	HMDB0036592	Validamycin A	C20H35NO13	Validamycin A;Validacin;Validamycin;Valimon	js18_DW1 & jy899_DW1 & jy899_DW2 & js18_DW2
metab_7156	Musabalbisiane B	HMDB0038681	Musabalbisiane B	C23H30O12	-	js18_DW1 & jy899_DW1 & jy899_DW2 & js18_DW2
metab_4827	Cucurbitacin S	LMST01010116;HMDB0250583	Cucurbitacin S	C30H42O6	Cucurbitacin S	js18_DW1 & jy899_DW1 & jy899_DW2 & js18_DW2
metab_6646	Baohuoside II	HMDB0248861	Baohuoside II	C26H28O10	-	js18_DW1 & jy899_DW1 & jy899_DW2 & js18_DW2
metab_16863	3-Hydroxy-3-methylglutarate	HMDB0000355	3-Hydroxymethylglutaric acid	C6H10O5	3-Hydroxy-3-methylglutarate;3-Hydorxy-3-methylglutaric acid;beta-Hydroxy-beta-methylglutaric acid;Dicrotalic acid;3-Hydroxy-3-methylpentanedioic acid;Meglutol	js18_DW1 & jy899_DW1 & jy899_DW2 & js18_DW2
metab_6365	Myricatomentoside I	HMDB0031536	Myricatomentoside I	C26H32O10	-	js18_DW1 & jy899_DW1 & jy899_DW2 & js18_DW2
metab_1033	Macrophorin D	HMDB0029618	Macrophorin D	C28H40O8	-	js18_DW1 & jy899_DW1 & jy899_DW2 & js18_DW2
metab_6765	Diosbulbinoside D	HMDB0030084	Diosbulbinoside D	C25H30O11	-	js18_DW1 & jy899_DW1 & jy899_DW2 & js18_DW2
metab_14141	Epothilone B	HMDB0251874;LMPK04000041	Epothilone B	C27H41NO6S	Epothilone B;Patupilone	js18_DW1 & jy899_DW1 & jy899_DW2 & js18_DW2
metab_10063	Deuteroporphyrin IX	HMDB0000579	Deuteroporphyrin IX	C30H30N4O4	-	js18_DW1 & jy899_DW1 & jy899_DW2 & js18_DW2
metab_2895	Pregnanetriol 3a-O-b-D-glucuronide	HMDB0247360	Pregnanetriol 3a-O-b-D-glucuronide	C27H44O9	-	js18_DW1 & jy899_DW1 & jy899_DW2 & js18_DW2
metab_15694	Nb-trans-Feruloylserotonin glucoside	HMDB0032761	Nb-trans-Feruloylserotonin glucoside	C26H30N2O9	-	js18_DW1 & jy899_DW1 & jy899_DW2 & js18_DW2
metab_1175	N-Docosahexaenoyl Tryptophan	HMDB0242023	N-Docosahexaenoyl Tryptophan	C33H42N2O3	-	js18_DW1 & jy899_DW1 & jy899_DW2 & js18_DW2
metab_8365	Luteone 7-glucoside	HMDB0039316	Luteone 7-glucoside	C26H28O11	-	js18_DW1 & jy899_DW1 & jy899_DW2 & js18_DW2
metab_12201	Citrusin F	HMDB0039235	Citrusin F	C22H32O14	-	js18_DW1 & jy899_DW1 & jy899_DW2 & js18_DW2
metab_15862	(7'S,8'S)-4,7'-Epoxy-3,8'-bilign-7-ene-3',5-dimethoxy-4',9,9'-triol 4'-glucoside	HMDB0040636	(7''S,8''S)-4,7''-Epoxy-3,8''-bilign-7-ene-3'',5-dimethoxy-4'',9,9''-triol 4''-glucoside	C26H32O11	-	js18_DW1 & jy899_DW1 & jy899_DW2 & js18_DW2
metab_6109	Rac-4-Hydroxy-4-O-(beta-D-glucuronide)-all-trans-retinyl acetate	HMDB0060141	rac-4-Hydroxy-4-O-(beta-D-glucuronide)-all-trans-retinyl acetate	C28H40O9	-	js18_DW1 & jy899_DW1 & jy899_DW2 & js18_DW2
metab_9318	Myricetin 3-(6-acetylgalactoside)	HMDB0035462	Myricetin 3-(6-acetylgalactoside)	C23H22O14	-	js18_DW1 & jy899_DW1 & jy899_DW2 & js18_DW2
metab_15479	Sudachiin A	HMDB0037336	Sudachiin A	C24H26O13	-	js18_DW1 & jy899_DW1 & jy899_DW2 & js18_DW2
metab_14494	Prednisolone phthalate	HMDB0256749	Prednisolone phthalate	C29H30O9	-	js18_DW1 & jy899_DW1 & jy899_DW2 & js18_DW2
metab_9922	(7'R,8'R)-4,7'-Epoxy-3',5-dimethoxy-4',9,9'-lignanetriol 9'-glucoside	HMDB0038711	(7''R,8''R)-4,7''-Epoxy-3'',5-dimethoxy-4'',9,9''-lignanetriol 9''-glucoside	C26H34O11	-	js18_DW1 & jy899_DW1 & jy899_DW2 & js18_DW2
metab_14874	Icariside E5	HMDB0034749	Icariside E5	C26H34O11	-	js18_DW1 & jy899_DW1 & jy899_DW2 & js18_DW2
metab_11529	PA(2:0/5-iso PGF2VI)	HMDB0266529	PA(2:0/5-iso PGF2VI)	C23H39O11P	-	js18_DW1 & jy899_DW1 & jy899_DW2 & js18_DW2
metab_11603	Arginine-glycine-aspartate-O-methyltyrosine amide	HMDB0248584	Arginine-glycine-aspartate-O-methyltyrosine amide	C22H34N8O7	-	js18_DW1 & jy899_DW1 & jy899_DW2 & js18_DW2
metab_4630	Cetyl recinoleate	HMDB0249839	Cetyl recinoleate	C34H66O3	-	js18_DW1 & jy899_DW1 & jy899_DW2 & js18_DW2
metab_13346	Withanolide 1	HMDB0259898	Withanolide 1	C30H40O8	-	js18_DW1 & jy899_DW1 & jy899_DW2 & js18_DW2
metab_4520	Pachymic acid	HMDB0256070	Pachymic acid	C33H52O5	Pachymic acid	js18_DW1 & jy899_DW1 & jy899_DW2 & js18_DW2
metab_2890	Formononetin 7-(6''-methylmalonylglucoside)	HMDB0029494	Formononetin 7-(6''''-methylmalonylglucoside)	C26H26O12	-	js18_DW1 & jy899_DW1 & jy899_DW2 & js18_DW2
metab_14050	Gomisin D	HMDB0252911	Gomisin D	C28H34O10	Gomisin D	js18_DW1 & jy899_DW1 & jy899_DW2 & js18_DW2
metab_4866	(S)-Nerolidol 3-O-[a-L-rhamnopyranosyl-(1->2)-b-D-glucopyranoside]	HMDB0040844	(S)-Nerolidol 3-O-[a-L-rhamnopyranosyl-(1|right|2)-b-D-glucopyranoside]	C27H46O10	-	js18_DW1 & jy899_DW1 & jy899_DW2 & js18_DW2
metab_935	Kukoamine B	HMDB0060525	Kukoamine B	C28H42N4O6	Kukoamine B	js18_DW1 & jy899_DW1 & jy899_DW2 & js18_DW2
metab_13575	Kukoamine C	HMDB0060526	Kukoamine C	C28H42N4O6	Kukoamine C	js18_DW1 & jy899_DW1 & jy899_DW2 & js18_DW2
metab_4868	Kukoamine D	HMDB0060527	Kukoamine D	C28H42N4O6	Kukoamine D	js18_DW1 & jy899_DW1 & jy899_DW2 & js18_DW2
metab_4809	Sesaminol glucoside	HMDB0041209	Sesaminol glucoside	C26H28O12	-	js18_DW1 & jy899_DW1 & jy899_DW2 & js18_DW2
metab_2987	Ruberythric acid	HMDB0257353	Ruberythric acid	C25H26O13	-	js18_DW1 & jy899_DW1 & jy899_DW2 & js18_DW2
metab_2543	3-Hydroxy-beta-ionol 3-[glucosyl-(1->6)-glucoside]	HMDB0037527	3-Hydroxy-beta-ionol 3-[glucosyl-(1|right|6)-glucoside]	C25H42O12	-	js18_DW1 & jy899_DW1 & jy899_DW2 & js18_DW2
metab_15272	7,8-Dihydrovomifoliol 9-[rhamnosyl-(1->6)-glucoside]	HMDB0029770	7,8-Dihydrovomifoliol 9-[rhamnosyl-(1|right|6)-glucoside]	C25H42O12	-	js18_DW1 & jy899_DW1 & jy899_DW2 & js18_DW2
metab_15815	8-Hydroxypinoresinol 4-glucoside	HMDB0033282	8-Hydroxypinoresinol 4-glucoside	C26H32O12	-	js18_DW1 & jy899_DW1 & jy899_DW2 & js18_DW2
metab_18008	Lappaol D	HMDB0302070	Lappaol D	C30H32O9	Lappaol D	js18_DW1 & jy899_DW1 & jy899_DW2 & js18_DW2
metab_15873	Lippioside I	HMDB0034265	Lippioside I	C25H30O13	-	js18_DW1 & jy899_DW1 & jy899_DW2 & js18_DW2
metab_331	Citrusin A	HMDB0039230	Citrusin A	C26H34O12	-	js18_DW1 & jy899_DW1 & jy899_DW2 & js18_DW2
metab_11203	Diosbulbinoside F	HMDB0036783	Diosbulbinoside F	C26H34O12	-	js18_DW1 & jy899_DW1 & jy899_DW2 & js18_DW2
metab_1602	Dukunolide C	HMDB0035204	Dukunolide C	C28H28O11	-	js18_DW1 & jy899_DW1 & jy899_DW2 & js18_DW2
metab_1562	3,5-Diferuloylquinic acid	HMDB0301726	3,5-Diferuloylquinic acid	C27H28O12	-	js18_DW1 & jy899_DW1 & jy899_DW2 & js18_DW2
metab_5296	3,4-Diferuloylquinic acid	HMDB0301725	3,4-Diferuloylquinic acid	C27H28O12	-	js18_DW1 & jy899_DW1 & jy899_DW2 & js18_DW2
metab_3241	Methyl 3,4-dicaffeoylquinate	HMDB0037093	Methyl 3,4-dicaffeoylquinate	C27H28O12	-	js18_DW1 & jy899_DW1 & jy899_DW2 & js18_DW2
metab_13343	10-Deacetylbaccatin III	HMDB0244264	10-Deacetylbaccatin III	C29H36O10	10-Deacetylbaccatin III	js18_DW1 & jy899_DW1 & jy899_DW2 & js18_DW2
metab_1233	Cholesteryl glucoside	HMDB0250186;LMST01010173;LMST05050029	Cholesteryl glucoside	C33H56O6	Cholesteryl-beta-D-glucoside	js18_DW1 & jy899_DW1 & jy899_DW2 & js18_DW2
metab_8912	Neoliquiritin 2''-apioside	HMDB0040544	Neoliquiritin 2''''-apioside	C26H30O13	-	js18_DW1 & jy899_DW1 & jy899_DW2 & js18_DW2
metab_5603	4'-Hydroxyacetophenone 4'-[4-hydroxybenzoyl-(->5)-apiosyl-(1->2)-glucoside]	HMDB0036332	4''-Hydroxyacetophenone 4''-[4-hydroxybenzoyl-(|right|5)-apiosyl-(1|right|2)-glucoside]	C26H30O13	-	js18_DW1 & jy899_DW1 & jy899_DW2 & js18_DW2
metab_11412	Liquiritin apioside	HMDB0037491	Liquiritin apioside	C26H30O13	-	js18_DW1 & jy899_DW1 & jy899_DW2 & js18_DW2
metab_2396	Genipin 1-gentiobioside	HMDB0252678	Genipin 1-gentiobioside	C23H34O15	-	js18_DW1 & jy899_DW1 & jy899_DW2 & js18_DW2
metab_7488	Manumycin A	HMDB0242678;LMFA08020185	Manumycin A	C31H38N2O7	Manumycin A;Manumycin	js18_DW1 & jy899_DW1 & jy899_DW2 & js18_DW2
metab_6331	Simmondsin 2'-ferulate	HMDB0035475	Simmondsin 2''-ferulate	C26H33NO12	-	js18_DW1 & jy899_DW1 & jy899_DW2 & js18_DW2
metab_14261	(Z)-Resveratrol 3,4'-diglucoside	HMDB0039910	(Z)-Resveratrol 3,4''-diglucoside	C26H32O13	-	js18_DW1 & jy899_DW1 & jy899_DW2 & js18_DW2
metab_11559	Marmesin rutinoside	HMDB0041413	Marmesin rutinoside	C26H34O13	-	js18_DW1 & jy899_DW1 & jy899_DW2 & js18_DW2
metab_15751	Glaucarubolone 15-O-beta-D-glucopyranoside	HMDB0035036	Glaucarubolone 15-O-beta-D-glucopyranoside	C26H36O13	-	js18_DW1 & jy899_DW1 & jy899_DW2 & js18_DW2
metab_3769	Dipiperamide C	HMDB0039457	Dipiperamide C	C33H36N2O6	-	js18_DW1 & jy899_DW1 & jy899_DW2 & js18_DW2
metab_2420	Glaucarubol 15-O-beta-D-glucopyranoside	HMDB0035909	Glaucarubol 15-O-beta-D-glucopyranoside	C26H38O13	-	js18_DW1 & jy899_DW1 & jy899_DW2 & js18_DW2
metab_516	5''-(4-Hydroxy-(E)-cinnamoyl) alpha-L-arabinofuranosyl-(1->3)-beta-D-xylopyranosyl-(1->4)-D-xylopyranoside	HMDB0041489	5''''-(4-Hydroxy-(E)-cinnamoyl) alpha-L-arabinofuranosyl-(1|right|3)-beta-D-xylopyranosyl-(1|right|4)-D-xylopyranoside	C24H32O15	-	js18_DW1 & jy899_DW1 & jy899_DW2 & js18_DW2
metab_5685	Isomorellic acid	HMDB0030734	Isomorellic acid	C33H36O8	-	js18_DW1 & jy899_DW1 & jy899_DW2 & js18_DW2
metab_11888	Chrysin 7-[rhamnosyl-(1->4)-glucoside]	HMDB0039934	Chrysin 7-[rhamnosyl-(1|right|4)-glucoside]	C27H30O13	-	js18_DW1 & jy899_DW1 & jy899_DW2 & js18_DW2
metab_12110	Molludistin 2''-rhamnoside	HMDB0037418	Molludistin 2''''-rhamnoside	C27H30O13	-	js18_DW1 & jy899_DW1 & jy899_DW2 & js18_DW2
metab_4685	Cholesterol glucuronide	LMST05010043;HMDB0010330	Cholesterol glucuronide	C33H54O7	beta-D-Glucuronoside;O-beta-D-Glucuronoside;Glucuronide;beta-D-Glucuronide	js18_DW1 & jy899_DW1 & jy899_DW2 & js18_DW2
metab_3962	Apigenin 7-apiosyl-glucoside	HMDB0302255	Apigenin 7-apiosyl-glucoside	C26H28O14	-	js18_DW1 & jy899_DW1 & jy899_DW2 & js18_DW2
metab_3741	Isovitexin 2''-O-arabinoside	HMDB0037569	Isovitexin 2''''-O-arabinoside	C26H28O14	Isovitexin 2''-O-arabinoside	js18_DW1 & jy899_DW1 & jy899_DW2 & js18_DW2
metab_463	3,4,5-trihydroxy-6-{4-[(E)-2-(3-hydroxy-5-{[3,4,5-trihydroxy-6-(hydroxymethyl)oxan-2-yl]oxy}phenyl)ethenyl]phenoxy}oxane-2-carboxylic acid	HMDB0128507	3,4,5-trihydroxy-6-{4-[(E)-2-(3-hydroxy-5-{[3,4,5-trihydroxy-6-(hydroxymethyl)oxan-2-yl]oxy}phenyl)ethenyl]phenoxy}oxane-2-carboxylic acid	C26H30O14	-	js18_DW1 & jy899_DW1 & jy899_DW2 & js18_DW2
metab_3000	3,4,5-trihydroxy-6-{3-[(E)-2-(4-hydroxyphenyl)ethenyl]-5-{[3,4,5-trihydroxy-6-(hydroxymethyl)oxan-2-yl]oxy}phenoxy}oxane-2-carboxylic acid	HMDB0128508	3,4,5-trihydroxy-6-{3-[(E)-2-(4-hydroxyphenyl)ethenyl]-5-{[3,4,5-trihydroxy-6-(hydroxymethyl)oxan-2-yl]oxy}phenoxy}oxane-2-carboxylic acid	C26H30O14	-	js18_DW1 & jy899_DW1 & jy899_DW2 & js18_DW2
metab_14911	Mulberroside F	HMDB0040126	Mulberroside F	C26H30O14	-	js18_DW1 & jy899_DW1 & jy899_DW2 & js18_DW2
metab_3586	Cassiaside B	HMDB0038477	Cassiaside B	C26H30O14	-	js18_DW1 & jy899_DW1 & jy899_DW2 & js18_DW2
metab_11213	Hydroxy Bosentan	HMDB0253252	Hydroxy Bosentan	C27H29N5O7S	-	js18_DW1 & jy899_DW1 & jy899_DW2 & js18_DW2
metab_953	Azilsartan medoxomil	HMDB0248803	Azilsartan medoxomil	C30H24N4O8	-	js18_DW1 & jy899_DW1 & jy899_DW2 & js18_DW2
metab_5006	Phloretin xylosyl-galactoside	HMDB0029252	Phloretin xylosyl-galactoside	C26H32O14	-	js18_DW1 & jy899_DW1 & jy899_DW2 & js18_DW2
metab_268	Citrusin B	HMDB0039231	Citrusin B	C27H36O13	-	js18_DW1 & jy899_DW1 & jy899_DW2 & js18_DW2
metab_5729	Musabalbisiane C	HMDB0038682	Musabalbisiane C	C28H40O12	-	js18_DW1 & jy899_DW1 & jy899_DW2 & js18_DW2
metab_15728	Cichorioside D	HMDB0302051	Cichorioside D	C27H38O13	-	js18_DW1 & jy899_DW1 & jy899_DW2 & js18_DW2
metab_4958	3-Hexaprenyl-4-hydroxy-5-methoxybenzoic acid	PW_C000777;LMPR02010044;HMDB0000977;HMDB0304136	3-Hexaprenyl-4-hydroxy-5-methoxybenzoic acid;3-methoxy-4-hydroxy-5-all-trans-hexaprenylbenzoate	C38H56O4	3-Hexaprenyl-4-hydroxy-5-methoxybenzoate	js18_DW1 & jy899_DW1 & jy899_DW2 & js18_DW2
metab_5981	Cicerin 7-(6-malonylglucoside)	HMDB0040604	Cicerin 7-(6-malonylglucoside)	C26H26O15	-	js18_DW1 & jy899_DW1 & jy899_DW2 & js18_DW2
metab_14753	Apigenin 7-O-beta-D-rutinoside	HMDB0303149	Apigenin 7-O-beta-D-rutinoside	C27H30O14	Apigenin 7-O-neohesperidoside;Rhoifolin;Rhoifoloside	js18_DW1 & jy899_DW1 & jy899_DW2 & js18_DW2
metab_11595	Acacetin 7-[apiosyl(1->6)-glucoside]	HMDB0035023	Acacetin 7-[apiosyl(1|right|6)-glucoside]	C27H30O14	Acacetin;5,7-Dihydroxy-4'-methoxyflavone;4'-Methoxy-5,7-dihydroxyflavone	js18_DW1 & jy899_DW1 & jy899_DW2 & js18_DW2
metab_4845	Asparagoside A	HMDB0030046	Asparagoside A	C33H54O8	Asparagoside A;(25S)-5beta-Spirostan-3beta-ol 3-O-beta-D-glucoside	js18_DW1 & jy899_DW1 & jy899_DW2 & js18_DW2
metab_784	Menadione	HMDB0254432;HMDB0001892;MJDBOTE0000784	Menadione bisulfite;Menadione	C11H8O2	Menadione;Vitamin K3;2-Methyl-1,4-naphthoquinone	js18_DW1 & jy899_DW1 & jy899_DW2 & js18_DW2
metab_8357	Pyridoxine	HMDB0000239;PW_C000161;HMDB0301760;MJDBOTE0000424	Pyridoxine;Pyridoxine hydrochloride	C8H11NO3	Pyridoxine;Pyridoxol	js18_DW1 & jy899_DW1 & jy899_DW2 & js18_DW2
metab_10349	Uridine-5'-monophosphate	HMDB0000288	Uridine 5''-monophosphate	C9H13N2O9P	UMP;Uridylic acid;Uridine monophosphate;Uridine 5'-monophosphate;5'Uridylic acid	js18_DW1 & jy899_DW1 & jy899_DW2 & js18_DW2
metab_9670	Kaempferol 3-gluco-xyloside	HMDB0302918	Kaempferol 3-gluco-xyloside	C26H28O15	-	js18_DW1 & jy899_DW1 & jy899_DW2 & js18_DW2
metab_12249	Luteolin 7-(6''-apiosylglucoside)	HMDB0303773	Luteolin 7-(6''''-apiosylglucoside)	C26H28O15	-	js18_DW1 & jy899_DW1 & jy899_DW2 & js18_DW2
metab_15851	Vitexin xyloside	HMDB0302559	Vitexin xyloside	C26H28O15	-	js18_DW1 & jy899_DW1 & jy899_DW2 & js18_DW2
metab_996	Luteolin 6-C-glucosyl-O-arabinoside	HMDB0302350	Luteolin 6-C-glucosyl-O-arabinoside	C26H28O15	-	js18_DW1 & jy899_DW1 & jy899_DW2 & js18_DW2
metab_4073	Graveobioside A	HMDB0038469	Graveobioside A	C26H28O15	-	js18_DW1 & jy899_DW1 & jy899_DW2 & js18_DW2
metab_6167	Isosakuranetin 7-[arabinosyl-(1->6)-glucoside]	HMDB0301983	Isosakuranetin 7-[arabinosyl-(1|right|6)-glucoside]	C27H32O14	-	js18_DW1 & jy899_DW1 & jy899_DW2 & js18_DW2
metab_7351	Naringin dihydrochalcone	HMDB0002927;HMDB0255461	Naringin;Naringin dihydrochalcone	C27H34O14	Naringin;Naringenin 7-O-neohesperidoside;Naringenin 7-O-[alpha-L-rhamnosyl-(1->2)-beta-D-glucoside]	js18_DW1 & jy899_DW1 & jy899_DW2 & js18_DW2
metab_5402	(+)-7-epi-Syringaresinol 4'-glucoside	HMDB0038261	(+)-7-epi-Syringaresinol 4''-glucoside	C28H36O13	-	js18_DW1 & jy899_DW1 & jy899_DW2 & js18_DW2
metab_15918	(2R)-Naringenin 8-C-alpha-L-rhamnopyranosyl-(1->2)-beta-D-glucopyranoside	HMDB0302090	(2R)-Naringenin 8-C-alpha-L-rhamnopyranosyl-(1|right|2)-beta-D-glucopyranoside	C26H30O15	-	js18_DW1 & jy899_DW1 & jy899_DW2 & js18_DW2
metab_16714	Glucuronidated Sn-38	HMDB0252796	Glucuronidated Sn-38	C29H30N2O11	-	js18_DW1 & jy899_DW1 & jy899_DW2 & js18_DW2
metab_281	(+)-Lyoniresinol 9-glucoside	HMDB0041148	(+)-Lyoniresinol 9-glucoside	C28H38O13	-	js18_DW1 & jy899_DW1 & jy899_DW2 & js18_DW2
metab_2576	(7'R)-(+)-Lyoniresinol 9'-glucoside	HMDB0038922	(7''R)-(+)-Lyoniresinol 9''-glucoside	C28H38O13	-	js18_DW1 & jy899_DW1 & jy899_DW2 & js18_DW2
metab_9041	Meso-2,6-Diaminoheptanedioate	HMDB0001370	Diaminopimelic acid	C7H14N2O4	meso-2,6-Diaminoheptanedioate;meso-2,6-Diaminopimelate;meso-2,6-Diaminopimelic acid;meso-Diaminoheptanedioate	js18_DW1 & jy899_DW1 & jy899_DW2 & js18_DW2
metab_4007	Taxine B	HMDB0258750	Taxine B	C33H45NO8	Taxine B	js18_DW1 & jy899_DW1 & jy899_DW2 & js18_DW2
metab_15824	3-Hydroxyphloretin 2'-O-xylosyl-glucoside	HMDB0301671	3-Hydroxyphloretin 2''-O-xylosyl-glucoside	C26H32O15	-	js18_DW1 & jy899_DW1 & jy899_DW2 & js18_DW2
metab_3632	Chlorophyllide a	HMDB0304288	chlorophyllide a	C35H34N4O5-2	Chlorophyllide;Chlorophyllide a	js18_DW1 & jy899_DW1 & jy899_DW2 & js18_DW2
metab_1546	Liquiritigenin 4'-[3-acetylapiosyl-(1->2)-glucoside]	LMPK12140026;HMDB0035444	Liquiritigenin 4''-[3-acetylapiosyl-(1|right|2)-glucoside]	C28H32O14	-	js18_DW1 & jy899_DW1 & jy899_DW2 & js18_DW2
metab_519	Osmanthuside B	HMDB0038749	Osmanthuside B	C29H36O13	-	js18_DW1 & jy899_DW1 & jy899_DW2 & js18_DW2
metab_13539	Pheophorbide a	HMDB0256449	Pheophorbide a	C35H36N4O5	Pheophorbide a	js18_DW1 & jy899_DW1 & jy899_DW2 & js18_DW2
metab_15353	Isovitexin 2''-O-glucoside	HMDB0302583;LMPK12110217;HMDB0029484	Meloside;Isovitexin 2''''-O-glucoside	C27H30O15	Isovitexin 2''-O-beta-D-glucoside	js18_DW1 & jy899_DW1 & jy899_DW2 & js18_DW2
metab_11324	Chrysoeriol 7-apiosyl-glucoside	HMDB0302257	Chrysoeriol 7-apiosyl-glucoside	C27H30O15	-	js18_DW1 & jy899_DW1 & jy899_DW2 & js18_DW2
metab_14681	Kaempferol 3-gluco-rhamnoside	HMDB0302917	Kaempferol 3-gluco-rhamnoside	C27H30O15	-	js18_DW1 & jy899_DW1 & jy899_DW2 & js18_DW2
metab_2797	Apigenin 7-O-beta-D-galactomannoside	HMDB0303148	Apigenin 7-O-beta-D-galactomannoside	C27H30O15	-	js18_DW1 & jy899_DW1 & jy899_DW2 & js18_DW2
metab_9515	Multiflorin B	HMDB0303597;LMPK12111858	Multiflorin B	C27H30O15	Multiflorin B	js18_DW1 & jy899_DW1 & jy899_DW2 & js18_DW2
metab_11227	Vicenin 2	HMDB0030708;LMPK12110218	Vicenin 2	C27H30O15	Vicenin-2;Apigenin-6,8-di-C-glycoside;5,7,4'-Trihydroxyflavone-6,8-di-C-glucoside	js18_DW1 & jy899_DW1 & jy899_DW2 & js18_DW2
metab_16924	Eriodictyol 7-(6-trans-p-coumaroylglucoside)	HMDB0039922	Eriodictyol 7-(6-trans-p-coumaroylglucoside)	C30H28O13	-	js18_DW1 & jy899_DW1 & jy899_DW2 & js18_DW2
metab_2931	Pinobanksin 5-[galactosyl-(1->4)-glucoside]	HMDB0037506	Pinobanksin 5-[galactosyl-(1|right|4)-glucoside]	C27H32O15	Pinobanksin;3,5,7-Trihydroxyflavanone	js18_DW1 & jy899_DW1 & jy899_DW2 & js18_DW2
metab_210	Chlorin E6	HMDB0059948	Chlorin E6	C34H36N4O6	-	js18_DW1 & jy899_DW1 & jy899_DW2 & js18_DW2
metab_1299	Ginsenoside Rh3	HMDB0039645	Ginsenoside Rh3	C36H60O7	-	js18_DW1 & jy899_DW1 & jy899_DW2 & js18_DW2
metab_15054	Rhamnetin 3-(4-rhamnosylrhamnoside)	HMDB0038810	Rhamnetin 3-(4-rhamnosylrhamnoside)	C28H32O15	-	js18_DW1 & jy899_DW1 & jy899_DW2 & js18_DW2
metab_11596	Chrysoeriol 7-rutinoside	HMDB0037453	Chrysoeriol 7-rutinoside	C28H32O15	-	js18_DW1 & jy899_DW1 & jy899_DW2 & js18_DW2
metab_2520	Physcion 8-gentiobioside	LMPK13040012;HMDB0036009	Physcion 8-gentiobioside	C28H32O15	Physcion 8-gentiobioside;Physcion diglucoside;Physcion 8-O-beta-D-gentiobioside	js18_DW1 & jy899_DW1 & jy899_DW2 & js18_DW2
metab_5056	Atrazine	HMDB0041830;HMDB0032273;MJDBOTE0000492	Atrazine;N-Ethyl trans-2-cis-6-nonadienamide	C8H14ClN5	Atrazine	js18_DW1 & jy899_DW1 & jy899_DW2 & js18_DW2
metab_11803	Kaempferol 7-sophoroside	HMDB0032908;LMPK12111908	Kaempferol 7-sophoroside	C27H30O16	-	js18_DW1 & jy899_DW1 & jy899_DW2 & js18_DW2
metab_14919	Kaempferol 3-gentiobioside	HMDB0303606;LMPK12111731	Kaempferol 3-gentiobioside	C27H30O16	-	js18_DW1 & jy899_DW1 & jy899_DW2 & js18_DW2
metab_15379	Isorhamnetin 3-vicianoside	HMDB0301867;LMPK12110577	Isorhamnetin 3-vicianoside	C27H30O16	-	js18_DW1 & jy899_DW1 & jy899_DW2 & js18_DW2
metab_9556	Quercetin 8-C-(2''-rhamnosylglucoside)	HMDB0029812	Quercetin 8-C-(2''''-rhamnosylglucoside)	C27H30O16	-	js18_DW1 & jy899_DW1 & jy899_DW2 & js18_DW2
metab_18007	Lampranthin II	HMDB0304696	Lampranthin II	C27H30O16	Kaempferol 3-O-beta-D-glucosyl-(1->2)-beta-D-glucoside;Kaempferol 3-O-beta-D-sophoroside;Sophoraflavonoloside	js18_DW1 & jy899_DW1 & jy899_DW2 & js18_DW2
metab_15814	Carthamidin 6,7-diglucoside	HMDB0040125	Carthamidin 6,7-diglucoside	C27H32O16	-	js18_DW1 & jy899_DW1 & jy899_DW2 & js18_DW2
metab_16106	Neohesperidin dihydrochalcone	HMDB0030542	Neohesperidin dihydrochalcone	C28H36O15	-	js18_DW1 & jy899_DW1 & jy899_DW2 & js18_DW2
metab_3332	Neoacrimarine E	HMDB0040767	Neoacrimarine E	C35H35NO9	-	js18_DW1 & jy899_DW1 & jy899_DW2 & js18_DW2
metab_5304	Safflomin C	HMDB0034052;LMPK12120408	Safflomin C	C30H30O14	-	js18_DW1 & jy899_DW1 & jy899_DW2 & js18_DW2
metab_13506	Neuromedin N	HMDB0013022	Neuromedin N	C32H51N5O7	Neuromedin N	js18_DW1 & jy899_DW1 & jy899_DW2 & js18_DW2
metab_12195	Camellianin A	HMDB0029908	Camellianin A	C29H32O15	-	js18_DW1 & jy899_DW1 & jy899_DW2 & js18_DW2
metab_15591	3,4'-Dimethyquercetin 7-[alpha-L-arabinofuranosyl-(1->6)-glucoside]	HMDB0301964	3,4''-Dimethyquercetin 7-[alpha-L-arabinofuranosyl-(1|right|6)-glucoside]	C28H32O16	-	js18_DW1 & jy899_DW1 & jy899_DW2 & js18_DW2
metab_16958	Isorhamnetin 3-O-[b-D-glucopyranosyl-(1->2)-a-L-rhamnopyranoside]	HMDB0037085	Isorhamnetin 3-O-[b-D-glucopyranosyl-(1|right|2)-a-L-rhamnopyranoside]	C28H32O16	-	js18_DW1 & jy899_DW1 & jy899_DW2 & js18_DW2
metab_2786	Scoparin 2''-glucoside	HMDB0038813	Scoparin 2''''-glucoside	C28H32O16	-	js18_DW1 & jy899_DW1 & jy899_DW2 & js18_DW2
metab_14641	4-(4-Hydroxyphenyl)-2-butanone O-[2-galloyl-6-p-coumaroylglucoside]	HMDB0039315	4-(4-Hydroxyphenyl)-2-butanone O-[2-galloyl-6-p-coumaroylglucoside]	C32H32O13	-	js18_DW1 & jy899_DW1 & jy899_DW2 & js18_DW2
metab_14779	Kanokoside D	HMDB0036105	Kanokoside D	C27H44O16	Kanokoside D	js18_DW1 & jy899_DW1 & jy899_DW2 & js18_DW2
metab_3698	DG(i-12:0/0:0/6 keto-PGF1alpha)	HMDB0298368	DG(i-12:0/0:0/6 keto-PGF1alpha)	C35H62O9	-	js18_DW1 & jy899_DW1 & jy899_DW2 & js18_DW2
metab_4962	4-(4-Hydroxyphenyl)-2-butanone O-[2,6-digalloylglucoside]	HMDB0039314	4-(4-Hydroxyphenyl)-2-butanone O-[2,6-digalloylglucoside]	C30H30O15	-	js18_DW1 & jy899_DW1 & jy899_DW2 & js18_DW2
metab_6814	CpG dinucleotides	HMDB0250518	CpG dinucleotides	C19H26N8O13P2	-	js18_DW1 & jy899_DW1 & jy899_DW2 & js18_DW2
metab_3057	Rhamnazin 3-rutinoside	HMDB0037467;LMPK12112634	Rhamnazin 3-rutinoside	C29H34O16	Polygalacin D	js18_DW1 & jy899_DW1 & jy899_DW2 & js18_DW2
metab_6520	Isorhamnetin 3-gentiobioside	HMDB0244790;LMPK12110584	Isorhamnetin 3-gentiobioside	C28H32O17	-	js18_DW1 & jy899_DW1 & jy899_DW2 & js18_DW2
metab_4647	Capsianoside IV	HMDB0030736	Capsianoside IV	C32H52O13	-	js18_DW1 & jy899_DW1 & jy899_DW2 & js18_DW2
metab_14108	Goshonoside F3	HMDB0038376	Goshonoside F3	C32H52O13	-	js18_DW1 & jy899_DW1 & jy899_DW2 & js18_DW2
metab_7225	Apigenin 7-O-(6''-malonyl-apiosyl-glucoside)	HMDB0301683	Apigenin 7-O-(6''''-malonyl-apiosyl-glucoside)	C29H30O17	-	js18_DW1 & jy899_DW1 & jy899_DW2 & js18_DW2
metab_14542	Linalool (8-hydroxydihydro-)	HMDB0304700	Linalool (8-hydroxydihydro-)	C32H42O14	Glucosyl-limonin;Limonin 17-beta-D-glucoside	js18_DW1 & jy899_DW1 & jy899_DW2 & js18_DW2
metab_9535	Hesperetin 3',7-O-diglucuronide	HMDB0041742	Hesperetin 3'',7-O-diglucuronide	C28H30O18	-	js18_DW1 & jy899_DW1 & jy899_DW2 & js18_DW2
metab_3223	Spinacetin 3-rutinoside	HMDB0037470	Spinacetin 3-rutinoside	C29H34O17	-	js18_DW1 & jy899_DW1 & jy899_DW2 & js18_DW2
metab_13970	Rhamnazin 3-sophoroside	HMDB0038235	Rhamnazin 3-sophoroside	C29H34O17	-	js18_DW1 & jy899_DW1 & jy899_DW2 & js18_DW2
metab_5386	Limocitrin 3-rutinoside	HMDB0037579;LMPK12113191	Limocitrin 3-rutinoside	C29H34O17	-	js18_DW1 & jy899_DW1 & jy899_DW2 & js18_DW2
metab_12122	Tetramethylquercetin 3-rutinoside	HMDB0039337	Tetramethylquercetin 3-rutinoside	C31H38O16	-	js18_DW1 & jy899_DW1 & jy899_DW2 & js18_DW2
metab_14789	Spinacetin 3-Gentiobioside	LMPK12112901;HMDB0037469	Spinacetin 3-gentiobioside	C29H34O18	-	js18_DW1 & jy899_DW1 & jy899_DW2 & js18_DW2
metab_6764	Citbismine E	HMDB0041436	Citbismine E	C36H34N2O11	-	js18_DW1 & jy899_DW1 & jy899_DW2 & js18_DW2
metab_4282	13(S)-HpOTrE	HMDB0301803	13(S)-Hydroperoxylinolenic acid	C18H30O4	13(S)-HPOT;(9Z,11E,15Z)-(13S)-Hydroperoxyoctadeca-9,11,15-trienoate;(9Z,11E,15Z)-(13S)-13-Hydroperoxyoctadeca-9,11,15-trienoic acid;13(S)-HpOTrE;13-HPOT	js18_DW1 & jy899_DW1 & jy899_DW2 & js18_DW2
metab_4416	(S)-Nerolidol 3-O-[a-L-Rhamnopyranosyl-(1->4)-a-L-rhamnopyranosyl-(1->2)-b-D-glucopyranoside]	HMDB0040845	(S)-Nerolidol 3-O-[a-L-Rhamnopyranosyl-(1|right|4)-a-L-rhamnopyranosyl-(1|right|2)-b-D-glucopyranoside]	C33H56O14	-	js18_DW1 & jy899_DW1 & jy899_DW2 & js18_DW2
metab_12279	(S)-Nerolidol 3-O-[a-L-rhamnopyranosyl-(1->4)-a-L-rhamnopyranosyl-(1->6)-b-D-glucopyranoside]	HMDB0040846	(S)-Nerolidol 3-O-[a-L-rhamnopyranosyl-(1|right|4)-a-L-rhamnopyranosyl-(1|right|6)-b-D-glucopyranoside]	C33H56O14	-	js18_DW1 & jy899_DW1 & jy899_DW2 & js18_DW2
metab_10895	Gingerglycolipid A	HMDB0041093;LMGL04010019	Gingerglycolipid A	C33H56O14	-	js18_DW1 & jy899_DW1 & jy899_DW2 & js18_DW2
metab_11982	Kuwanon J	HMDB0030112	Kuwanon J	C40H38O10	-	js18_DW1 & jy899_DW1 & jy899_DW2 & js18_DW2
metab_10730	Gingerglycolipid B	HMDB0041094	Gingerglycolipid B	C33H58O14	-	js18_DW1 & jy899_DW1 & jy899_DW2 & js18_DW2
metab_13935	Descladinose roxithromycin	HMDB0060814	Descladinose roxithromycin	C33H62N2O12	-	js18_DW1 & jy899_DW1 & jy899_DW2 & js18_DW2
metab_15244	Chrysoeriol 7-O-(6''-malonyl-apiosyl-glucoside)	HMDB0301684	Chrysoeriol 7-O-(6''''-malonyl-apiosyl-glucoside)	C30H32O18	-	js18_DW1 & jy899_DW1 & jy899_DW2 & js18_DW2
metab_2932	Vomifoliol 9-[glucosyl-(1->4)-xylosyl-(1->6)-glucoside]	HMDB0038449	Vomifoliol 9-[glucosyl-(1|right|4)-xylosyl-(1|right|6)-glucoside]	C30H48O17	-	js18_DW1 & jy899_DW1 & jy899_DW2 & js18_DW2
metab_991	Canarigenin 3-[glucosyl-(1->4)-6-deoxy-alloside]	HMDB0035433	Canarigenin 3-[glucosyl-(1|right|4)-6-deoxy-alloside]	C35H52O13	-	js18_DW1 & jy899_DW1 & jy899_DW2 & js18_DW2
metab_9163	Gingerglycolipid C	LMGL04010018;HMDB0041095	Gingerglycolipid C	C33H60O14	-	js18_DW1 & jy899_DW1 & jy899_DW2 & js18_DW2
metab_9533	Tricin 7-diglucuronoside	HMDB0037460	Tricin 7-diglucuronoside	C29H30O19	-	js18_DW1 & jy899_DW1 & jy899_DW2 & js18_DW2
metab_3630	KAPA	HMDB0240687	8-Amino-7-oxononanoic acid	C9H17NO3	8-Amino-7-oxononanoate;8-Amino-7-oxononanoic acid;7-Keto-8-aminopelargonic acid;KAPA	js18_DW1 & jy899_DW1 & jy899_DW2 & js18_DW2
metab_15235	EPITUMOMAB CITUXETAN	HMDB0251867	EPITUMOMAB CITUXETAN	C28H42N6O12S	-	js18_DW1 & jy899_DW1 & jy899_DW2 & js18_DW2
metab_11285	Telmisartan glucuronide	HMDB0258792	Telmisartan glucuronide	C39H38N4O8	-	js18_DW1 & jy899_DW1 & jy899_DW2 & js18_DW2
metab_12266	Starch, pregelatinized	HMDB0303308	Starch, pregelatinized	C27H48O20	-	js18_DW1 & jy899_DW1 & jy899_DW2 & js18_DW2
metab_10163	Sucrose 1',4'-(4,4'-dihydroxy-3,3'-dimethoxy-b-truxinate)	HMDB0036978	Sucrose 1'',4''-(4,4''-dihydroxy-3,3''-dimethoxy-b-truxinate)	C32H38O17	-	js18_DW1 & jy899_DW1 & jy899_DW2 & js18_DW2
metab_2997	Sesaminol glucosyl-(1->2)-glucoside	HMDB0041210	Sesaminol glucosyl-(1|right|2)-glucoside	C32H38O17	-	js18_DW1 & jy899_DW1 & jy899_DW2 & js18_DW2
metab_3061	Agrocin 84	HMDB0030532	Agrocin 84	C22H36N6O16P2	-	js18_DW1 & jy899_DW1 & jy899_DW2 & js18_DW2
metab_3183	Afzelechin-(4alpha->8)-pelargonidin 3-O-beta-glucopyranoside	HMDB0302009	Afzelechin-(4alpha|right|8)-pelargonidin 3-O-beta-glucopyranoside	C36H33O15+	-	js18_DW1 & jy899_DW1 & jy899_DW2 & js18_DW2
metab_740	Glucoliquiritin apioside	HMDB0041149	Glucoliquiritin apioside	C32H40O18	-	js18_DW1 & jy899_DW1 & jy899_DW2 & js18_DW2
metab_2240	Citrusin II	HMDB0303681	Citrusin II	C37H44N8O7	-	js18_DW1 & jy899_DW1 & jy899_DW2 & js18_DW2
metab_10873	Ophiopogonin C'	HMDB0029312	Ophiopogonin C''	C39H62O12	-	js18_DW1 & jy899_DW1 & jy899_DW2 & js18_DW2
metab_1161	Torvonin A	HMDB0030732	Torvonin A	C39H64O12	-	js18_DW1 & jy899_DW1 & jy899_DW2 & js18_DW2
metab_2738	Kaempferol 3-(2G-apiosylrobinobioside)	HMDB0039759	Kaempferol 3-(2G-apiosylrobinobioside)	C32H38O19	-	js18_DW1 & jy899_DW1 & jy899_DW2 & js18_DW2
metab_13843	Torvoside D	HMDB0029624	Torvoside D	C38H62O13	-	js18_DW1 & jy899_DW1 & jy899_DW2 & js18_DW2
metab_9509	Acanthoside B	-	-	C28H36O13	(+)-Syringaresinol O-beta-D-glucoside;Acanthoside B	js18_DW1 & jy899_DW1 & jy899_DW2 & js18_DW2
metab_10234	(+)-Syringaresinol O-beta-D-glucoside	-	-	C28H36O13	(+)-Syringaresinol O-beta-D-glucoside;Acanthoside B	js18_DW1 & jy899_DW1 & jy899_DW2 & js18_DW2
metab_493	Lycoperoside D	HMDB0034484	Lycoperoside D	C39H65NO12	-	js18_DW1 & jy899_DW1 & jy899_DW2 & js18_DW2
metab_16947	Isovitexin 2''-(6'''-(E)-p-coumaroylglucoside)	HMDB0301977	Isovitexin 2''''-(6''''''-(E)-p-coumaroylglucoside)	C36H36O17	-	js18_DW1 & jy899_DW1 & jy899_DW2 & js18_DW2
metab_652	Isovitexin 2''-(6'''-p-coumaroylglucoside)	HMDB0038041	Isovitexin 2''''-(6''''''-p-coumaroylglucoside)	C36H36O17	-	js18_DW1 & jy899_DW1 & jy899_DW2 & js18_DW2
metab_3220	Kaempferol 2G-coumaroylrutinoside	HMDB0037577	Kaempferol 2G-coumaroylrutinoside	C36H36O17	-	js18_DW1 & jy899_DW1 & jy899_DW2 & js18_DW2
metab_5991	Quercetin 3-O-xylosyl-rutinoside	HMDB0301695	Quercetin 3-O-xylosyl-rutinoside	C32H38O20	-	js18_DW1 & jy899_DW1 & jy899_DW2 & js18_DW2
metab_6124	Naringin 4'-glucoside	LMPK12140254;HMDB0033738	Naringin 4''-glucoside	C33H42O19	-	js18_DW1 & jy899_DW1 & jy899_DW2 & js18_DW2
metab_12433	Prostavasin	HMDB0001442;HMDB0256860	Prostaglandin E1;Prostavasin	C20H34O5	Alprostadil;Prostaglandin E1;(13E)-(15S)-11alpha,15-Dihydroxy-9-oxoprost-13-enoate;PGE1	js18_DW1 & jy899_DW1 & jy899_DW2 & js18_DW2
metab_1350	Lovastatin	PW_C008769;HMDB0248085;HMDB0014372;MJDBOTE0001458	[(1S,3S,7R,8R,8As)-8-[2-[(4R)-4-hydroxy-6-oxooxan-2-yl]ethyl]-3,7-dimethyl-1,2,3,7,8,8a-hexahydronaphthalen-1-yl] (2R)-2-methylbutanoate;Lovastatin	C24H36O5	Lovastatin	js18_DW1 & jy899_DW1 & jy899_DW2 & js18_DW2
metab_11547	Isoorientin 2''-[p-coumaroyl-(->6)-glucoside]	HMDB0032910	Isoorientin 2''''-[p-coumaroyl-(|right|6)-glucoside]	C36H36O18	-	js18_DW1 & jy899_DW1 & jy899_DW2 & js18_DW2
metab_11667	6''-(4-Hydroxycinnamoyl)astragalin 4'-glucoside	HMDB0037437	6''''-(4-Hydroxycinnamoyl)astragalin 4''-glucoside	C36H36O18	-	js18_DW1 & jy899_DW1 & jy899_DW2 & js18_DW2
metab_11430	Kaempferol 3-sophoroside-rhamnoside	HMDB0302973	Kaempferol 3-sophoroside-rhamnoside	C33H40O20	-	js18_DW1 & jy899_DW1 & jy899_DW2 & js18_DW2
metab_3244	Forsythoside B	HMDB0252461	Forsythoside B	C34H44O19	-	js18_DW1 & jy899_DW1 & jy899_DW2 & js18_DW2
metab_17983	Tuberoside J	HMDB0039396	Tuberoside J	C39H64O14	-	js18_DW1 & jy899_DW1 & jy899_DW2 & js18_DW2
metab_6112	Rubrofusarin 6-[glucosyl-(1->3)-glucosyl-(1->6)-glucoside]	HMDB0034569	Rubrofusarin 6-[glucosyl-(1|right|3)-glucosyl-(1|right|6)-glucoside]	C33H42O20	-	js18_DW1 & jy899_DW1 & jy899_DW2 & js18_DW2
metab_8062	CGMP	HMDB0001314	Cyclic GMP	C10H12N5O7P	3',5'-Cyclic GMP;Guanosine 3',5'-cyclic monophosphate;Guanosine 3',5'-cyclic phosphate;Cyclic GMP;cGMP	js18_DW1 & jy899_DW1 & jy899_DW2 & js18_DW2
metab_14947	Isovitexin 7-(6'''-(E)-p-feruloylglucoside)	HMDB0301976	Isovitexin 7-(6''''''-(E)-p-feruloylglucoside)	C37H38O18	-	js18_DW1 & jy899_DW1 & jy899_DW2 & js18_DW2
metab_1600	Isovitexin 2''-O-(6'''-feruloyl)glucoside	LMPK12110272;HMDB0038042	Isovitexin 2''''-O-(6''''''-feruloyl)glucoside	C37H38O18	-	js18_DW1 & jy899_DW1 & jy899_DW2 & js18_DW2
metab_14917	Isoscoparin 2''-(6-(E)-p-coumaroylglucoside)	HMDB0037423;LMPK12110752	Isoscoparin 2''''-(6-(E)-p-coumaroylglucoside)	C37H38O18	-	js18_DW1 & jy899_DW1 & jy899_DW2 & js18_DW2
metab_14306	Pressinoic acid	HMDB0256768	Pressinoic acid	C33H42N8O10S2	-	js18_DW1 & jy899_DW1 & jy899_DW2 & js18_DW2
metab_5693	(7E,7'R,8'R)-e-Viniferin 3',5'-diglucoside	HMDB0036321	(7E,7''R,8''R)-e-Viniferin 3'',5''-diglucoside	C40H42O16	-	js18_DW1 & jy899_DW1 & jy899_DW2 & js18_DW2
metab_11848	Spinosin B	HMDB0037464	Spinosin B	C38H40O18	-	js18_DW1 & jy899_DW1 & jy899_DW2 & js18_DW2
metab_5279	Leonoside B	HMDB0040343	Leonoside B	C36H48O19	-	js18_DW1 & jy899_DW1 & jy899_DW2 & js18_DW2
metab_9867	Kaempferol 3-(2''-(E)-feruloylgalactosyl-(1->4)-glucoside)	HMDB0301960;LMPK12111949	Kaempferol 3-(2''''-(E)-feruloylgalactosyl-(1|right|4)-glucoside)	C37H38O19	-	js18_DW1 & jy899_DW1 & jy899_DW2 & js18_DW2
metab_2765	Isoorientin 2''-[feruloyl-(->6)-glucoside]	HMDB0032911	Isoorientin 2''''-[feruloyl-(|right|6)-glucoside]	C37H38O19	-	js18_DW1 & jy899_DW1 & jy899_DW2 & js18_DW2
metab_5455	Phomopsin A	HMDB0030447	Phomopsin A	C36H45ClN6O12	Phomopsin A	js18_DW1 & jy899_DW1 & jy899_DW2 & js18_DW2
metab_16469	8-O-Acetyl shanzhiside methyl ester	HMDB0248874	8-O-Acetyl shanzhiside methyl ester	C19H28O12	-	js18_DW1 & jy899_DW1 & jy899_DW2 & js18_DW2
metab_10007	Isoscoparin 2''-(6-(E)-ferulylglucoside)	LMPK12110753;HMDB0038454	Isoscoparin 2''''-(6-(E)-ferulylglucoside)	C38H40O19	-	js18_DW1 & jy899_DW1 & jy899_DW2 & js18_DW2
metab_1211	N-di-Demethyl roxithromycin	HMDB0060612	N-di-Demethyl roxithromycin	C40H74N2O14	-	js18_DW1 & jy899_DW1 & jy899_DW2 & js18_DW2
metab_12157	Epimedin B	HMDB0251854;LMPK12112011	Epimedin B	C38H48O19	-	js18_DW1 & jy899_DW1 & jy899_DW2 & js18_DW2
metab_9156	Pravastatin	HMDB0005022;LMFA05000695;HMDB0256737;PW_C002369;MJDBOTE0001592	Pravastatin;Pravastatin lactone	C23H36O7	Pravastatin	js18_DW1 & jy899_DW1 & jy899_DW2 & js18_DW2
metab_18012	Panaxynol	HMDB0244256;LMFA05000689;HMDB0039588;LMFA05000019	1,9-Heptadecadiene-4,6-diyn-3-ol, (3R,9Z)-;Panaxynol	C17H24O	Falcarinol;Panaxynol	js18_DW1 & jy899_DW1 & jy899_DW2 & js18_DW2
metab_625	Baohuoside VI	HMDB0248862	Baohuoside VI	C39H50O19	-	js18_DW1 & jy899_DW1 & jy899_DW2 & js18_DW2
metab_11918	Cyclosquamosin D	HMDB0303369	Cyclosquamosin D	C41H56N8O11	-	js18_DW1 & jy899_DW1 & jy899_DW2 & js18_DW2
metab_8024	Adenosine 3'-monophosphate	HMDB0003540	3''-AMP	C10H14N5O7P	3'-AMP;3'-Adenylic acid;3'-Adenosine monophosphate;Adenosine-3'-monophosphate;Adenosine 3'-phosphate;AMP 3'-phosphate	js18_DW1 & jy899_DW1 & jy899_DW2 & js18_DW2
metab_2353	Furanone A	HMDB0094691	Furanone A	C4H4O2	2(3H)-Furanone;alpha-Crotonolactone	js18_DW1 & jy899_DW1 & jy899_DW2 & js18_DW2
metab_4276	Sitosterol 3-O-(6'-O-stearyl-beta-D-glucoside)	HMDB0302627	Sitosterol 3-O-(6''-O-stearyl-beta-D-glucoside)	C53H94O7	-	js18_DW1 & jy899_DW1 & jy899_DW2 & js18_DW2
metab_5327	(+)-Pinoresinol 4-O-[beta-D-Glucopyranosyl-(1->2)-[beta-D-glucopyranosyl-(1->6)]-beta-D-glucopyranoside]	HMDB0040669	(+)-Pinoresinol 4-O-[beta-D-Glucopyranosyl-(1|right|2)-[beta-D-glucopyranosyl-(1|right|6)]-beta-D-glucopyranoside]	C38H52O21	-	js18_DW1 & jy899_DW1 & jy899_DW2 & js18_DW2
metab_16747	Guanosine-5'-monophosphate	HMDB0001397	Guanosine monophosphate	C10H14N5O8P	GMP;Guanosine 5'-phosphate;Guanosine monophosphate;Guanosine 5'-monophosphate;Guanylic acid	js18_DW1 & jy899_DW1 & jy899_DW2 & js18_DW2
metab_13785	12-oxo-PDA	LMFA02010001;HMDB0302724;HMDB0301804	cis-12-Oxophytodienoic acid;12-oxo-PDA	C18H28O3	12-OPDA;(15Z)-12-Oxophyto-10,15-dienoate;(15Z)-12-Oxophyto-10,15-dienoic acid;9(S),13(S)-12-Oxo-PDA;12-Oxo-10,15(Z)-phytodienoic acid	js18_DW1 & jy899_DW1 & jy899_DW2 & js18_DW2
metab_10876	Cyclopropanecarboxylic acid	HMDB0250675	Cyclopropanecarboxylic acid	C4H6O2	Cyclopropanecarboxylate	js18_DW1 & jy899_DW1 & jy899_DW2 & js18_DW2
metab_9047	N-Epsilon-Acetyl-L-Lysine	HMDB0000206;HMDB0000197;MJDBOTE0000583	N6-Acetyl-L-lysine;Indoleacetic acid	C8H16N2O3	N6-Acetyl-L-lysine	js18_DW1 & jy899_DW1 & jy899_DW2 & js18_DW2
metab_17279	2-Aminoacrylic acid	HMDB0003609;PW_C001938	2-Aminoacrylic acid	C3H5NO2	Dehydroalanine;2-Aminoacrylate;2-Aminoprop-2-enoate	js18_DW1 & jy899_DW1 & jy899_DW2 & js18_DW2
metab_10606	Pyruvic acid	HMDB0000243;PW_C000164;LMFA01060077	Pyruvic acid	C3H4O3	Pyruvate;Pyruvic acid;2-Oxopropanoate;2-Oxopropanoic acid;Pyroracemic acid	js18_DW1 & jy899_DW1 & jy899_DW2 & js18_DW2
metab_10226	Malonic semialdehyde	HMDB0011111;PW_C006753	Malonic semialdehyde	C3H4O3	3-Oxopropanoate;Malonate semialdehyde	js18_DW1 & jy899_DW1 & jy899_DW2 & js18_DW2
metab_16697	Ethylene carbonate	HMDB0252067	Ethylene carbonate	C3H4O3	Ethylene carbonate;1,3-Dioxolan-2-one	js18_DW1 & jy899_DW1 & jy899_DW2 & js18_DW2
metab_952	Butyric acid	PW_C000028;LMFA01010004;HMDB0000039	Butyric acid	C4H8O2	Butanoic acid;Butanoate;Butyrate;Butyric acid	js18_DW1 & jy899_DW1 & jy899_DW2 & js18_DW2
metab_4245	PC(20:1(11Z)/6 keto-PGF1alpha)	HMDB0287066	PC(20:1(11Z)/6 keto-PGF1alpha)	C48H88NO12P	-	js18_DW1 & jy899_DW1 & jy899_DW2 & js18_DW2
metab_12403	Neogitogenin 3-[glucosyl-(1->2)-glucosyl-(1->4)-galactoside]	HMDB0041134	Neogitogenin 3-[glucosyl-(1|right|2)-glucosyl-(1|right|4)-galactoside]	C45H74O19	Prenyl caffeate	js18_DW1 & jy899_DW1 & jy899_DW2 & js18_DW2
metab_4129	Melongoside O	HMDB0030040	Melongoside O	C45H74O19	-	js18_DW1 & jy899_DW1 & jy899_DW2 & js18_DW2
metab_5534	Deoxycytidine	PW_C000008;HMDB0000014;HMDB0250725	Deoxycytidine;Cytosine deoxyribonucleoside	C9H13N3O4	Deoxycytidine;2'-Deoxycytidine	js18_DW1 & jy899_DW1 & jy899_DW2 & js18_DW2
metab_15251	4-hydroxybenzoate	HMDB0000500;HMDB0304180	4-Hydroxybenzoic acid;4-hydroxybenzoate	C7H5O3-	4-Hydroxybenzoate;Hydroxybenzoic acid;4-Hydroxybenzoic acid;Hydroxybenzenecarboxylic acid	js18_DW1 & jy899_DW1 & jy899_DW2 & js18_DW2
metab_9431	[3-Oxo-2-(2-penten-1-yl)cyclopentyl]acetic Acid	MJDBZSJ0000123		C12H18O3	-	js18_DW1 & jy899_DW1 & jy899_DW2 & js18_DW2
metab_11541	Chrysin 6-C-glucoside-8-C-alpha-L-arabinopyranoside	LMPK12110138		C26H28O13	-	js18_DW1 & jy899_DW1 & jy899_DW2 & js18_DW2
metab_198	3-Coumaric Acid	MJDBOTE0001787		C9H8O3	-	js18_DW1 & jy899_DW1 & jy899_DW2 & js18_DW2
metab_1575	Syringetin 3-glucoside	LMPK12112488		C23H24O13	-	js18_DW1 & jy899_DW1 & jy899_DW2 & js18_DW2
metab_4526	PGE1 Alcohol	LMFA03010053		C20H36O4	-	js18_DW1 & jy899_DW1 & jy899_DW2 & js18_DW2
metab_11974	Genistein 7-O-Glucoside	LMPK12050166;MJDBOTE0001070		C21H20O10	Genistein 7-O-beta-D-glucoside;Genistein	js18_DW1 & jy899_DW1 & jy899_DW2 & js18_DW2
metab_4853	3,7-Dimethyl-2E,6-octadienyl acetate	LMFA07010189		C12H20O2	Geranyl acetate	js18_DW1 & jy899_DW1 & jy899_DW2 & js18_DW2
metab_16918	3',5'-Cyclic AMP	MJDBOTE0000709		C10H12N5O6P	3',5'-Cyclic AMP;Cyclic adenylic acid;Cyclic AMP;Adenosine 3',5'-phosphate;Adenosine 3',5'-cyclic phosphate;cAMP	js18_DW1 & jy899_DW1 & jy899_DW2 & js18_DW2
metab_8354	Syringin	MJDBOTE0001150		C17H24O9	Syringin;Eleutheroside B	js18_DW1 & jy899_DW1 & jy899_DW2 & js18_DW2
metab_12234	Gossypetin	LMPK12113231		C15H10O8	Gossypetin;3,3',4',5,7,8-Hexahydroxyflavone	js18_DW1 & jy899_DW1 & jy899_DW2 & js18_DW2
metab_5772	Axillarin	LMPK12112990		C17H14O8	Axillarin;Quercetagetin 3,6-dimethyl ether	js18_DW1 & jy899_DW1 & jy899_DW2 & js18_DW2
metab_14059	Hispidulin	LMPK12111159		C16H12O6	Hispidulin;Dinatin;Scutellarein 6-methyl ether	js18_DW1 & jy899_DW1 & jy899_DW2 & js18_DW2
metab_2989	Tricin	LMPK12110873		C17H14O7	Tricin;Tricetin 3',5'-di-methyl ether;3',5'-O-Dimethyltricetin	js18_DW1 & jy899_DW1 & jy899_DW2 & js18_DW2
metab_7627	Securinine	MJDBOTE0001267		C13H15NO2	Securinine	js18_DW1 & jy899_DW1 & jy899_DW2 & js18_DW2
metab_7463	1,5-Naphthalenediamine	HMDB0244231	1,5-Naphthalenediamine	C10H10N2	1,5-Naphthalenediamine	js18_DW1 & jy899_DW1 & jy899_DW2 & js18_DW2
metab_137	Indole-3-Acetamide	HMDB0029739;MJDBOTE0000522	Indole-3-acetamide	C10H10N2O	(Indol-3-yl)acetamide;Indole-3-acetamide	js18_DW1 & jy899_DW1 & jy899_DW2 & js18_DW2
metab_11437	METAMITRON	HMDB0254501	METAMITRON	C10H10N4O	Metamitron;Goltix	js18_DW1 & jy899_DW1 & jy899_DW2 & js18_DW2
metab_9033	Isosafrole	HMDB0253689;HMDB0033591	ISOSAFROLE;Safrole	C10H10O2	Isosafrole	js18_DW1 & jy899_DW1 & jy899_DW2 & js18_DW2
metab_2843	Mellein	HMDB0301747	Mellein	C10H10O3	-	js18_DW1 & jy899_DW1 & jy899_DW2 & js18_DW2
metab_16081	4-Hydroxy-3-methoxycinnamaldehyde	HMDB0141782	Coniferaldehyde	C10H10O3	Coniferyl aldehyde;Coniferaldehyde;4-Hydroxy-3-methoxycinnamaldehyde;Ferulaldehyde	js18_DW1 & jy899_DW1 & jy899_DW2 & js18_DW2
metab_1462	Coniferaldehyde	HMDB0141782	Coniferaldehyde	C10H10O3	Coniferyl aldehyde;Coniferaldehyde;4-Hydroxy-3-methoxycinnamaldehyde;Ferulaldehyde	js18_DW1 & jy899_DW1 & jy899_DW2 & js18_DW2
metab_2751	1,2-Dihydroxy-3,4-epoxy-1,2,3,4-tetrahydronaphthalene	HMDB0062273	1,2-Dihydroxy-3,4-epoxy-1,2,3,4-tetrahydronaphthalene	C10H10O3	1,2-Dihydroxy-3,4-epoxy-1,2,3,4-tetrahydronaphthalene	js18_DW1 & jy899_DW1 & jy899_DW2 & js18_DW2
metab_5988	(-)-trans-3,4-Dihydro-4,8-dihydroxy-3-methyl-1H-2-benzopyran-1-one	HMDB0030765	(-)-trans-3,4-Dihydro-4,8-dihydroxy-3-methyl-1H-2-benzopyran-1-one	C10H10O4	-	js18_DW1 & jy899_DW1 & jy899_DW2 & js18_DW2
metab_2534	Scytalone	-	-	C10H10O4	Scytalone;3,4-Dihydro-3,6,8-trihydoroxy-1(2H)-napthalenone	js18_DW1 & jy899_DW1 & jy899_DW2 & js18_DW2
metab_17203	2'-Fluoro-2',3'-dideoxyinosine	HMDB0245537	2''-Fluoro-2'',3''-dideoxyinosine	C10H11FN4O3	-	js18_DW1 & jy899_DW1 & jy899_DW2 & js18_DW2
metab_10490	3-Carbamoyl-2-phenylpropionaldehyde	PW_C040529;HMDB0060366	3-Carbamoyl-2-phenylpropionaldehyde	C10H11NO3	3-Carbamoyl-2-phenylpropionaldehyde	js18_DW1 & jy899_DW1 & jy899_DW2 & js18_DW2
metab_2084	N-Benzyloxycarbonylglycine	-	-	C10H11NO4	N-Benzyloxycarbonylglycine;N-CBZ-glycine	js18_DW1 & jy899_DW1 & jy899_DW2 & js18_DW2
metab_75	Hydroxyphenylacetylglycine	HMDB0000735	Hydroxyphenylacetylglycine	C10H11NO4	p-Hydroxyphenylacetylglycine;4-Hydroxyphenylacetylglycine	js18_DW1 & jy899_DW1 & jy899_DW2 & js18_DW2
metab_5097	1,2,3,4-Tetrahydronaphthalene	HMDB0244120	1,2,3,4-Tetrahydronaphthalene	C10H12	Tetralin;1,2,3,4-Tetrahydronaphthalene	js18_DW1 & jy899_DW1 & jy899_DW2 & js18_DW2
metab_3054	Dicyclopentadiene	HMDB0251216	Dicyclopentadiene	C10H12	Dicyclopentadiene	js18_DW1 & jy899_DW1 & jy899_DW2 & js18_DW2
metab_6874	2-(Fluoromethyl)-3-(3,4-dihydroxyphenyl)alanine	HMDB0248213	2-(Fluoromethyl)-3-(3,4-dihydroxyphenyl)alanine	C10H12FNO4	-	js18_DW1 & jy899_DW1 & jy899_DW2 & js18_DW2
metab_7911	Serotonin	HMDB0000259;PW_C000178;MJDBSJD0000073	Serotonin	C10H12N2O	Serotonin;3-(2-Aminoethyl)-1H-indol-5-ol;5-Hydroxytryptamine;Enteramine	js18_DW1 & jy899_DW1 & jy899_DW2 & js18_DW2
metab_7098	N'-Hydroxymethylnorcotinine	HMDB0001324	N''-Hydroxymethylnorcotinine	C10H12N2O2	-	js18_DW1 & jy899_DW1 & jy899_DW2 & js18_DW2
metab_2211	Formyl-5-hydroxykynurenamine	HMDB0012948;PW_C008135	Formyl-5-hydroxykynurenamine	C10H12N2O3	Formyl-5-hydroxykynurenamine	js18_DW1 & jy899_DW1 & jy899_DW2 & js18_DW2
metab_13629	Dinoterb	-	-	C10H12N2O5	Dinoterb	js18_DW1 & jy899_DW1 & jy899_DW2 & js18_DW2
metab_1019	Cndac	HMDB0250381	Cndac	C10H12N4O4	-	js18_DW1 & jy899_DW1 & jy899_DW2 & js18_DW2
metab_7899	Nebularine	HMDB0029956	Nebularine	C10H12N4O4	Nebularine;Purine riboside;N-D-Ribosylpurine	js18_DW1 & jy899_DW1 & jy899_DW2 & js18_DW2
metab_10251	Deoxyinosine	PW_C000050;HMDB0000071;MJDBOTE0001081	Deoxyinosine	C10H12N4O4	Deoxyinosine	js18_DW1 & jy899_DW1 & jy899_DW2 & js18_DW2
metab_17233	Inosine	HMDB0247301;HMDB0000195;PW_C000127;MJDBOTE0000386	Ara-HX;Inosine	C10H12N4O5	Inosine	js18_DW1 & jy899_DW1 & jy899_DW2 & js18_DW2
metab_5095	Cuminaldehyde	HMDB0002214	Cuminaldehyde	C10H12O	4-Isopropylbenzaldehyde;p-Cumic aldehyde;Cuminaldehyde	js18_DW1 & jy899_DW1 & jy899_DW2 & js18_DW2
metab_4924	Anethole	HMDB0030837;MJDBOTE0001677	Anethole	C10H12O	Anethole;t-Anethole;trans-Anethole	js18_DW1 & jy899_DW1 & jy899_DW2 & js18_DW2
metab_7262	Beta-Thujaplicin	HMDB0035213	beta-Thujaplicin	C10H12O2	beta-Thujaplicin;Hinokitiol;4-Isopropyltropolone	js18_DW1 & jy899_DW1 & jy899_DW2 & js18_DW2
metab_2954	Eugenol	HMDB0005809;MJDBOTE0000375	Eugenol	C10H12O2	Eugenol	js18_DW1 & jy899_DW1 & jy899_DW2 & js18_DW2
metab_5911	4-Hydroxy-6-methyl-3-(1-oxobutyl)-2H-pyran-2-one	HMDB0040637	4-Hydroxy-6-methyl-3-(1-oxobutyl)-2H-pyran-2-one	C10H12O4	-	js18_DW1 & jy899_DW1 & jy899_DW2 & js18_DW2
metab_6107	Xanthoxylin	HMDB0029645	Xanthoxylin	C10H12O4	Xanthoxylin	js18_DW1 & jy899_DW1 & jy899_DW2 & js18_DW2
metab_286	Cantharidin	HMDB0249592	Cantharidin	C10H12O4	Cantharidin	js18_DW1 & jy899_DW1 & jy899_DW2 & js18_DW2
metab_6257	Valtrate	HMDB0034493	Valtrate	C10H12O5	Valtratum;Valtrate	js18_DW1 & jy899_DW1 & jy899_DW2 & js18_DW2
metab_129	Danielone	HMDB0031704	Danielone	C10H12O5	Danielone	js18_DW1 & jy899_DW1 & jy899_DW2 & js18_DW2
metab_7037	Fluorothymidine	HMDB0252393	Fluorothymidine	C10H13FN2O5	-	js18_DW1 & jy899_DW1 & jy899_DW2 & js18_DW2
metab_7185	2'-Fluorothymidine	HMDB0245532	2''-Fluorothymidine	C10H13FN2O5	-	js18_DW1 & jy899_DW1 & jy899_DW2 & js18_DW2
metab_13721	4-Hydroxydebrisoquine	HMDB0006468	4-Hydroxydebrisoquine	C10H13N3O	-	js18_DW1 & jy899_DW1 & jy899_DW2 & js18_DW2
metab_11989	6-Thioinosine-5'-monophosphate	PW_C040504;HMDB0060416	6-Thioinosine-5''-monophosphate	C10H13N4O7PS	6-Thioinosine-5'-monophosphate;9-(5-Phospho-1-ribofuranosyl)-6-mercaptopurine	js18_DW1 & jy899_DW1 & jy899_DW2 & js18_DW2
metab_8361	(1R,3S)-3-(6-Aminopurin-9-yl)cyclopentan-1-ol	HMDB0242329	(1R,3S)-3-(6-Aminopurin-9-yl)cyclopentan-1-ol	C10H13N5O	-	js18_DW1 & jy899_DW1 & jy899_DW2 & js18_DW2
metab_2338	Zeatin	HMDB0012204;MJDBZSJ0000114	Zeatin	C10H13N5O	Zeatin;N6-(4-Hydroxyisopentenyl)adenine;(E)-2-Methyl-4-(1H-purin-6-ylamino)but-2-en-1-ol;trans-Zeatin	js18_DW1 & jy899_DW1 & jy899_DW2 & js18_DW2
metab_8986	2',5'-Dideoxyadenosine	HMDB0245554	2'',5''-Dideoxyadenosine	C10H13N5O2	-	js18_DW1 & jy899_DW1 & jy899_DW2 & js18_DW2
metab_9018	Deoxyadenosine	PW_C000068;HMDB0000101;HMDB0000050;MJDBOTE0000701	Deoxyadenosine;Adenosine	C10H13N5O3	Deoxyadenosine;2'-Deoxyadenosine	js18_DW1 & jy899_DW1 & jy899_DW2 & js18_DW2
metab_2993	5'-Deoxyadenosine	HMDB0001983	5''-Deoxyadenosine	C10H13N5O3	5'-Deoxyadenosine	js18_DW1 & jy899_DW1 & jy899_DW2 & js18_DW2
metab_6744	Cordycepin	HMDB0250451;MJDBOTE0001321	Cordycepin	C10H13N5O3	Cordycepin;3'-Deoxyadenosine	js18_DW1 & jy899_DW1 & jy899_DW2 & js18_DW2
metab_8947	Adenosine	HMDB0000050;PW_C000034;HMDB0247583;MJDBOTE0000767	Adenosine;9-Arabinofuranosyladenine	C10H13N5O4	Adenosine	js18_DW1 & jy899_DW1 & jy899_DW2 & js18_DW2
metab_451	1-[(2R,5R)-4-Azidooxy-5-(hydroxymethyl)oxolan-2-yl]-5-methylpyrimidine-2,4-dione	HMDB0257735	1-[(2R,5R)-4-Azidooxy-5-(hydroxymethyl)oxolan-2-yl]-5-methylpyrimidine-2,4-dione	C10H13N5O5	-	js18_DW1 & jy899_DW1 & jy899_DW2 & js18_DW2
metab_9061	Guanosine	HMDB0000133;PW_C000087;MJDBOTE0000372	Guanosine	C10H13N5O5	Guanosine	js18_DW1 & jy899_DW1 & jy899_DW2 & js18_DW2
metab_14697	8-Oxoguanosine	HMDB0003333;HMDB0002044;HMDB0247459	8-Hydroxy-deoxyguanosine;8-Hydroxyguanosine;8-Oxoguanosine	C10H13N5O6	-	js18_DW1 & jy899_DW1 & jy899_DW2 & js18_DW2
metab_2443	Propham	-	-	C10H13NO2	Propham	js18_DW1 & jy899_DW1 & jy899_DW2 & js18_DW2
metab_468	Metyrosine	HMDB0014903;HMDB0247174	Metyrosine;Racemetirosine	C10H13NO3	Metyrosine;Metirosine	js18_DW1 & jy899_DW1 & jy899_DW2 & js18_DW2
metab_10612	3-Methoxytyrosine	HMDB0001434;HMDB0060747	3-Methoxytyrosine;3-O-Methyl-a-methyldopa	C10H13NO4	-	js18_DW1 & jy899_DW1 & jy899_DW2 & js18_DW2
metab_2187	Pretyrosine	HMDB0304809	Pretyrosine	C10H13NO5	L-Arogenate;L-Arogenic acid;Pretyrosine	js18_DW1 & jy899_DW1 & jy899_DW2 & js18_DW2
metab_5393	P-Cymene	LMPR0102090014;HMDB0005805	p-Cymene	C10H14	p-Cymene	js18_DW1 & jy899_DW1 & jy899_DW2 & js18_DW2
metab_12462	9-(4-Fluoro-3-(hydroxymethyl)butyl)guanine	HMDB0245591	9-(4-Fluoro-3-(hydroxymethyl)butyl)guanine	C10H14FN5O2	-	js18_DW1 & jy899_DW1 & jy899_DW2 & js18_DW2
metab_2533	6-Hydroxypseudooxynicotine	HMDB0240264	6-Hydroxypseudooxynicotine	C10H14N2O2	6-Hydroxypseudooxynicotine;1-(6-Hydroxypyridin-3-yl)-4-(methylamino)butan-1-one	js18_DW1 & jy899_DW1 & jy899_DW2 & js18_DW2
metab_11760	3',5'-Dideoxythymidine	HMDB0246113	3'',5''-Dideoxythymidine	C10H14N2O3	-	js18_DW1 & jy899_DW1 & jy899_DW2 & js18_DW2
metab_23	Aprobarbital	HMDB0015441	Aprobarbital	C10H14N2O3	Aprobarbital	js18_DW1 & jy899_DW1 & jy899_DW2 & js18_DW2
metab_7805	Porphobilinogen	PW_C000166;HMDB0000245	Porphobilinogen	C10H14N2O4	Porphobilinogen	js18_DW1 & jy899_DW1 & jy899_DW2 & js18_DW2
metab_10283	4'-Thiothymidine	HMDB0246637	4''-Thiothymidine	C10H14N2O4S	-	js18_DW1 & jy899_DW1 & jy899_DW2 & js18_DW2
metab_16823	Thymidine	PW_C000187;HMDB0000273;MJDBOTE0000448	Thymidine	C10H14N2O5	Thymidine;Deoxythymidine	js18_DW1 & jy899_DW1 & jy899_DW2 & js18_DW2
metab_13679	3-Methyluridine	HMDB0004813	3-Methyluridine	C10H14N2O6	-	js18_DW1 & jy899_DW1 & jy899_DW2 & js18_DW2
metab_16986	DIDP	HMDB0003536	dIDP	C10H14N4O10P2	dIDP;2'-Deoxyinosine-5'-diphosphate;2'-Deoxyinosine 5'-diphosphate	js18_DW1 & jy899_DW1 & jy899_DW2 & js18_DW2
metab_5343	Isopiperitenone	HMDB0302241	Isopiperitenone	C10H14O	Isopiperitenone	js18_DW1 & jy899_DW1 & jy899_DW2 & js18_DW2
metab_5867	Thymol	LMPR0102090029;HMDB0001878;MJDBOTE0000490	Thymol	C10H14O	Thymol	js18_DW1 & jy899_DW1 & jy899_DW2 & js18_DW2
metab_893	Verbenone	HMDB0259787	VERBENONE	C10H14O	Verbenone	js18_DW1 & jy899_DW1 & jy899_DW2 & js18_DW2
metab_346	Eucarvone	HMDB0302916	Eucarvone	C10H14O	Eucarvone	js18_DW1 & jy899_DW1 & jy899_DW2 & js18_DW2
metab_145	Epinepetalactone	HMDB0035063	Epinepetalactone	C10H14O2	-	js18_DW1 & jy899_DW1 & jy899_DW2 & js18_DW2
metab_612	5-Hydroxy-p-mentha-6,8-dien-2-one	HMDB0037011	5-Hydroxy-p-mentha-6,8-dien-2-one	C10H14O2	-	js18_DW1 & jy899_DW1 & jy899_DW2 & js18_DW2
metab_1080	2-Hydroxy-p-mentha-1,8-dien-6-one	HMDB0037012	2-Hydroxy-p-mentha-1,8-dien-6-one	C10H14O2	-	js18_DW1 & jy899_DW1 & jy899_DW2 & js18_DW2
metab_2321	3-Hydroxy-p-mentha-1,8-dien-7-al	HMDB0041584	3-Hydroxy-p-mentha-1,8-dien-7-al	C10H14O2	-	js18_DW1 & jy899_DW1 & jy899_DW2 & js18_DW2
metab_7102	5-Hydroxycarvone	HMDB0302755	5-Hydroxycarvone	C10H14O2	-	js18_DW1 & jy899_DW1 & jy899_DW2 & js18_DW2
metab_3038	Dolichodial	HMDB0251578;LMPR0102070037	Dolichodial	C10H14O2	Dolichodial;Iridial	js18_DW1 & jy899_DW1 & jy899_DW2 & js18_DW2
metab_4380	5-Butyl-2-methylpyridine	HMDB0246758	5-Butyl-2-methylpyridine	C10H15N	-	js18_DW1 & jy899_DW1 & jy899_DW2 & js18_DW2
metab_3794	2,6-Diethylaniline	HMDB0032782	2,6-Diethylaniline	C10H15N	2,6-Diethylaniline;DEA	js18_DW1 & jy899_DW1 & jy899_DW2 & js18_DW2
metab_8030	2'-O-Methylcytidine	HMDB0242132	2''-O-Methylcytidine	C10H15N3O5	-	js18_DW1 & jy899_DW1 & jy899_DW2 & js18_DW2
metab_8118	5-Methylcytidine	HMDB0000982;HMDB0257731	5-Methylcytidine;4-Amino-1-[(2R,5R)-3,4-dihydroxy-5-(hydroxymethyl)oxolan-2-yl]-5-methylpyrimidin-2-one	C10H15N3O5	-	js18_DW1 & jy899_DW1 & jy899_DW2 & js18_DW2
metab_4709	Dihydrozeatin	HMDB0012215;MJDBZSJ0000131	Dihydrozeatin	C10H15N5O	Dihydrozeatin;2-Methyl-4-(1H-purin-6-ylamino)butan-1-ol;N6-(4-Hydroxyisopentanyl)adenine	js18_DW1 & jy899_DW1 & jy899_DW2 & js18_DW2
metab_11040	Penciclovir	HMDB0014444	Penciclovir	C10H15N5O3	Penciclovir	js18_DW1 & jy899_DW1 & jy899_DW2 & js18_DW2
metab_7509	Arabinofuranosylguanine	HMDB0061067	arabinofuranosylguanine	C10H15N5O5	-	js18_DW1 & jy899_DW1 & jy899_DW2 & js18_DW2
metab_7622	Fasoracetam	HMDB0252174	Fasoracetam	C10H16N2O2	Fasoracetam;NS 105	js18_DW1 & jy899_DW1 & jy899_DW2 & js18_DW2
metab_8917	Prolylproline	HMDB0011180	Prolylproline	C10H16N2O3	-	js18_DW1 & jy899_DW1 & jy899_DW2 & js18_DW2
metab_10727	Butabarbital	HMDB0014382	Butabarbital	C10H16N2O3	Butabarbital	js18_DW1 & jy899_DW1 & jy899_DW2 & js18_DW2
metab_14362	L-Prolyl-4-hydroxy-L-prolin	HMDB0256781	L-Prolyl-4-hydroxy-L-prolin	C10H16N2O4	-	js18_DW1 & jy899_DW1 & jy899_DW2 & js18_DW2
metab_8203	Morph	HMDB0014440;HMDB0254890	Morphine;Morph	C10H16N2O4	Morphine	js18_DW1 & jy899_DW1 & jy899_DW2 & js18_DW2
metab_10768	Hydroxyprolylhydroxyproline	HMDB0028864	Hydroxyprolylhydroxyproline	C10H16N2O5	-	js18_DW1 & jy899_DW1 & jy899_DW2 & js18_DW2
metab_7956	Glutamylproline	HMDB0028827	Glutamylproline	C10H16N2O5	-	js18_DW1 & jy899_DW1 & jy899_DW2 & js18_DW2
metab_8068	Homocarnosine	HMDB0000745	Homocarnosine	C10H16N4O3	Homocarnosine;L-Homocarnosine;gamma-Aminobutyryl histidine;N-(4-Amino-1-oxobutyryl)histidine	js18_DW1 & jy899_DW1 & jy899_DW2 & js18_DW2
metab_14447	(-)-3-Isothujone	HMDB0036115	(-)-3-Isothujone	C10H16O	Thujone;(-)-3-Isothujone;(-)-3-Thujanone	js18_DW1 & jy899_DW1 & jy899_DW2 & js18_DW2
metab_6877	D-(+)-dihydrocarvone	HMDB0302236	D-(+)-dihydrocarvone	C10H16O	(1R,4R)-Dihydrocarvone	js18_DW1 & jy899_DW1 & jy899_DW2 & js18_DW2
metab_6947	(1R,4R)-Dihydrocarvone	LMPR0102090033;HMDB0302236	D-(+)-dihydrocarvone	C10H16O	(1R,4R)-Dihydrocarvone	js18_DW1 & jy899_DW1 & jy899_DW2 & js18_DW2
metab_4817	Cis-Dihydrocarvone	HMDB0303216	cis-Dihydrocarvone	C10H16O	(1R,4S)-Iso-dihydrocarvone	js18_DW1 & jy899_DW1 & jy899_DW2 & js18_DW2
metab_4640	Dihydrocarvone	HMDB0036079	Dihydrocarvone	C10H16O	p-Menth-8-en-2-one;2-Methyl-5-(1-methylethenyl)cyclohexanone;Menth-8-en-2-one	js18_DW1 & jy899_DW1 & jy899_DW2 & js18_DW2
metab_502	8-Hydroxycarvotanacetone	-	-	C10H16O2	-	js18_DW1 & jy899_DW1 & jy899_DW2 & js18_DW2
metab_12302	(3S)-3-hydroxycyclocitral	HMDB0303972	(3S)-3-hydroxycyclocitral	C10H16O2	(3S)-3-Hydroxycyclocitral;3beta-Hydroxy-beta-cyclocitral;(4R)-4-Hydroxy-2,6,6-trimethylcyclohex-1-en-1-carboxaldehyde	js18_DW1 & jy899_DW1 & jy899_DW2 & js18_DW2
metab_16134	(4S,8R)-8,9-Dihydroxy-p-menth-1(6)-en-2-one	HMDB0039052	(4S,8R)-8,9-Dihydroxy-p-menth-1(6)-en-2-one	C10H16O3	-	js18_DW1 & jy899_DW1 & jy899_DW2 & js18_DW2
metab_11782	3-(5'-methylthio)pentylmalate	HMDB0304110	3-(5''-methylthio)pentylmalate	C10H16O5S-2	3-(5'-Methylthio)pentylmalic acid;3-(5'-Methylthio)pentylmalate	js18_DW1 & jy899_DW1 & jy899_DW2 & js18_DW2
metab_7336	GHB-Gluc	HMDB0252712	GHB-Gluc	C10H16O9	-	js18_DW1 & jy899_DW1 & jy899_DW2 & js18_DW2
metab_15090	Glutaminylproline	HMDB0028805	Glutaminylproline	C10H17N3O4	-	js18_DW1 & jy899_DW1 & jy899_DW2 & js18_DW2
metab_16910	Prolyl-Gamma-glutamate	HMDB0029031	Prolyl-Gamma-glutamate	C10H17N3O4	-	js18_DW1 & jy899_DW1 & jy899_DW2 & js18_DW2
metab_9662	Gamma-Glutamylglutamine	HMDB0029147;HMDB0011738	N-gamma-Glutamylglutamine;N2-gamma-Glutamylglutamine	C10H17N3O6	(5-L-Glutamyl)-L-glutamine	js18_DW1 & jy899_DW1 & jy899_DW2 & js18_DW2
metab_10344	N2-gamma-Glutamylglutamine	HMDB0011738	N2-gamma-Glutamylglutamine	C10H17N3O6	(5-L-Glutamyl)-L-glutamine	js18_DW1 & jy899_DW1 & jy899_DW2 & js18_DW2
metab_6244	L-arginino-succinate	HMDB0304399	L-arginino-succinate	C10H17N4O6-	-	js18_DW1 & jy899_DW1 & jy899_DW2 & js18_DW2
metab_1505	(-)-Slaframine	HMDB0243523	(-)-Slaframine	C10H18N2O2	Slaframine;(-)-Slaframine	js18_DW1 & jy899_DW1 & jy899_DW2 & js18_DW2
metab_16827	Dethiobiotin	HMDB0003581	Dethiobiotin	C10H18N2O3	Dethiobiotin;Desthiobiotin	js18_DW1 & jy899_DW1 & jy899_DW2 & js18_DW2
metab_9908	Gamma-Glutamylvaline	HMDB0011172	gamma-Glutamylvaline	C10H18N2O5	-	js18_DW1 & jy899_DW1 & jy899_DW2 & js18_DW2
metab_10495	Leucyl-Aspartate	HMDB0028925	Leucyl-Aspartate	C10H18N2O5	-	js18_DW1 & jy899_DW1 & jy899_DW2 & js18_DW2
metab_10491	N2-Succinoylarginine	HMDB0032764	N2-Succinoylarginine	C10H18N4O5	-	js18_DW1 & jy899_DW1 & jy899_DW2 & js18_DW2
metab_5341	(-)-Menthone	LMPR0102090004;HMDB0035162	(-)-Menthone	C10H18O	(-)-Menthone;l-Menthone;p-Menthan-3-one	js18_DW1 & jy899_DW1 & jy899_DW2 & js18_DW2
metab_5600	Linalool	HMDB0036100	3,7-Dimethyl-1,6-octadien-3-ol	C10H18O	Linalool;3,7-Dimethylocta-1,6-dien-3-ol;(RS)-Linalool	js18_DW1 & jy899_DW1 & jy899_DW2 & js18_DW2
metab_18011	Nerol	LMPR0102010010;HMDB0005812;HMDB0035155	Geraniol;beta-Geraniol	C10H18O	Nerol;(Z)-3,7-Dimethylocta-2,6-dien-1-ol	js18_DW1 & jy899_DW1 & jy899_DW2 & js18_DW2
metab_13927	2-Hydroxycineol	HMDB0059852	2-Hydroxycineol	C10H18O2	2-exo-Hydroxy-1,8-cineole	js18_DW1 & jy899_DW1 & jy899_DW2 & js18_DW2
metab_15046	(1S,2S,4S,5R)-1,8-Epoxy-p-menthane-2,5-diol	HMDB0033010	(1S,2S,4S,5R)-1,8-Epoxy-p-menthane-2,5-diol	C10H18O3	-	js18_DW1 & jy899_DW1 & jy899_DW2 & js18_DW2
metab_1118	(1R,2R,4R)-1,8-Epoxy-p-menthane-2,4-diol	HMDB0041545	(1R,2R,4R)-1,8-Epoxy-p-menthane-2,4-diol	C10H18O3	-	js18_DW1 & jy899_DW1 & jy899_DW2 & js18_DW2
metab_4107	(1beta,2beta,5beta)-p-Menth-3-ene-1,2,5-triol	HMDB0038978	(1beta,2beta,5beta)-p-Menth-3-ene-1,2,5-triol	C10H18O3	-	js18_DW1 & jy899_DW1 & jy899_DW2 & js18_DW2
metab_14530	Exo,exo-1,8-Epoxy-p-menthane-2,6-diol	HMDB0041376	exo,exo-1,8-Epoxy-p-menthane-2,6-diol	C10H18O3	Epomediol;2,6-Dihydroxycineol	js18_DW1 & jy899_DW1 & jy899_DW2 & js18_DW2
metab_10258	Xylobiose	HMDB0029894	Xylobiose	C10H18O9	Xylobiose	js18_DW1 & jy899_DW1 & jy899_DW2 & js18_DW2
metab_10686	Asparaginylisoleucine	HMDB0028734	Asparaginylisoleucine	C10H19N3O4	-	js18_DW1 & jy899_DW1 & jy899_DW2 & js18_DW2
metab_7135	S-Acetyldihydrolipoamide-E	HMDB0006878;LMFA08020202;PW_C002986	S-Acetyldihydrolipoamide-E	C10H19NO2S2	[Dihydrolipoyllysine-residue acetyltransferase] S-acetyldihydrolipoyllysine;S-Acetyldihydrolipoamide-E;Enzyme N6-(S-acetyldihydrolipoyl)lysine	js18_DW1 & jy899_DW1 & jy899_DW2 & js18_DW2
metab_13821	Propionylcarnitine	LMFA07070105;HMDB0000824;PW_C000658	Propionylcarnitine	C10H19NO4	O-Propanoylcarnitine;O-Propionylcarnitine	js18_DW1 & jy899_DW1 & jy899_DW2 & js18_DW2
metab_199	Hydroxypropionylcarnitine	LMFA07070074;HMDB0013125	Hydroxypropionylcarnitine	C10H19NO5	-	js18_DW1 & jy899_DW1 & jy899_DW2 & js18_DW2
metab_8235	D-1-[(3-Carboxypropyl)amino]-1-deoxyfructose	HMDB0038663	D-1-[(3-Carboxypropyl)amino]-1-deoxyfructose	C10H19NO7	-	js18_DW1 & jy899_DW1 & jy899_DW2 & js18_DW2
metab_8744	Valylvaline	HMDB0029140	Valylvaline	C10H20N2O3	-	js18_DW1 & jy899_DW1 & jy899_DW2 & js18_DW2
metab_16467	Threonylisoleucine	HMDB0029064	Threonylisoleucine	C10H20N2O4	-	js18_DW1 & jy899_DW1 & jy899_DW2 & js18_DW2
metab_7972	Isoleucyl-Threonine	HMDB0028917	Isoleucyl-Threonine	C10H20N2O4	-	js18_DW1 & jy899_DW1 & jy899_DW2 & js18_DW2
metab_67	Arginylasparagine	HMDB0028704	Arginylasparagine	C10H20N6O4	-	js18_DW1 & jy899_DW1 & jy899_DW2 & js18_DW2
metab_4973	Asparaginylarginine	HMDB0028725	Asparaginylarginine	C10H20N6O4	-	js18_DW1 & jy899_DW1 & jy899_DW2 & js18_DW2
metab_4658	(1R,2S,3S,4R)-p-Menthane-2,3-diol	HMDB0035723	(1R,2S,3S,4R)-p-Menthane-2,3-diol	C10H20O2	-	js18_DW1 & jy899_DW1 & jy899_DW2 & js18_DW2
metab_5748	P-Menthane-3,8-diol	HMDB0036145;HMDB0035595;LMPR0102090063	p-Menthane-3,8-diol;trans-p-Menthane-1,8-diol	C10H20O2	p-Menthane-3,8-diol;(-)-3,8-p-Menthanediol	js18_DW1 & jy899_DW1 & jy899_DW2 & js18_DW2
metab_12290	(1S,2S,4R,8R)-p-Menthane-1,2,9-triol	HMDB0039470	(1S,2S,4R,8R)-p-Menthane-1,2,9-triol	C10H20O3	-	js18_DW1 & jy899_DW1 & jy899_DW2 & js18_DW2
metab_16130	(2S,3R,4R,6R,7S,8R,9R)-1,2,3,4,6,7,8,9-Octahydroxydecan-5-one	HMDB0255321	(2S,3R,4R,6R,7S,8R,9R)-1,2,3,4,6,7,8,9-Octahydroxydecan-5-one	C10H20O9	-	js18_DW1 & jy899_DW1 & jy899_DW2 & js18_DW2
metab_7722	Lysylthreonine	HMDB0028961	Lysylthreonine	C10H21N3O4	-	js18_DW1 & jy899_DW1 & jy899_DW2 & js18_DW2
metab_7	Lucerastat	HMDB0254192	Lucerastat	C10H21NO4	-	js18_DW1 & jy899_DW1 & jy899_DW2 & js18_DW2
metab_6843	1,2-Naphthoquinone	HMDB0244101	1,2-Naphthoquinone	C10H6O2	1,2-Naphthoquinone;1,2-Naphthalenedione	js18_DW1 & jy899_DW1 & jy899_DW2 & js18_DW2
metab_2724	Naphthalene-1,2,4-trione	HMDB0257698	Naphthalene-1,2,4-trione	C10H6O3	-	js18_DW1 & jy899_DW1 & jy899_DW2 & js18_DW2
metab_2800	Juglone	HMDB0030773;MJDBOTE0001015	Juglone	C10H6O3	Juglone;5-Hydroxy-1,4-naphthoquinone	js18_DW1 & jy899_DW1 & jy899_DW2 & js18_DW2
metab_9038	Lawsone	HMDB0253997;HMDB0030773	Lawsone;Juglone	C10H6O3	Lawsone	js18_DW1 & jy899_DW1 & jy899_DW2 & js18_DW2
metab_57	4-Hydroxy-1H-indole-3-acetonitrile	HMDB0038462	4-Hydroxy-1H-indole-3-acetonitrile	C10H8N2O	-	js18_DW1 & jy899_DW1 & jy899_DW2 & js18_DW2
metab_6246	2-Naphthol	HMDB0012322	2-Naphthol	C10H8O	2-Naphthol;beta-Naphthol	js18_DW1 & jy899_DW1 & jy899_DW2 & js18_DW2
metab_6341	1-Naphthol	HMDB0012138	1-Naphthol	C10H8O	1-Naphthol;alpha-Naphthol	js18_DW1 & jy899_DW1 & jy899_DW2 & js18_DW2
metab_2792	4-Methylcoumarin	HMDB0246508	4-Methylcoumarin	C10H8O2	-	js18_DW1 & jy899_DW1 & jy899_DW2 & js18_DW2
metab_6296	6-Methylcoumarin	HMDB0032394;MJDBOTE0000447	6-Methylcoumarin	C10H8O2	-	js18_DW1 & jy899_DW1 & jy899_DW2 & js18_DW2
metab_15669	7-Hydroxy-6-methyl-2H-1-benzopyran-2-one	HMDB0032990	7-Hydroxy-6-methyl-2H-1-benzopyran-2-one	C10H8O3	-	js18_DW1 & jy899_DW1 & jy899_DW2 & js18_DW2
metab_6517	4-Methylumbelliferone	HMDB0059622;MJDBOTE0001043	4-Methylumbelliferone	C10H8O3	4-Methylumbelliferone;Hymecromone	js18_DW1 & jy899_DW1 & jy899_DW2 & js18_DW2
metab_6728	7-Hydroxy-4-methylcoumarin	HMDB0059622	4-Methylumbelliferone	C10H8O3	4-Methylumbelliferone;Hymecromone	js18_DW1 & jy899_DW1 & jy899_DW2 & js18_DW2
metab_9026	Herniarin	HMDB0029758;HMDB0247248;MJDBOTE0001736	Herniarin;7-Ethoxycoumarin	C10H8O3	Herniarin;7-Methoxycoumarin	js18_DW1 & jy899_DW1 & jy899_DW2 & js18_DW2
metab_6584	8-Hydroxy-7-methoxy-2H-1-benzopyran-2-one	HMDB0030692	8-Hydroxy-7-methoxy-2H-1-benzopyran-2-one	C10H8O4	-	js18_DW1 & jy899_DW1 & jy899_DW2 & js18_DW2
metab_15188	Scopoletin	HMDB0034344;MJDBOTE0001128	Scopoletin	C10H8O4	Scopoletin;7-Hydroxy-6-methoxy-2H-chromen-2-one	js18_DW1 & jy899_DW1 & jy899_DW2 & js18_DW2
metab_6502	Isoscopoletin	-	-	C10H8O4	Isoscopoletin	js18_DW1 & jy899_DW1 & jy899_DW2 & js18_DW2
metab_179	2-Naphthylamine	HMDB0041802	2-Aminonaphthalene	C10H9N	2-Naphthylamine;2-Naphthalenamine;2-Aminonaphthalene;beta-Naphthylamine	js18_DW1 & jy899_DW1 & jy899_DW2 & js18_DW2
metab_7464	1-Naphthylamine	HMDB0243964	1-Naphthylamine	C10H9N	1-Naphthylamine	js18_DW1 & jy899_DW1 & jy899_DW2 & js18_DW2
metab_141	Indole-3-acetaldehyde	HMDB0001190	Indoleacetaldehyde	C10H9NO	Indole-3-acetaldehyde;2-(Indol-3-yl)acetaldehyde;Indoleacetaldehyde	js18_DW1 & jy899_DW1 & jy899_DW2 & js18_DW2
metab_15641	5-Hydroxyindoleacetaldehyde	PW_C002047;HMDB0004073	5-Hydroxyindoleacetaldehyde	C10H9NO2	5-Hydroxyindoleacetaldehyde	js18_DW1 & jy899_DW1 & jy899_DW2 & js18_DW2
metab_7904	5-Phenyl-1,3-oxazinane-2,4-dione	HMDB0060400;PW_C040533	5-Phenyl-1,3-oxazinane-2,4-dione	C10H9NO3	5-Phenyl-1,3-oxazinane-2,4-dione	js18_DW1 & jy899_DW1 & jy899_DW2 & js18_DW2
metab_10634	VASICINONE	HMDB0259770	VASICINONE	C11H10N2O2	Vasicinone	js18_DW1 & jy899_DW1 & jy899_DW2 & js18_DW2
metab_16249	7-Ethoxycoumarin	HMDB0247248	7-Ethoxycoumarin	C11H10O3	7-Ethoxycoumarin	js18_DW1 & jy899_DW1 & jy899_DW2 & js18_DW2
metab_6027	Isoeugenitol	HMDB0029472	Isoeugenitol	C11H10O4	-	js18_DW1 & jy899_DW1 & jy899_DW2 & js18_DW2
metab_3165	Scoparone	HMDB0030818;MJDBOTE0001143	Scoparone	C11H10O4	Scoparone;6,7-Dimethoxycoumarin	js18_DW1 & jy899_DW1 & jy899_DW2 & js18_DW2
metab_7524	Eugenin	HMDB0036627	Eugenin	C11H10O4	Eugenin;2-Methyl-5-hydroxy-7-methoxychromone	js18_DW1 & jy899_DW1 & jy899_DW2 & js18_DW2
metab_6516	Isofraxidin	HMDB0253642;MJDBOTE0001264	Isofraxidin	C11H10O5	Isofraxidin;7-Hydroxy-6,8-dimethoxy-2H-1-benzopyran-2-one	js18_DW1 & jy899_DW1 & jy899_DW2 & js18_DW2
metab_11018	N,N-dihydroxy-L-tryptophan	HMDB0304419	N,N-dihydroxy-L-tryptophan	C11H11N2O4-	N,N-Dihydroxy-L-tryptophan	js18_DW1 & jy899_DW1 & jy899_DW2 & js18_DW2
metab_2142	Phenazopyridine	HMDB0015506;HMDB0256397	Phenazopyridine;Phenazo	C11H11N5	Phenazopyridine;3-(Phenylazo)-2,6-pyridinediamine	js18_DW1 & jy899_DW1 & jy899_DW2 & js18_DW2
metab_9329	L-Tryptophane	HMDB0000929	L-Tryptophan	C11H12N2O2	L-Tryptophan;Tryptophan;(S)-alpha-Amino-beta-(3-indolyl)-propionic acid	js18_DW1 & jy899_DW1 & jy899_DW2 & js18_DW2
metab_8769	L-Tryptophan	PW_C000741;HMDB0000929;MJDBOTE0000426	L-Tryptophan	C11H12N2O2	L-Tryptophan;Tryptophan;(S)-alpha-Amino-beta-(3-indolyl)-propionic acid	js18_DW1 & jy899_DW1 & jy899_DW2 & js18_DW2
metab_2393	5-Hydroxy-L-tryptophan	HMDB0000472;PW_C000358	5-Hydroxy-L-tryptophan	C11H12N2O3	5-Hydroxy-L-tryptophan;Oxitriptan	js18_DW1 & jy899_DW1 & jy899_DW2 & js18_DW2
metab_16866	5-Hydroxy-N-formylkynurenine	PW_C002055;HMDB0004086	5-Hydroxy-N-formylkynurenine	C11H12N2O5	5-Hydroxy-N-formylkynurenine;5-Hydroxy-N-formyl-L-kynurenine	js18_DW1 & jy899_DW1 & jy899_DW2 & js18_DW2
metab_2834	(R)-Shinanolone	HMDB0030580	(R)-Shinanolone	C11H12O3	-	js18_DW1 & jy899_DW1 & jy899_DW2 & js18_DW2
metab_5946	10-Hydroxy-2-oxabicyclo[6.2.2]dodeca-1(10),8,11-trien-3-one	HMDB0255348	10-Hydroxy-2-oxabicyclo[6.2.2]dodeca-1(10),8,11-trien-3-one	C11H12O3	-	js18_DW1 & jy899_DW1 & jy899_DW2 & js18_DW2
metab_7743	Myristicin	HMDB0035873	Myristicin	C11H12O3	Myristicin	js18_DW1 & jy899_DW1 & jy899_DW2 & js18_DW2
metab_6164	5-methoxy-6-(2-propenyl)-1,3-benzodioxole	HMDB0303894	5-methoxy-6-(2-propenyl)-1,3-benzodioxole	C11H12O3	Sarisan	js18_DW1 & jy899_DW1 & jy899_DW2 & js18_DW2
metab_6785	Dehydrozingerone	HMDB0032591	Dehydrozingerone	C11H12O3	Dehydrozingerone	js18_DW1 & jy899_DW1 & jy899_DW2 & js18_DW2
metab_8069	6-Methoxymellein	HMDB0038510	6-Methoxymellein	C11H12O4	6-Methoxymellein	js18_DW1 & jy899_DW1 & jy899_DW2 & js18_DW2
metab_6625	(R)-2-Benzylsuccinate	HMDB0012127	(R)-2-Benzylsuccinate	C11H12O4	Benzylsuccinate;(R)-2-Benzylsuccinate	js18_DW1 & jy899_DW1 & jy899_DW2 & js18_DW2
metab_6554	Elenolide	HMDB0030018	Elenolide	C11H12O5	Michelenolide	js18_DW1 & jy899_DW1 & jy899_DW2 & js18_DW2
metab_11701	(1R,6R)-6-hydroxy-2-succinylcyclohexa-2,4-diene-1-carboxylate	HMDB0303951	(1R,6R)-6-hydroxy-2-succinylcyclohexa-2,4-diene-1-carboxylate	C11H12O6	(1R,6R)-6-Hydroxy-2-succinylcyclohexa-2,4-diene-1-carboxylate;(1R,6R)-2-Succinyl-6-hydroxy-2,4-cyclohexadiene-1-carboxylate;SHCHC	js18_DW1 & jy899_DW1 & jy899_DW2 & js18_DW2
metab_11486	N-Acetyl-D-phenylalanine	-	-	C11H13NO3	N-Acetyl-D-phenylalanine	js18_DW1 & jy899_DW1 & jy899_DW2 & js18_DW2
metab_5783	Phenylethylmalonamide	HMDB0245113	Phenylethylmalonamide	C11H14N2O2	Phenylethylmalonamide;2-Phenyl-2-ethylmalondiamide;PEMA	js18_DW1 & jy899_DW1 & jy899_DW2 & js18_DW2
metab_16318	Glycyl-Phenylalanine	HMDB0028848	Glycyl-Phenylalanine	C11H14N2O3	-	js18_DW1 & jy899_DW1 & jy899_DW2 & js18_DW2
metab_8140	Glycyl-Tyrosine	HMDB0304778;HMDB0028853	Glycyl-Tyrosine;Glycyltyrosine	C11H14N2O4	-	js18_DW1 & jy899_DW1 & jy899_DW2 & js18_DW2
metab_8276	L-Agaridoxin	HMDB0029445	L-Agaridoxin	C11H14N2O5	-	js18_DW1 & jy899_DW1 & jy899_DW2 & js18_DW2
metab_16878	3-Deazaadenosine	HMDB0245849;HMDB0029956	3-Deazaadenosine;Nebularine	C11H14N4O4	Nebularine;Purine riboside;N-D-Ribosylpurine	js18_DW1 & jy899_DW1 & jy899_DW2 & js18_DW2
metab_2648	2,4-Dimethylpropiophenone	HMDB0302384	2,4-Dimethylpropiophenone	C11H14O	-	js18_DW1 & jy899_DW1 & jy899_DW2 & js18_DW2
metab_7752	3-Methyl-1-phenyl-1-butanone	-	-	C11H14O	-	js18_DW1 & jy899_DW1 & jy899_DW2 & js18_DW2
metab_5058	Methyleugenol	HMDB0031864	Methyleugenol	C11H14O2	Methyleugenol;O-Methyleugenol;Eugenol methyl ether	js18_DW1 & jy899_DW1 & jy899_DW2 & js18_DW2
metab_1569	[2-(2-Methylphenyl)-1,3-dioxolan-4-yl]methanol	HMDB0059940	[2-(2-Methylphenyl)-1,3-dioxolan-4-yl]methanol	C11H14O3	-	js18_DW1 & jy899_DW1 & jy899_DW2 & js18_DW2
metab_2758	Zingerone	HMDB0032590	Zingerone	C11H14O3	Zingerone;Zingiberone;Vanillylacetone;[0]-Paradol	js18_DW1 & jy899_DW1 & jy899_DW2 & js18_DW2
metab_6433	3-Methyl-1-(2,4,6-trihydroxyphenyl)-1-butanone	HMDB0033798	3-Methyl-1-(2,4,6-trihydroxyphenyl)-1-butanone	C11H14O4	Phlorisovalerophenone;3-Methyl-1-(2,4,6-trihydroxyphenyl)butan-1-one	js18_DW1 & jy899_DW1 & jy899_DW2 & js18_DW2
metab_11143	Verbenalol	HMDB0303044	Verbenalol	C11H14O5	-	js18_DW1 & jy899_DW1 & jy899_DW2 & js18_DW2
metab_2515	Genipin	HMDB0035830;MJDBOTE0001654	Genipin	C11H14O5	Genipin	js18_DW1 & jy899_DW1 & jy899_DW2 & js18_DW2
metab_11530	Gamma-Glutamyl-beta-(isoxazolin-5-on-2-yl)alanine	HMDB0040515	gamma-Glutamyl-beta-(isoxazolin-5-on-2-yl)alanine	C11H15N3O7	-	js18_DW1 & jy899_DW1 & jy899_DW2 & js18_DW2
metab_16773	7-Methylxanthosine	HMDB0301918	7-Methylxanthosine	C11H15N4O6+	7-Methylxanthosine	js18_DW1 & jy899_DW1 & jy899_DW2 & js18_DW2
metab_16523	3-(6-Aminopurin-9-yl)-5-(hydroxymethyl)cyclopentane-1,2-diol	HMDB0244841	3-(6-Aminopurin-9-yl)-5-(hydroxymethyl)cyclopentane-1,2-diol	C11H15N5O3	-	js18_DW1 & jy899_DW1 & jy899_DW2 & js18_DW2
metab_7612	Lobucavir	HMDB0254142	Lobucavir	C11H15N5O3	-	js18_DW1 & jy899_DW1 & jy899_DW2 & js18_DW2
metab_8504	N6-Methyl-2'-deoxyadenosine	HMDB0255300	N6-Methyl-2''-deoxyadenosine	C11H15N5O3	N6-Methyl-2'-deoxyadenosine	js18_DW1 & jy899_DW1 & jy899_DW2 & js18_DW2
metab_7544	5'-Methylthioadenosine	HMDB0001173;PW_C000910	5''-Methylthioadenosine	C11H15N5O3S	5'-Methylthioadenosine;Methylthioadenosine;S-Methyl-5'-thioadenosine;5-Methylthioadenosine;5'-Deoxy-5'-(methylthio)adenosine;Thiomethyladenosine;MTA;5'-Deoxy-5'-(methylsulfanyl)adenosine	js18_DW1 & jy899_DW1 & jy899_DW2 & js18_DW2
metab_5966	1-Methyladenosine	HMDB0003331;HMDB0243935	1-Methyladenosine;1-Methyladenosin	C11H15N5O4	1-Methyladenosine	js18_DW1 & jy899_DW1 & jy899_DW2 & js18_DW2
metab_7845	2'-O-Methyladenosine	HMDB0004326	2''-O-Methyladenosine	C11H15N5O4	rRNA containing a single residue of 2'-O-methyladenosine	js18_DW1 & jy899_DW1 & jy899_DW2 & js18_DW2
metab_10489	2-Methylguanosine	HMDB0005862;HMDB0001107	2-Methylguanosine;7-Methylguanosine	C11H15N5O5	-	js18_DW1 & jy899_DW1 & jy899_DW2 & js18_DW2
metab_16652	3'-O-Methylguanosine	HMDB0006038	3''-O-Methylguanosine	C11H15N5O5	-	js18_DW1 & jy899_DW1 & jy899_DW2 & js18_DW2
metab_8055	1-Methylguanosine	HMDB0001563	1-Methylguanosine	C11H15N5O5	tRNA containing 2'-O-methylguanosine	js18_DW1 & jy899_DW1 & jy899_DW2 & js18_DW2
metab_2295	Phenmetrazine	HMDB0014968	Phenmetrazine	C11H15NO	Phenmetrazine	js18_DW1 & jy899_DW1 & jy899_DW2 & js18_DW2
metab_12081	Pilocarpine	HMDB0015217;MJDBOTE0001565	Pilocarpine	C11H16N2O2	Pilocarpine	js18_DW1 & jy899_DW1 & jy899_DW2 & js18_DW2
metab_7931	1-(beta-D-Ribofuranosyl)-1,4-dihydronicotinamide	HMDB0011643;HMDB0011648	(24R)-Cholest-5-ene-3-beta,24-diol;1-(beta-D-Ribofuranosyl)-1,4-dihydronicotinamide	C11H16N2O5	1-(beta-D-Ribofuranosyl)-1,4-dihydronicotinamide;Reduced nicotinamide riboside	js18_DW1 & jy899_DW1 & jy899_DW2 & js18_DW2
metab_14743	Pentostatin	HMDB0014692;HMDB0245535	Pentostatin;(8R)-3-[(4S,5R)-4-Hydroxy-5-(hydroxymethyl)oxolan-2-yl]-7,8-dihydro-4H-imidazo[4,5-d][1,3]diazepin-8-ol	C11H16N4O4	Deoxycoformycin;Pentostatin	js18_DW1 & jy899_DW1 & jy899_DW2 & js18_DW2
metab_10534	Coformycin	HMDB0250398	Coformycin	C11H16N4O5	Coformycin	js18_DW1 & jy899_DW1 & jy899_DW2 & js18_DW2
metab_1666	Trans-Jasmone	HMDB0031454	trans-Jasmone	C11H16O	-	js18_DW1 & jy899_DW1 & jy899_DW2 & js18_DW2
metab_5760	Fenipentol	HMDB0243992	Fenipentol	C11H16O	-	js18_DW1 & jy899_DW1 & jy899_DW2 & js18_DW2
metab_6013	2-Methyl-3-(2-pentenyl)-2-cyclopenten-1-one	HMDB0037294	2-Methyl-3-(2-pentenyl)-2-cyclopenten-1-one	C11H16O	-	js18_DW1 & jy899_DW1 & jy899_DW2 & js18_DW2
metab_6891	4-(2-Methylphenyl)butan-1-ol	HMDB0246286	4-(2-Methylphenyl)butan-1-ol	C11H16O	-	js18_DW1 & jy899_DW1 & jy899_DW2 & js18_DW2
metab_7290	5-Phenyl-1-pentanol	HMDB0031624	5-Phenyl-1-pentanol	C11H16O	-	js18_DW1 & jy899_DW1 & jy899_DW2 & js18_DW2
metab_5447	(Z)-3-Methyl-2-(2-pentenyl)-2-cyclopenten-1-one	HMDB0035601	(Z)-3-Methyl-2-(2-pentenyl)-2-cyclopenten-1-one	C11H16O	Jasmone;cis-Jasmone	js18_DW1 & jy899_DW1 & jy899_DW2 & js18_DW2
metab_4953	Jasmolone	HMDB0030039	Jasmolone	C11H16O2	-	js18_DW1 & jy899_DW1 & jy899_DW2 & js18_DW2
metab_5057	Dihydroactinidiolide	HMDB0035240	Dihydroactinidiolide	C11H16O2	-	js18_DW1 & jy899_DW1 & jy899_DW2 & js18_DW2
metab_511	Loliolide	HMDB0302428	Loliolide	C11H16O3	-	js18_DW1 & jy899_DW1 & jy899_DW2 & js18_DW2
metab_7053	N-Ribosylhistidine	HMDB0002089	N-Ribosylhistidine	C11H17N3O6	-	js18_DW1 & jy899_DW1 & jy899_DW2 & js18_DW2
metab_5725	[3-(2-Aminopropyl)-6-methylidenecyclohexa-1,3-dien-1-yl]methanediol	HMDB0257571	[3-(2-Aminopropyl)-6-methylidenecyclohexa-1,3-dien-1-yl]methanediol	C11H17NO2	-	js18_DW1 & jy899_DW1 & jy899_DW2 & js18_DW2
metab_15389	Sarmentosin	HMDB0030697	Sarmentosin	C11H17NO7	Sarmentosin;2-Butenenitrile,4-(beta-D-glucopyranosyloxy)-2-(hydroxymethyl)-, (E)-	js18_DW1 & jy899_DW1 & jy899_DW2 & js18_DW2
metab_17365	(2S,2'S)-Pyrosaccharopine	HMDB0038676	(2S,2''S)-Pyrosaccharopine	C11H18N2O5	-	js18_DW1 & jy899_DW1 & jy899_DW2 & js18_DW2
metab_351	Dihydrojasmone	HMDB0031565	Dihydrojasmone	C11H18O	-	js18_DW1 & jy899_DW1 & jy899_DW2 & js18_DW2
metab_1466	2,6,6-Trimethyl-1-cyclohexen-1-acetaldehyde	HMDB0032540	2,6,6-Trimethyl-1-cyclohexen-1-acetaldehyde	C11H18O	-	js18_DW1 & jy899_DW1 & jy899_DW2 & js18_DW2
metab_2633	Alpha-Carboxy-delta-decalactone	HMDB0030985	alpha-Carboxy-delta-decalactone	C11H18O4	-	js18_DW1 & jy899_DW1 & jy899_DW2 & js18_DW2
metab_17973	Isovalerylglucuronide	HMDB0002091;PW_C001405	Isovalerylglucuronide	C11H18O8	-	js18_DW1 & jy899_DW1 & jy899_DW2 & js18_DW2
metab_14778	S-Hydroxymethylglutathione	HMDB0004662	S-Hydroxymethylglutathione	C11H19N3O7S	S-(Hydroxymethyl)glutathione	js18_DW1 & jy899_DW1 & jy899_DW2 & js18_DW2
metab_7452	NeuNGc	HMDB0062502	NeuNGc	C11H19NO10	N-Glycoloyl-neuraminate;N-Glycolylneuraminate;Neu5Gc	js18_DW1 & jy899_DW1 & jy899_DW2 & js18_DW2
metab_8202	Epiheterodendrin	HMDB0303672	Epiheterodendrin	C11H19NO6	-	js18_DW1 & jy899_DW1 & jy899_DW2 & js18_DW2
metab_7391	N-Acetylmuramate	HMDB0060493	N-Acetylmuramate	C11H19NO8	N-Acetylmuramate;N-Acetylmuramic acid;N-Acetyl-D-muramoate	js18_DW1 & jy899_DW1 & jy899_DW2 & js18_DW2
metab_11942	Chlorazine	HMDB0014620;HMDB0250090	Chlorpromazine;Chlorazine	C11H20ClN5	Chlorpromazine	js18_DW1 & jy899_DW1 & jy899_DW2 & js18_DW2
metab_7522	Isoleucylproline	HMDB0011174	Isoleucylproline	C11H20N2O3	-	js18_DW1 & jy899_DW1 & jy899_DW2 & js18_DW2
metab_9472	Glutamylleucine	HMDB0028823	Glutamylleucine	C11H20N2O5	-	js18_DW1 & jy899_DW1 & jy899_DW2 & js18_DW2
metab_16165	Gamma-Glutamylleucine	HMDB0011171	gamma-Glutamylleucine	C11H20N2O5	-	js18_DW1 & jy899_DW1 & jy899_DW2 & js18_DW2
metab_16437	Glutamylisoleucine	HMDB0028822	Glutamylisoleucine	C11H20N2O5	-	js18_DW1 & jy899_DW1 & jy899_DW2 & js18_DW2
metab_7353	Gamma-Glu-leu	HMDB0011171	gamma-Glutamylleucine	C11H20N2O5	-	js18_DW1 & jy899_DW1 & jy899_DW2 & js18_DW2
metab_7967	Gamma-Glutamylisoleucine	HMDB0011170	gamma-Glutamylisoleucine	C11H20N2O5	-	js18_DW1 & jy899_DW1 & jy899_DW2 & js18_DW2
metab_7146	N-gamma-Glutamyl-S-propylcysteine	HMDB0039096	N-gamma-Glutamyl-S-propylcysteine	C11H20N2O5S	-	js18_DW1 & jy899_DW1 & jy899_DW2 & js18_DW2
metab_2601	Saccharopine	HMDB0000279;PW_C000189	Saccharopine	C11H20N2O6	N6-(L-1,3-Dicarboxypropyl)-L-lysine;Saccharopine;L-Saccharopine;N-[(S)-5-Amino-5-carboxypentyl]-L-glutamic acid	js18_DW1 & jy899_DW1 & jy899_DW2 & js18_DW2
metab_7137	N6-(L-1,3-Dicarboxypropyl)-L-lysine	HMDB0000279	Saccharopine	C11H20N2O6	N6-(L-1,3-Dicarboxypropyl)-L-lysine;Saccharopine;L-Saccharopine;N-[(S)-5-Amino-5-carboxypentyl]-L-glutamic acid	js18_DW1 & jy899_DW1 & jy899_DW2 & js18_DW2
metab_17260	3-O-beta-D-Galactopyranosyl-L-arabinose	HMDB0038854	3-O-beta-D-Galactopyranosyl-L-arabinose	C11H20O10	Methaqualone	js18_DW1 & jy899_DW1 & jy899_DW2 & js18_DW2
metab_8005	Epsilon-(gamma-Glutamyl)lysine	HMDB0003869	epsilon-(gamma-Glutamyl)lysine	C11H21N3O5	-	js18_DW1 & jy899_DW1 & jy899_DW2 & js18_DW2
metab_7776	Prolyl-Arginine	HMDB0029011	Prolyl-Arginine	C11H21N5O3	-	js18_DW1 & jy899_DW1 & jy899_DW2 & js18_DW2
metab_7370	Gamma-Glutamylarginine	HMDB0029143	gamma-Glutamylarginine	C11H21N5O5	-	js18_DW1 & jy899_DW1 & jy899_DW2 & js18_DW2
metab_16306	Fructosylvaline	HMDB0252498	Fructosylvaline	C11H21NO7	-	js18_DW1 & jy899_DW1 & jy899_DW2 & js18_DW2
metab_12247	Lysophosphatidylinositol	HMDB0254272	lysophosphatidylinositol	C11H21O12P	-	js18_DW1 & jy899_DW1 & jy899_DW2 & js18_DW2
metab_16151	Valylisoleucine	HMDB0029130	Valylisoleucine	C11H22N2O3	-	js18_DW1 & jy899_DW1 & jy899_DW2 & js18_DW2
metab_16342	Valylleucine	HMDB0029131	Valylleucine	C11H22N2O3	-	js18_DW1 & jy899_DW1 & jy899_DW2 & js18_DW2
metab_15845	Pantetheine	PW_C001887;HMDB0003426	Pantetheine	C11H22N2O4S	Pantetheine;(R)-Pantetheine	js18_DW1 & jy899_DW1 & jy899_DW2 & js18_DW2
metab_16743	Bialaphos	HMDB0249177	Bialaphos	C11H22N3O6P	Bialaphos;Bilanafos;2-Amino-4-(methylphosphino)butyrylalanylalanine;gamma-(Hydroxymethylphosphinyl)-L-alpha-aminobutyryl-L-alanyl-L-alanine;Phosphinothricin tripeptide	js18_DW1 & jy899_DW1 & jy899_DW2 & js18_DW2
metab_45	Arginyl-Gamma-glutamate	HMDB0028723	Arginyl-Gamma-glutamate	C11H22N6O4	-	js18_DW1 & jy899_DW1 & jy899_DW2 & js18_DW2
metab_2961	Lysylmethionine	HMDB0028957	Lysylmethionine	C11H23N3O3S	-	js18_DW1 & jy899_DW1 & jy899_DW2 & js18_DW2
metab_15170	LysoPA(8:0/0:0)	HMDB0114740	LysoPA(8:0/0:0)	C11H23O7P	-	js18_DW1 & jy899_DW1 & jy899_DW2 & js18_DW2
metab_9010	Angelicin	HMDB0033930;HMDB0000852;MJDBOTE0000961	Angelicin;beta-Sitosterol	C11H6O3	Angelicin;Isopsoralen	js18_DW1 & jy899_DW1 & jy899_DW2 & js18_DW2
metab_15819	4-Azido-7-phenylpyrazolo[1,5-a][1,3,5]triazine	HMDB0246373	4-Azido-7-phenylpyrazolo[1,5-a][1,3,5]triazine	C11H7N7	-	js18_DW1 & jy899_DW1 & jy899_DW2 & js18_DW2
metab_15996	Purpurogallin	HMDB0256929	purpurogallin	C11H8O5	Purpurogallin	js18_DW1 & jy899_DW1 & jy899_DW2 & js18_DW2
metab_8105	Indolepyruvate	HMDB0060484	Indolepyruvate	C11H9NO3	Indolepyruvate;Indolepyruvic acid;(Indol-3-yl)pyruvate;Indole-3-pyruvate;3-(Indol-3-yl)pyruvate	js18_DW1 & jy899_DW1 & jy899_DW2 & js18_DW2
metab_5856	Eutypine	HMDB0301834	Eutypine	C12H10O2	Eutypine;4-Hydroxy-3-(3-methyl-3-butene-1-ynyl)benzaldehyde	js18_DW1 & jy899_DW1 & jy899_DW2 & js18_DW2
metab_12368	5-Hydroxy-2,3-dimethyl-1,4-naphthoquinone	HMDB0034663	5-Hydroxy-2,3-dimethyl-1,4-naphthoquinone	C12H10O3	-	js18_DW1 & jy899_DW1 & jy899_DW2 & js18_DW2
metab_14901	4-[2,2'-Bithiophen-5-yl]-3-butyn-1-ol	HMDB0034453	4-[2,2''-Bithiophen-5-yl]-3-butyn-1-ol	C12H10OS2	5-(4-Hydroxybut-1-ynyl)-2,2'-bithiophene;3-Butyn-1-ol, 4-(5-(2-thienyl)-2-thienyl)-	js18_DW1 & jy899_DW1 & jy899_DW2 & js18_DW2
metab_6223	2,6-Dimethylnaphthalene	HMDB0059764	2,6-Dimethyl-naphtalene	C12H12	2,6-Dimethylnaphthalene	js18_DW1 & jy899_DW1 & jy899_DW2 & js18_DW2
metab_5152	Austdiol	HMDB0030858	Austdiol	C12H12O5	-	js18_DW1 & jy899_DW1 & jy899_DW2 & js18_DW2
metab_15216	Ethenoadenosine	HMDB0252011	Ethenoadenosine	C12H13N5O4	-	js18_DW1 & jy899_DW1 & jy899_DW2 & js18_DW2
metab_9814	6-Hydroxynorketamine	HMDB0243590	6-Hydroxynorketamine	C12H14ClNO2	-	js18_DW1 & jy899_DW1 & jy899_DW2 & js18_DW2
metab_10761	3-Deazaneplanocin	HMDB0245851	3-Deazaneplanocin	C12H14N4O3	-	js18_DW1 & jy899_DW1 & jy899_DW2 & js18_DW2
metab_2723	Ligusticide	HMDB0302720	Ligusticide	C12H14O2	Ligustilide	js18_DW1 & jy899_DW1 & jy899_DW2 & js18_DW2
metab_3221	Ligustilide	HMDB0259970;HMDB0034277;MJDBOTE0001288	3-Butylidene-4,5-dihydrophthalide;Ligustilide	C12H14O2	Ligustilide	js18_DW1 & jy899_DW1 & jy899_DW2 & js18_DW2
metab_539	(2RS,5RS)-(E)-2-(2-Phenylethenyl)-1,3-dioxan-5-ol	HMDB0031973	(2RS,5RS)-(E)-2-(2-Phenylethenyl)-1,3-dioxan-5-ol	C12H14O3	-	js18_DW1 & jy899_DW1 & jy899_DW2 & js18_DW2
metab_561	2,3-Dihydro-6-methoxy-2,2-dimethyl-4H-1-benzopyran-4-one	HMDB0041410	2,3-Dihydro-6-methoxy-2,2-dimethyl-4H-1-benzopyran-4-one	C12H14O3	-	js18_DW1 & jy899_DW1 & jy899_DW2 & js18_DW2
metab_1587	Aceteugenol	HMDB0034122	Aceteugenol	C12H14O3	Acetyleugenol	js18_DW1 & jy899_DW1 & jy899_DW2 & js18_DW2
metab_6589	Dihydrodeoxy-8-epiaustdiol	HMDB0031668	Dihydrodeoxy-8-epiaustdiol	C12H14O4	-	js18_DW1 & jy899_DW1 & jy899_DW2 & js18_DW2
metab_6325	Apiole	HMDB0033776	Apiole	C12H14O4	Apiole	js18_DW1 & jy899_DW1 & jy899_DW2 & js18_DW2
metab_11334	Curvulin	-	-	C12H14O5	-	js18_DW1 & jy899_DW1 & jy899_DW2 & js18_DW2
metab_16273	(S)-(+)-1-(p-Hydroxy-trans-cinnamoyl)-glycerol	HMDB0303070	(S)-(+)-1-(p-Hydroxy-trans-cinnamoyl)-glycerol	C12H14O5	-	js18_DW1 & jy899_DW1 & jy899_DW2 & js18_DW2
metab_7823	Velaresol	HMDB0259776	Velaresol	C12H14O5	-	js18_DW1 & jy899_DW1 & jy899_DW2 & js18_DW2
metab_11293	Pyrogallol-2-O-glucuronide	HMDB0060017	Pyrogallol-2-O-glucuronide	C12H14O9	-	js18_DW1 & jy899_DW1 & jy899_DW2 & js18_DW2
metab_11377	5-(3',4',5'-Trihydroxyphenyl)-gamma-valerolactone-O-methyl-O-sulphate	HMDB0060029	5-(3'',4'',5''-Trihydroxyphenyl)-gamma-valerolactone-O-methyl-O-sulphate	C12H14O9S	-	js18_DW1 & jy899_DW1 & jy899_DW2 & js18_DW2
metab_7096	Queuine	HMDB0001495	Queuine	C12H15N5O3	Queuine;Base Q	js18_DW1 & jy899_DW1 & jy899_DW2 & js18_DW2
metab_6935	O6-Carboxymethyl-2'-deoxy-guanosine	HMDB0255879	o6-Carboxymethyl-2''-deoxy-guanosine	C12H15N5O6	-	js18_DW1 & jy899_DW1 & jy899_DW2 & js18_DW2
metab_2335	Hydrocotarnine	HMDB0033701	Hydrocotarnine	C12H15NO3	Hydrocotarnine hydrochloride	js18_DW1 & jy899_DW1 & jy899_DW2 & js18_DW2
metab_11236	Carbofuran	HMDB0031770	Carbofuran	C12H15NO3	Carbofuran;2,2-Dimethyl-2,3-dihydro-7-benzofuranyl N-methylcarbamate	js18_DW1 & jy899_DW1 & jy899_DW2 & js18_DW2
metab_16470	N-Lactoylphenylalanine	HMDB0062175	N-Lactoylphenylalanine	C12H15NO4	-	js18_DW1 & jy899_DW1 & jy899_DW2 & js18_DW2
metab_7446	Ala-phe	HMDB0028694	Alanylphenylalanine	C12H16N2O3	-	js18_DW1 & jy899_DW1 & jy899_DW2 & js18_DW2
metab_5605	5'-N-Ethylcarboxamidoadenosine	HMDB0255498	5''-N-Ethylcarboxamidoadenosine	C12H16N6O4	-	js18_DW1 & jy899_DW1 & jy899_DW2 & js18_DW2
metab_4745	11,12,13-Trinor-1(10)-spirovetivene-2,7-dione	HMDB0036734	11,12,13-Trinor-1(10)-spirovetivene-2,7-dione	C12H16O2	-	js18_DW1 & jy899_DW1 & jy899_DW2 & js18_DW2
metab_5325	Senkyunolide	HMDB0258235	Senkyunolide	C12H16O2	Senkyunolide	js18_DW1 & jy899_DW1 & jy899_DW2 & js18_DW2
metab_2570	(+)-8-Acetoxycarvone	HMDB0302748	(+)-8-Acetoxycarvone	C12H16O3	-	js18_DW1 & jy899_DW1 & jy899_DW2 & js18_DW2
metab_4909	5-Deoxydiplosporin	HMDB0030681	5-Deoxydiplosporin	C12H16O3	-	js18_DW1 & jy899_DW1 & jy899_DW2 & js18_DW2
metab_14043	Alongside	HMDB0248179	Alongside	C12H16O4	-	js18_DW1 & jy899_DW1 & jy899_DW2 & js18_DW2
metab_7140	Dhelwangin	HMDB0030703	Dhelwangin	C12H16O4	-	js18_DW1 & jy899_DW1 & jy899_DW2 & js18_DW2
metab_15914	Arbutin	HMDB0029943;MJDBOTE0001645	Arbutin	C12H16O7	Arbutin;Ursin;Uvasol;Hydroquinone-O-beta-D-glucopyranoside	js18_DW1 & jy899_DW1 & jy899_DW2 & js18_DW2
metab_15307	Glucosylisomaltol	HMDB0038341	Glucosylisomaltol	C12H16O8	-	js18_DW1 & jy899_DW1 & jy899_DW2 & js18_DW2
metab_2282	N,n-Dimethylguanosine	-	-	C12H17N5O5	-	js18_DW1 & jy899_DW1 & jy899_DW2 & js18_DW2
metab_8083	Cerulenin	HMDB0015168;LMFA08010013	Cerulenin	C12H17NO3	Cerulenin	js18_DW1 & jy899_DW1 & jy899_DW2 & js18_DW2
metab_2737	4-Aminophenylmannoside	HMDB0246178	4-Aminophenylmannoside	C12H17NO6	-	js18_DW1 & jy899_DW1 & jy899_DW2 & js18_DW2
metab_7537	Gynocardin	HMDB0029913	Gynocardin	C12H17NO8	Gynocardin;2-Cyclopentene-1-carbonitrile, 1-(beta-D-glucopyranosyloxy)-4,5-dihydroxy-,(1alpha,4alpha,5beta)-	js18_DW1 & jy899_DW1 & jy899_DW2 & js18_DW2
metab_8910	L-Pyridosine	HMDB0029443	L-Pyridosine	C12H18N2O4	-	js18_DW1 & jy899_DW1 & jy899_DW2 & js18_DW2
metab_352	2-Cyclohexylidenecyclohexanone	HMDB0245090	2-Cyclohexylidenecyclohexanone	C12H18O	-	js18_DW1 & jy899_DW1 & jy899_DW2 & js18_DW2
metab_1463	Quinceoxepine	HMDB0038107	Quinceoxepine	C12H18O	-	js18_DW1 & jy899_DW1 & jy899_DW2 & js18_DW2
metab_2937	2-Ethoxy-1-methyl-4-(1-methylethyl)benzene	HMDB0037272	2-Ethoxy-1-methyl-4-(1-methylethyl)benzene	C12H18O	-	js18_DW1 & jy899_DW1 & jy899_DW2 & js18_DW2
metab_6148	Tricycloekasantal	HMDB0031194	Tricycloekasantal	C12H18O	-	js18_DW1 & jy899_DW1 & jy899_DW2 & js18_DW2
metab_12464	Cnidilide	HMDB0302259	Cnidilide	C12H18O2	Cnidilide	js18_DW1 & jy899_DW1 & jy899_DW2 & js18_DW2
metab_1590	Neocnidilide	HMDB0034450	Neocnidilide	C12H18O2	Neocnidilide	js18_DW1 & jy899_DW1 & jy899_DW2 & js18_DW2
metab_3356	(R)-8-Acetoxycarvotanacetone	HMDB0037104	(R)-8-Acetoxycarvotanacetone	C12H18O3	-	js18_DW1 & jy899_DW1 & jy899_DW2 & js18_DW2
metab_16266	Osmundalin	HMDB0031304	Osmundalin	C12H18O8	-	js18_DW1 & jy899_DW1 & jy899_DW2 & js18_DW2
metab_1428	Glycylprolylhydroxyproline	HMDB0002171	Glycylprolylhydroxyproline	C12H19N3O5	-	js18_DW1 & jy899_DW1 & jy899_DW2 & js18_DW2
metab_14951	S-(Formylmethyl)glutathione	HMDB0060507	S-(Formylmethyl)glutathione	C12H19N3O7S	S-(Formylmethyl)glutathione	js18_DW1 & jy899_DW1 & jy899_DW2 & js18_DW2
metab_7697	Pirbuterol	HMDB0015407	Pirbuterol	C12H20N2O3	Pirbuterol	js18_DW1 & jy899_DW1 & jy899_DW2 & js18_DW2
metab_15775	Sotalol	PW_C008993;HMDB0014632	Sotalol	C12H20N2O3S	Sotalol	js18_DW1 & jy899_DW1 & jy899_DW2 & js18_DW2
metab_8102	Histidinyl-Leucine	HMDB0253179;HMDB0028889	Histidinyl-Leucine;Histidylleucine	C12H20N4O3	Histidylleucine;N-L-Histidyl-L-leucin;His-Leu	js18_DW1 & jy899_DW1 & jy899_DW2 & js18_DW2
metab_13840	Tricycloekasantalol	HMDB0039339	Tricycloekasantalol	C12H20O	-	js18_DW1 & jy899_DW1 & jy899_DW2 & js18_DW2
metab_4445	Cis-Quinceoxepane	HMDB0038108	cis-Quinceoxepane	C12H20O	-	js18_DW1 & jy899_DW1 & jy899_DW2 & js18_DW2
metab_11320	3-O-(4-O-Methyl-a-D-glucopyranuronosyl)-L-arabinose	HMDB0039888	3-O-(4-O-Methyl-a-D-glucopyranuronosyl)-L-arabinose	C12H20O11	-	js18_DW1 & jy899_DW1 & jy899_DW2 & js18_DW2
metab_11419	4-O-(4-O-Methyl-alpha-D-glucopyranuronosyl)-L-arabinose	HMDB0039725	4-O-(4-O-Methyl-alpha-D-glucopyranuronosyl)-L-arabinose	C12H20O11	-	js18_DW1 & jy899_DW1 & jy899_DW2 & js18_DW2
metab_16284	2-O-a-D-Galactopyranuronosyl-L-rhamnose	HMDB0040159	2-O-a-D-Galactopyranuronosyl-L-rhamnose	C12H20O11	-	js18_DW1 & jy899_DW1 & jy899_DW2 & js18_DW2
metab_16644	2-O-(4-O-Methyl-a-D-glucopyranuronosyl)-D-xylose	HMDB0029917	2-O-(4-O-Methyl-a-D-glucopyranuronosyl)-D-xylose	C12H20O11	-	js18_DW1 & jy899_DW1 & jy899_DW2 & js18_DW2
metab_15656	3'-Ketolactose	HMDB0001030	3''-Ketolactose	C12H20O11	3-Ketolactose	js18_DW1 & jy899_DW1 & jy899_DW2 & js18_DW2
metab_1464	Traumatin	LMFA01060093;HMDB0037326	Traumatin	C12H20O3	Traumatin;(10E)-12-Oxododecenoic acid	js18_DW1 & jy899_DW1 & jy899_DW2 & js18_DW2
metab_2882	Aspartylglycosamine	HMDB0000489	Aspartylglycosamine	C12H21N3O8	N4-(Acetyl-beta-D-glucosaminyl)asparagine;N4-(beta-N-Acetyl-D-glucosaminyl)-L-asparagine;1-beta-Aspartyl-N-acetyl-D-glucosaminylamine	js18_DW1 & jy899_DW1 & jy899_DW2 & js18_DW2
metab_13291	2-Tiglylcarnitine	HMDB0241658	2-Tiglylcarnitine	C12H21NO4	-	js18_DW1 & jy899_DW1 & jy899_DW2 & js18_DW2
metab_8438	N6-Galacturonyl-L-lysine	HMDB0033106	N6-Galacturonyl-L-lysine	C12H22N2O8	-	js18_DW1 & jy899_DW1 & jy899_DW2 & js18_DW2
metab_11137	Neohesperidoside	HMDB0302540	Neohesperidoside	C12H22O10	2-O-alpha-L-Rhamnopyranosyl-D-glucopyranose;Neohesperidose	js18_DW1 & jy899_DW1 & jy899_DW2 & js18_DW2
metab_16614	6-O-(6-Deoxy-alpha-L-mannopyranosyl)-beta-D-glucopyranose	HMDB0247100;HMDB0302439	6-O-(6-Deoxy-alpha-L-mannopyranosyl)-beta-D-glucopyranose;Rutinose	C12H22O10	Rutinose	js18_DW1 & jy899_DW1 & jy899_DW2 & js18_DW2
metab_8246	Rutinose	HMDB0247100;HMDB0302439	6-O-(6-Deoxy-alpha-L-mannopyranosyl)-beta-D-glucopyranose;Rutinose	C12H22O10	Rutinose	js18_DW1 & jy899_DW1 & jy899_DW2 & js18_DW2
metab_887	Glucinol	HMDB0039237	Glucinol	C12H22O11	-	js18_DW1 & jy899_DW1 & jy899_DW2 & js18_DW2
metab_12360	Sucrose	HMDB0000258;PW_C000177	Sucrose	C12H22O11	Sucrose;Cane sugar;Saccharose;1-alpha-D-Glucopyranosyl-2-beta-D-fructofuranoside	js18_DW1 & jy899_DW1 & jy899_DW2 & js18_DW2
metab_8378	Trehalose	PW_C000776;HMDB0000975	Trehalose	C12H22O11	alpha,alpha-Trehalose;alpha,alpha'-Trehalose;Trehalose	js18_DW1 & jy899_DW1 & jy899_DW2 & js18_DW2
metab_17999	Epimelibiose	HMDB0006792;PW_C002930	Epimelibiose	C12H22O11	Epimelibiose;6-O-(alpha-D-Galactopyranosyl)-D-mannopyranose	js18_DW1 & jy899_DW1 & jy899_DW2 & js18_DW2
metab_3064	Lactulose	HMDB0000740	Lactulose	C12H22O11	Lactulose	js18_DW1 & jy899_DW1 & jy899_DW2 & js18_DW2
metab_1376	Azacyclotridecan-2-one	-	-	C12H23NO	-	js18_DW1 & jy899_DW1 & jy899_DW2 & js18_DW2
metab_149	Lactosamine	HMDB0006591	Lactosamine	C12H23NO10	UDP-N-acetyl-D-galactosamine;UDP-N-acetyl-alpha-D-galactosamine	js18_DW1 & jy899_DW1 & jy899_DW2 & js18_DW2
metab_7253	6-(alpha-D-Glucosaminyl)-1D-myo-inositol	HMDB0011668	6-(alpha-D-Glucosaminyl)-1D-myo-inositol	C12H23NO10	6-(alpha-D-Glucosaminyl)-1D-myo-inositol	js18_DW1 & jy899_DW1 & jy899_DW2 & js18_DW2
metab_2857	2-O-alpha-D-Galactopyranosyl-1-deoxynojirimycin	HMDB0041337	2-O-alpha-D-Galactopyranosyl-1-deoxynojirimycin	C12H23NO9	-	js18_DW1 & jy899_DW1 & jy899_DW2 & js18_DW2
metab_7496	Leucylleucine	HMDB0254039;HMDB0028933	Leucyl-leucine;Leucylleucine	C12H24N2O3	Leucyl-leucine	js18_DW1 & jy899_DW1 & jy899_DW2 & js18_DW2
metab_10501	Melibiitol	HMDB0006791;PW_C002929	Melibiitol	C12H24O11	Melibiitol;6-O-alpha-D-Galactosyl-D-glucitol	js18_DW1 & jy899_DW1 & jy899_DW2 & js18_DW2
metab_12412	Fludioxonil	HMDB0252328	Fludioxonil	C12H6F2N2O2	Fludioxonil	js18_DW1 & jy899_DW1 & jy899_DW2 & js18_DW2
metab_2113	RESAZURIN	HMDB0257158	RESAZURIN	C12H7NO4	Resazurin	js18_DW1 & jy899_DW1 & jy899_DW2 & js18_DW2
metab_2257	P-Aminophenazone	HMDB0256031	p-Aminophenazone	C12H9N3O	-	js18_DW1 & jy899_DW1 & jy899_DW2 & js18_DW2
metab_278	17(18)-EpETE	LMFA03000004		C20H30O3	17R,18S-Epoxy-5Z,8Z,11Z,14Z-icosatetraenoic acid;(5Z,8Z,11Z,14Z)-(17R,18S)-17,18-Epoxyicosa-5,8,11,14-tetraenoic acid	js18_DW1 & jy899_DW1 & jy899_DW2 & js18_DW2
metab_11090	Thalidomide	HMDB0015175	Thalidomide	C13H10N2O4	Thalidomide	js18_DW1 & jy899_DW1 & jy899_DW2 & js18_DW2
metab_7048	Bisnoryangonin	HMDB0303165	Bisnoryangonin	C13H10O4	Bis-noryangonin	js18_DW1 & jy899_DW1 & jy899_DW2 & js18_DW2
metab_11162	Lumiflavin	HMDB0254201	Lumiflavin	C13H12N4O2	-	js18_DW1 & jy899_DW1 & jy899_DW2 & js18_DW2
metab_5702	(Z)-6-(2-Methoxyvinyl)-7-methyl-2H-1-benzopyran-2-one	HMDB0032656	(Z)-6-(2-Methoxyvinyl)-7-methyl-2H-1-benzopyran-2-one	C13H12O3	-	js18_DW1 & jy899_DW1 & jy899_DW2 & js18_DW2
metab_11527	Cassiachromone	HMDB0030813	Cassiachromone	C13H12O4	-	js18_DW1 & jy899_DW1 & jy899_DW2 & js18_DW2
metab_126	Xanthocerin	-	-	C13H12O5	-	js18_DW1 & jy899_DW1 & jy899_DW2 & js18_DW2
metab_11607	Zilascorb	HMDB0260006	Zilascorb	C13H12O6	-	js18_DW1 & jy899_DW1 & jy899_DW2 & js18_DW2
metab_15945	Zaprinast	HMDB0259987	zaprinast	C13H13N5O2	-	js18_DW1 & jy899_DW1 & jy899_DW2 & js18_DW2
metab_15532	N-Acetyl-D-tryptophan	HMDB0255052	N-Acetyl-D-tryptophan	C13H14N2O3	N-Acetyl-D-tryptophan	js18_DW1 & jy899_DW1 & jy899_DW2 & js18_DW2
metab_14389	1,5-Diphenylcarbazide	HMDB0244234	1,5-Diphenylcarbazide	C13H14N4O	Diphenylcarbazide	js18_DW1 & jy899_DW1 & jy899_DW2 & js18_DW2
metab_544	1'-Acetoxychavicol	HMDB0041006	1''-Acetoxychavicol	C13H14O4	1'-Acetoxychavicol acetate	js18_DW1 & jy899_DW1 & jy899_DW2 & js18_DW2
metab_17922	Citrinin	HMDB0041857	Citrinin	C13H14O5	Citrinin	js18_DW1 & jy899_DW1 & jy899_DW2 & js18_DW2
metab_11374	Dihydrocitrinone	HMDB0251297	Dihydrocitrinone	C13H14O6	-	js18_DW1 & jy899_DW1 & jy899_DW2 & js18_DW2
metab_7092	1,2-Dihydro-1,1,6-trimethylnaphthalene	HMDB0040284	1,2-Dihydro-1,1,6-trimethylnaphthalene	C13H16	-	js18_DW1 & jy899_DW1 & jy899_DW2 & js18_DW2
metab_14003	Melatonin	PW_C001074;HMDB0001389;MJDBZSJ0000127	Melatonin	C13H16N2O2	Melatonin;N-Acetyl-5-methoxytryptamine	js18_DW1 & jy899_DW1 & jy899_DW2 & js18_DW2
metab_18014	Phenylacetylglutamine	HMDB0006344;PW_C002728;HMDB0062645;MJDBOTE0000584	Phenylacetylglutamine;N(2)-phenylacetyl-L-glutaminate	C13H16N2O4	Phenylacetylglutamine;alpha-N-Phenylacetyl-L-glutamine;N2-(2-Phenylacetyl)-L-glutamine	js18_DW1 & jy899_DW1 & jy899_DW2 & js18_DW2
metab_7084	Trinexapac-ethyl	HMDB0259248	Trinexapac-ethyl	C13H16O5	Trinexapac-ethyl	js18_DW1 & jy899_DW1 & jy899_DW2 & js18_DW2
metab_3068	4-Hydroxy-5-(1,2,3-Trihydroxy-3-phenylpropyl)oxolan-2-one	-	-	C13H16O6	-	js18_DW1 & jy899_DW1 & jy899_DW2 & js18_DW2
metab_8956	4-O,6-O-Benzylidene-alpha-D-glucopyranose	HMDB0245694	4-O,6-O-Benzylidene-alpha-D-glucopyranose	C13H16O6	-	js18_DW1 & jy899_DW1 & jy899_DW2 & js18_DW2
metab_10801	2-O-Benzoyl-D-glucose	HMDB0034618	2-O-Benzoyl-D-glucose	C13H16O7	-	js18_DW1 & jy899_DW1 & jy899_DW2 & js18_DW2
metab_10828	6-O-Benzoyl-alpha-D-glucose	HMDB0303039	6-O-Benzoyl-alpha-D-glucose	C13H16O7	-	js18_DW1 & jy899_DW1 & jy899_DW2 & js18_DW2
metab_1541	1-[(4-chlorophenyl)methyl]-3-[[1-(hydroxymethyl)cyclopropyl]methyl]urea	-	-	C13H17ClN2O2	-	js18_DW1 & jy899_DW1 & jy899_DW2 & js18_DW2
metab_9859	4-hydroxylamino-2,6-dinitrotoluene-O-glucoside	HMDB0304182	4-hydroxylamino-2,6-dinitrotoluene-O-glucoside	C13H17N3O10	-	js18_DW1 & jy899_DW1 & jy899_DW2 & js18_DW2
metab_8954	Alminoprofen	HMDB0248170	Alminoprofen	C13H17NO2	-	js18_DW1 & jy899_DW1 & jy899_DW2 & js18_DW2
metab_5353	5,7alpha-Dihydro-1,4,4,7a-tetramethyl-4H-indene	HMDB0036683	5,7alpha-Dihydro-1,4,4,7a-tetramethyl-4H-indene	C13H18	-	js18_DW1 & jy899_DW1 & jy899_DW2 & js18_DW2
metab_5763	Alpha-Ionene	HMDB0059826	alpha-Ionene	C13H18	-	js18_DW1 & jy899_DW1 & jy899_DW2 & js18_DW2
metab_18010	Medphalan	HMDB0244533;HMDB0015176	Medphalan;Melphalan	C13H18Cl2N2O2	Melphalan	js18_DW1 & jy899_DW1 & jy899_DW2 & js18_DW2
metab_4939	5-Methoxydimethyltryptamine	HMDB0002004	5-Methoxydimethyltryptamine	C13H18N2O	N,N-Dimethyl-5-methoxytryptamine;O-Methylbufotenine;Methoxybufotenin;5-Methoxy-N,N-dimethyltryptamine;3-[2-(N,N-Dimethylamino)ethyl]-5-methoxy-indole	js18_DW1 & jy899_DW1 & jy899_DW2 & js18_DW2
metab_16501	Benzoyl-l-arg	HMDB0249044	benzoyl-l-arg	C13H18N4O3	-	js18_DW1 & jy899_DW1 & jy899_DW2 & js18_DW2
metab_16654	Pentoxifylline	HMDB0014944;MJDBOTE0001686	Pentoxifylline	C13H18N4O3	Pentoxifylline	js18_DW1 & jy899_DW1 & jy899_DW2 & js18_DW2
metab_675	Damascenone	HMDB0013804	beta-Damascenone	C13H18O	-	js18_DW1 & jy899_DW1 & jy899_DW2 & js18_DW2
metab_1519	Dehydro-beta-Ionone	HMDB0059904	dehydro-beta-Ionone	C13H18O	-	js18_DW1 & jy899_DW1 & jy899_DW2 & js18_DW2
metab_2697	4-(2,6,6-Trimethylcyclohexa-1,3-dienyl)but-3-en-2-one	-	-	C13H18O	-	js18_DW1 & jy899_DW1 & jy899_DW2 & js18_DW2
metab_6404	Beta-Damascenone	HMDB0013804	beta-Damascenone	C13H18O	-	js18_DW1 & jy899_DW1 & jy899_DW2 & js18_DW2
metab_6889	2,2,6,7-Tetramethylbicyclo[4.3.0]nona-1(9),4-dien-8-one	HMDB0036685	2,2,6,7-Tetramethylbicyclo[4.3.0]nona-1(9),4-dien-8-one	C13H18O	-	js18_DW1 & jy899_DW1 & jy899_DW2 & js18_DW2
metab_1338	(E)-3-oxo-beta-ionone	HMDB0303900	(E)-3-oxo-beta-ionone	C13H18O2	-	js18_DW1 & jy899_DW1 & jy899_DW2 & js18_DW2
metab_6720	9-Hydroxymegastigma-4,6,7-trien-3-one	HMDB0303053	9-Hydroxymegastigma-4,6,7-trien-3-one	C13H18O2	-	js18_DW1 & jy899_DW1 & jy899_DW2 & js18_DW2
metab_2773	Ibuprofen	PW_C001284;HMDB0001925;MJDBOTE0001402	Ibuprofen	C13H18O2	Ibuprofen	js18_DW1 & jy899_DW1 & jy899_DW2 & js18_DW2
metab_13952	(+)-Dehydrovomifoliol	HMDB0302822	(+)-Dehydrovomifoliol	C13H18O3	Dehydrovomifoliol;(6S)-6-Hydroxy-3-oxo-alpha-ionone	js18_DW1 & jy899_DW1 & jy899_DW2 & js18_DW2
metab_9017	Dehydrovomifoliol	HMDB0302822;LMPR0103050009;HMDB0036819	(+)-Dehydrovomifoliol;Dehydrovomifoliol	C13H18O3	Dehydrovomifoliol;(6S)-6-Hydroxy-3-oxo-alpha-ionone	js18_DW1 & jy899_DW1 & jy899_DW2 & js18_DW2
metab_7673	Salicin	HMDB0003546	Salicin	C13H18O7	Salicin;Salicoside	js18_DW1 & jy899_DW1 & jy899_DW2 & js18_DW2
metab_6154	Gastrodin	HMDB0252648;MJDBOTE0000895	Gastrodin	C13H18O7	Gastrodin;4-(Hydroxymethyl)phenyl-beta-D-glucopyranoside	js18_DW1 & jy899_DW1 & jy899_DW2 & js18_DW2
metab_13583	Diethylpropion	HMDB0015072	Diethylpropion	C13H19NO	Diethylpropion;Amfepramone	js18_DW1 & jy899_DW1 & jy899_DW2 & js18_DW2
metab_7717	Lisofylline	HMDB0243557	Lisofylline	C13H20N4O3	-	js18_DW1 & jy899_DW1 & jy899_DW2 & js18_DW2
metab_13720	Vitispirane	HMDB0036818	Vitispirane	C13H20O	-	js18_DW1 & jy899_DW1 & jy899_DW2 & js18_DW2
metab_238	(E)-5,8-Megastigmadien-4-one	HMDB0034671	(E)-5,8-Megastigmadien-4-one	C13H20O	-	js18_DW1 & jy899_DW1 & jy899_DW2 & js18_DW2
metab_1588	4-(4-Methyl-3-pentenyl)-3-cyclohexene-1-carboxaldehyde	HMDB0031733	4-(4-Methyl-3-pentenyl)-3-cyclohexene-1-carboxaldehyde	C13H20O	-	js18_DW1 & jy899_DW1 & jy899_DW2 & js18_DW2
metab_2707	2,4,5,7alpha-Tetrahydro-1,4,4,7a-tetramethyl-1H-inden-2-ol	HMDB0036684	2,4,5,7alpha-Tetrahydro-1,4,4,7a-tetramethyl-1H-inden-2-ol	C13H20O	-	js18_DW1 & jy899_DW1 & jy899_DW2 & js18_DW2
metab_407	Alpha-Ionone	HMDB0059883	alpha-Ionone	C13H20O	alpha-Ionone	js18_DW1 & jy899_DW1 & jy899_DW2 & js18_DW2
metab_4569	Beta-Ionone	HMDB0036565	beta-Ionone	C13H20O	beta-Ionone;trans-beta-Ionone	js18_DW1 & jy899_DW1 & jy899_DW2 & js18_DW2
metab_7089	4-Heptylphenol	HMDB0246435	4-Heptylphenol	C13H20O	4-n-Heptylphenol;p-Heptylphenol;p-Hydroxyheptylbenzene	js18_DW1 & jy899_DW1 & jy899_DW2 & js18_DW2
metab_602	3-Hydroxy-beta-ionone	HMDB0036821	3-Hydroxy-beta-ionone	C13H20O2	-	js18_DW1 & jy899_DW1 & jy899_DW2 & js18_DW2
metab_2270	Eremopetasinorol	HMDB0029668	Eremopetasinorol	C13H20O2	-	js18_DW1 & jy899_DW1 & jy899_DW2 & js18_DW2
metab_3396	(5alpha,8beta,9beta)-5,9-Epoxy-3,6-megastigmadien-8-ol	HMDB0034672	(5alpha,8beta,9beta)-5,9-Epoxy-3,6-megastigmadien-8-ol	C13H20O2	-	js18_DW1 & jy899_DW1 & jy899_DW2 & js18_DW2
metab_4633	2,2,6,7-Tetramethylbicyclo[4.3.0]nona-1(9),4-diene-7,8-diol	HMDB0036686	2,2,6,7-Tetramethylbicyclo[4.3.0]nona-1(9),4-diene-7,8-diol	C13H20O2	-	js18_DW1 & jy899_DW1 & jy899_DW2 & js18_DW2
metab_6011	5-Megastigmen-7-yne-3,9-diol	HMDB0303806	5-Megastigmen-7-yne-3,9-diol	C13H20O2	-	js18_DW1 & jy899_DW1 & jy899_DW2 & js18_DW2
metab_7286	4-Heptyloxyphenol	HMDB0246434	4-Heptyloxyphenol	C13H20O2	4-Heptyloxyphenol;p-n-Heptyloxyphenol	js18_DW1 & jy899_DW1 & jy899_DW2 & js18_DW2
metab_13839	(8alpha,10beta,11beta)-3-Hydroxy-4,15-dinor-1(5)-xanthen-12,8-olide	HMDB0037244	(8alpha,10beta,11beta)-3-Hydroxy-4,15-dinor-1(5)-xanthen-12,8-olide	C13H20O3	-	js18_DW1 & jy899_DW1 & jy899_DW2 & js18_DW2
metab_2877	3,5-Dihydroxy-6,7-megastigmadien-9-one	HMDB0303443	3,5-Dihydroxy-6,7-megastigmadien-9-one	C13H20O3	-	js18_DW1 & jy899_DW1 & jy899_DW2 & js18_DW2
metab_6727	Epoxyeremopetasinorol	HMDB0029670	Epoxyeremopetasinorol	C13H20O3	-	js18_DW1 & jy899_DW1 & jy899_DW2 & js18_DW2
metab_2678	Vomifoliol	HMDB0303570	Vomifoliol	C13H20O3	(+/-)-6-Hydroxy-3-oxo-alpha-ionol;Vomifoliol	js18_DW1 & jy899_DW1 & jy899_DW2 & js18_DW2
metab_15063	1-Methoxy-1-(2,4,5-trimethoxyphenyl)-2-propanol	HMDB0031772	1-Methoxy-1-(2,4,5-trimethoxyphenyl)-2-propanol	C13H20O5	-	js18_DW1 & jy899_DW1 & jy899_DW2 & js18_DW2
metab_2091	S-Lactoylglutathione	HMDB0001066;PW_C000841	S-Lactoylglutathione	C13H21N3O8S	(R)-S-Lactoylglutathione;S-D-Lactoylglutathione	js18_DW1 & jy899_DW1 & jy899_DW2 & js18_DW2
metab_16856	(2E)-4-Hydroxy-3-methylpent-2-enedioylcarnitine	HMDB0241661	(2E)-4-Hydroxy-3-methylpent-2-enedioylcarnitine	C13H21NO7	-	js18_DW1 & jy899_DW1 & jy899_DW2 & js18_DW2
metab_16521	Laninamivir	HMDB0253972	Laninamivir	C13H22N4O7	Laninamivir	js18_DW1 & jy899_DW1 & jy899_DW2 & js18_DW2
metab_5655	4,5-Dihydrovomifoliol	HMDB0040615	4,5-Dihydrovomifoliol	C13H22O3	-	js18_DW1 & jy899_DW1 & jy899_DW2 & js18_DW2
metab_5865	5-(6-hydroxy-6-methyloctyl)furan-2(5H)-one	-	-	C13H22O3	-	js18_DW1 & jy899_DW1 & jy899_DW2 & js18_DW2
metab_6618	5-(6-Methyl-6-hydroxyoctyl)furan-2(5H)-one	-	-	C13H22O3	-	js18_DW1 & jy899_DW1 & jy899_DW2 & js18_DW2
metab_156	2-Carboxy-4-dodecanolide	HMDB0030987	2-Carboxy-4-dodecanolide	C13H22O4	-	js18_DW1 & jy899_DW1 & jy899_DW2 & js18_DW2
metab_5425	(3S,5R,6R,7E)-3,5,6-Trihydroxy-7-megastigmen-9-one	HMDB0038736	(3S,5R,6R,7E)-3,5,6-Trihydroxy-7-megastigmen-9-one	C13H22O4	-	js18_DW1 & jy899_DW1 & jy899_DW2 & js18_DW2
metab_9901	Gentiobioside	HMDB0252695	Gentiobioside	C13H24O11	-	js18_DW1 & jy899_DW1 & jy899_DW2 & js18_DW2
metab_14442	Daumone	HMDB0250877;LMFA13040002	Daumone	C13H24O6	-	js18_DW1 & jy899_DW1 & jy899_DW2 & js18_DW2
metab_9054	S-(3-Methylbutanoyl)-dihydrolipoamide-E	HMDB0006867;PW_C002978	S-(3-Methylbutanoyl)-dihydrolipoamide-E	C13H25NO2S2	S-(3-Methylbutanoyl)-dihydrolipoamide	js18_DW1 & jy899_DW1 & jy899_DW2 & js18_DW2
metab_4062	N-Undecanoylglycine	HMDB0013286	N-Undecanoylglycine	C13H25NO3	-	js18_DW1 & jy899_DW1 & jy899_DW2 & js18_DW2
metab_15704	XANTHONE	HMDB0259922	XANTHONE	C13H8O2	-	js18_DW1 & jy899_DW1 & jy899_DW2 & js18_DW2
metab_14662	5-Hydroxy-3-[[5-(4-nitrophenyl)furan-2-yl]methylideneamino]-1H-imidazol-2-one	HMDB0260376	5-Hydroxy-3-[[5-(4-nitrophenyl)furan-2-yl]methylideneamino]-1H-imidazol-2-one	C14H10N4O5	-	js18_DW1 & jy899_DW1 & jy899_DW2 & js18_DW2
metab_11829	Bellidifolin	HMDB0248933	Bellidifolin	C14H10O6	Bellidifolin;3-Methoxy-1,5,8-trihydroxyxanthone	js18_DW1 & jy899_DW1 & jy899_DW2 & js18_DW2
metab_15320	Tolcapone	HMDB0014468	Tolcapone	C14H11NO5	Tolcapone	js18_DW1 & jy899_DW1 & jy899_DW2 & js18_DW2
metab_14837	Khellin	LMPK13110001;HMDB0253797	Khellin	C14H12O5	Khellin	js18_DW1 & jy899_DW1 & jy899_DW2 & js18_DW2
metab_5281	Cordeauxione	HMDB0034310	Cordeauxione	C14H12O7	-	js18_DW1 & jy899_DW1 & jy899_DW2 & js18_DW2
metab_9045	Metyrapone	HMDB0015146;HMDB0000692;MJDBOTE0001013	Metyrapone;Fe2+	C14H14N2O	Metyrapone	js18_DW1 & jy899_DW1 & jy899_DW2 & js18_DW2
metab_7571	Tetradeca-4,6-diene-8,10,12-triyne-1-ol	HMDB0302337	Tetradeca-4,6-diene-8,10,12-triyne-1-ol	C14H14O2	-	js18_DW1 & jy899_DW1 & jy899_DW2 & js18_DW2
metab_6934	(+)-(1R,2R)-1,2-Diphenylethane-1,2-diol	HMDB0012111	(+)-(1R,2R)-1,2-Diphenylethane-1,2-diol	C14H14O2	(+)-(1R,2R)-1,2-Diphenylethane-1,2-diol	js18_DW1 & jy899_DW1 & jy899_DW2 & js18_DW2
metab_7281	Cefetamet	HMDB0249761	cefetamet	C14H15N5O5S2	-	js18_DW1 & jy899_DW1 & jy899_DW2 & js18_DW2
metab_2340	Diminazene	HMDB0251412	Diminazene	C14H15N7	Diminazene	js18_DW1 & jy899_DW1 & jy899_DW2 & js18_DW2
metab_6268	N-[(2-ethoxypyridin-3-yl)methyl]-3-methylthiophene-2-carboxamide	-	-	C14H16N2O2S	-	js18_DW1 & jy899_DW1 & jy899_DW2 & js18_DW2
metab_15818	Histamine-betaxanthin	HMDB0304688	Histamine-betaxanthin	C14H16N4O4	-	js18_DW1 & jy899_DW1 & jy899_DW2 & js18_DW2
metab_16667	3-[4-Hydroxy-3-(3-methyl-2-butenyl)phenyl]-2-propenal	HMDB0040833	3-[4-Hydroxy-3-(3-methyl-2-butenyl)phenyl]-2-propenal	C14H16O2	-	js18_DW1 & jy899_DW1 & jy899_DW2 & js18_DW2
metab_2594	7-Hydroxy-6-(methoxyacetyl)-2,2-dimethyl-2H-1-benzopyran	HMDB0029774	7-Hydroxy-6-(methoxyacetyl)-2,2-dimethyl-2H-1-benzopyran	C14H16O4	-	js18_DW1 & jy899_DW1 & jy899_DW2 & js18_DW2
metab_7530	(+)-cis-5,6-Dihydro-5-hydroxy-4-methoxy-6-(2-phenylethyl)-2H-pyran-2-one	HMDB0029575	(+)-cis-5,6-Dihydro-5-hydroxy-4-methoxy-6-(2-phenylethyl)-2H-pyran-2-one	C14H16O4	-	js18_DW1 & jy899_DW1 & jy899_DW2 & js18_DW2
metab_2495	Mycorradicin	HMDB0302033	Mycorradicin	C14H16O4	Mycorradicin	js18_DW1 & jy899_DW1 & jy899_DW2 & js18_DW2
metab_1635	3-(3-Hydroxy-4-methoxynaphthalen-1-yl)oxypropane-1,2-diol	HMDB0246020	3-(3-Hydroxy-4-methoxynaphthalen-1-yl)oxypropane-1,2-diol	C14H16O5	-	js18_DW1 & jy899_DW1 & jy899_DW2 & js18_DW2
metab_6672	Bergenin	HMDB0249087;MJDBOTE0000887	bergenin	C14H16O9	Bergenin	js18_DW1 & jy899_DW1 & jy899_DW2 & js18_DW2
metab_2159	Delpazolid	HMDB0250974	Delpazolid	C14H17FN4O3	-	js18_DW1 & jy899_DW1 & jy899_DW2 & js18_DW2
metab_5564	Norzolmitripan	HMDB0060966	norzolmitripan	C14H17N3O2	-	js18_DW1 & jy899_DW1 & jy899_DW2 & js18_DW2
metab_16476	Succinyladenosine	HMDB0000912	Succinyladenosine	C14H17N5O8	-	js18_DW1 & jy899_DW1 & jy899_DW2 & js18_DW2
metab_10004	Prunasin	HMDB0035022;HMDB0034934	Prulaurasin;Prunasin	C14H17NO6	Prunasin;(R)-Prunasin	js18_DW1 & jy899_DW1 & jy899_DW2 & js18_DW2
metab_9547	Pyraclofos	HMDB0256939	Pyraclofos	C14H18ClN2O3PS	Pyraclofos	js18_DW1 & jy899_DW1 & jy899_DW2 & js18_DW2
metab_340	Prolylphenylalanine	HMDB0011179	Prolylphenylalanine	C14H18N2O3	-	js18_DW1 & jy899_DW1 & jy899_DW2 & js18_DW2
metab_2293	Tyrosyl-Proline	HMDB0029113	Tyrosyl-Proline	C14H18N2O4	-	js18_DW1 & jy899_DW1 & jy899_DW2 & js18_DW2
metab_9517	Gamma-Glutamylphenylalanine	HMDB0000594	gamma-Glutamylphenylalanine	C14H18N2O5	-	js18_DW1 & jy899_DW1 & jy899_DW2 & js18_DW2
metab_254	Tyrosylhydroxyproline	HMDB0029106	Tyrosylhydroxyproline	C14H18N2O5	-	js18_DW1 & jy899_DW1 & jy899_DW2 & js18_DW2
metab_16195	Aspartame	HMDB0001894;MJDBOTE0001640	Aspartame	C14H18N2O5	Aspartame	js18_DW1 & jy899_DW1 & jy899_DW2 & js18_DW2
metab_5481	Tyrosyl-Glutamate	HMDB0029104	Tyrosyl-Glutamate	C14H18N2O6	-	js18_DW1 & jy899_DW1 & jy899_DW2 & js18_DW2
metab_7689	Gamma-Glutamyltyrosine	HMDB0011741	gamma-Glutamyltyrosine	C14H18N2O6	-	js18_DW1 & jy899_DW1 & jy899_DW2 & js18_DW2
metab_10763	Humilixanthin	HMDB0039123	Humilixanthin	C14H18N2O7	Humilixanthin	js18_DW1 & jy899_DW1 & jy899_DW2 & js18_DW2
metab_12259	Pyrazosulfuron-ethyl	HMDB0256958	Pyrazosulfuron-ethyl	C14H18N6O7S	Pyrazosulfuron-ethyl	js18_DW1 & jy899_DW1 & jy899_DW2 & js18_DW2
metab_4305	2-Pentyl-3-phenyl-2-propenal	HMDB0031313	2-Pentyl-3-phenyl-2-propenal	C14H18O	alpha-Amylcinnamaldehyde;alpha-Pentylcinnamaldehyde	js18_DW1 & jy899_DW1 & jy899_DW2 & js18_DW2
metab_748	Dehydrooreadone	HMDB0036046	Dehydrooreadone	C14H18O3	-	js18_DW1 & jy899_DW1 & jy899_DW2 & js18_DW2
metab_18018	Ubiquinone-1	HMDB0001304;HMDB0002012	QH2;Ubiquinone-1	C14H18O4	Ubiquinol;QH2;CoQH2;Ubiquinol-n;Ubiquinone;Coenzyme Q;CoQ;Q	js18_DW1 & jy899_DW1 & jy899_DW2 & js18_DW2
metab_9996	2-O-Acetylarbutin	HMDB0040720	2-O-Acetylarbutin	C14H18O8	-	js18_DW1 & jy899_DW1 & jy899_DW2 & js18_DW2
metab_16870	6-O-Acetylarbutin	HMDB0034060	6-O-Acetylarbutin	C14H18O8	-	js18_DW1 & jy899_DW1 & jy899_DW2 & js18_DW2
metab_1998	Vanilloside	HMDB0029664	Vanilloside	C14H18O8	-	js18_DW1 & jy899_DW1 & jy899_DW2 & js18_DW2
metab_14918	Chlorambucil	HMDB0014436	Chlorambucil	C14H19Cl2NO2	Chlorambucil	js18_DW1 & jy899_DW1 & jy899_DW2 & js18_DW2
metab_15804	N1-(5-Phospho-a-D-ribosyl)-5,6-dimethylbenzimidazole	HMDB0003882	N1-(5-Phospho-a-D-ribosyl)-5,6-dimethylbenzimidazole	C14H19N2O7P	N1-(5-Phospho-alpha-D-ribosyl)-5,6-dimethylbenzimidazole;alpha-Ribazole 5'-phosphate	js18_DW1 & jy899_DW1 & jy899_DW2 & js18_DW2
metab_5590	4-fluoro-3-methyl-N-[(4-methyloxan-4-yl)methyl]benzenesulfonamide	-	-	C14H20FNO3S	-	js18_DW1 & jy899_DW1 & jy899_DW2 & js18_DW2
metab_9345	Pindolol	PW_C009401;HMDB0015095;MJDBOTE0000319	Pindolol	C14H20N2O2	Pindolol	js18_DW1 & jy899_DW1 & jy899_DW2 & js18_DW2
metab_2350	Subaphylline	HMDB0033463	Subaphylline	C14H20N2O3	Feruloylputrescine;Subaphyllin	js18_DW1 & jy899_DW1 & jy899_DW2 & js18_DW2
metab_17958	Valyltyrosine	HMDB0029139	Valyltyrosine	C14H20N2O4	-	js18_DW1 & jy899_DW1 & jy899_DW2 & js18_DW2
metab_5154	S-Adenosylhomocysteine	PW_C000749;HMDB0000939	S-Adenosylhomocysteine	C14H20N6O5S	S-Adenosyl-L-homocysteine;S-Adenosylhomocysteine	js18_DW1 & jy899_DW1 & jy899_DW2 & js18_DW2
metab_8922	S-Adenosyl-L-homocysteine	HMDB0000939	S-Adenosylhomocysteine	C14H20N6O5S	S-Adenosyl-L-homocysteine;S-Adenosylhomocysteine	js18_DW1 & jy899_DW1 & jy899_DW2 & js18_DW2
metab_4922	Pentamethylchromanol	HMDB0256272	Pentamethylchromanol	C14H20O2	-	js18_DW1 & jy899_DW1 & jy899_DW2 & js18_DW2
metab_6130	13-Nor-6-eremophilene-8,11-dione	HMDB0037606	13-Nor-6-eremophilene-8,11-dione	C14H20O2	-	js18_DW1 & jy899_DW1 & jy899_DW2 & js18_DW2
metab_12382	Eremopetasidione	HMDB0040778	Eremopetasidione	C14H20O3	-	js18_DW1 & jy899_DW1 & jy899_DW2 & js18_DW2
metab_6191	Oxyglutinosone	HMDB0302978	Oxyglutinosone	C14H20O3	-	js18_DW1 & jy899_DW1 & jy899_DW2 & js18_DW2
metab_14560	3alpha-Hydroxyoreadone	HMDB0036047	3alpha-Hydroxyoreadone	C14H20O4	-	js18_DW1 & jy899_DW1 & jy899_DW2 & js18_DW2
metab_1638	Salidroside	HMDB0257463;MJDBOTE0000899	Salidroside	C14H20O7	Salidroside;p-Hydroxyphenethyl alcohol 1-O-beta-D-glucoside;Tyrosol glucoside	js18_DW1 & jy899_DW1 & jy899_DW2 & js18_DW2
metab_2804	Cornoside	HMDB0302801	Cornoside	C14H20O8	-	js18_DW1 & jy899_DW1 & jy899_DW2 & js18_DW2
metab_6759	Vanilloloside	HMDB0032013	Vanilloloside	C14H20O8	-	js18_DW1 & jy899_DW1 & jy899_DW2 & js18_DW2
metab_8909	5'-O-beta-D-Glucosylpyridoxine	HMDB0246884	5''-O-beta-D-Glucosylpyridoxine	C14H21NO8	5'-O-beta-D-Glucosylpyridoxine	js18_DW1 & jy899_DW1 & jy899_DW2 & js18_DW2
metab_5647	Atenolol	HMDB0001924;PW_C001283;MJDBOTE0001699	Atenolol	C14H22N2O3	Procaterol hydrochloride;Lontermin	js18_DW1 & jy899_DW1 & jy899_DW2 & js18_DW2
metab_11994	3'-(1-Butylphosphoryl)adenosine	HMDB0246085	3''-(1-Butylphosphoryl)adenosine	C14H22N5O7P	-	js18_DW1 & jy899_DW1 & jy899_DW2 & js18_DW2
metab_4815	Risbitin	HMDB0302980	Risbitin	C14H22O2	Rishitin	js18_DW1 & jy899_DW1 & jy899_DW2 & js18_DW2
metab_7058	Rishitin	HMDB0035593;HMDB0302980	Rishitin;Risbitin	C14H22O2	Rishitin	js18_DW1 & jy899_DW1 & jy899_DW2 & js18_DW2
metab_4586	Isokobusone	HMDB0036791	Isokobusone	C14H22O2	Isokobusone	js18_DW1 & jy899_DW1 & jy899_DW2 & js18_DW2
metab_5654	(-)-trans-C75	-	-	C14H22O4	-	js18_DW1 & jy899_DW1 & jy899_DW2 & js18_DW2
metab_15016	S-Adenosylmethioninamine	PW_C000783;HMDB0000988	S-Adenosylmethioninamine	C14H23N6O3S+	S-Adenosylmethioninamine;(5-Deoxy-5-adenosyl)(3-aminopropyl)methylsulfonium;(5-Deoxy-5-adenosyl)(3-aminopropyl)methylsulfonium cation;S-Adenosyl-(5')-3-methylthiopropylamine;S-Adenosyl 3-(methylthio)propylamine;S-Adenosyl 3-(methylsulfanyl)propylamine;Decarboxy-AdoMet	js18_DW1 & jy899_DW1 & jy899_DW2 & js18_DW2
metab_9605	2-(acetylamino)-1,5-anhydro-2-deoxy-4-O-b-D-galactopyranosyl-D-arabino-Hex-1-enitol	HMDB0002282	2-(acetylamino)-1,5-anhydro-2-deoxy-4-O-b-D-galactopyranosyl-D-arabino-Hex-1-enitol	C14H23NO10	-	js18_DW1 & jy899_DW1 & jy899_DW2 & js18_DW2
metab_16608	Spectinomycin	HMDB0015055;PW_C009366	Spectinomycin	C14H24N2O7	Spectinomycin	js18_DW1 & jy899_DW1 & jy899_DW2 & js18_DW2
metab_4972	S-adenosyl-L-methioninamine	HMDB0000988;HMDB0304476	S-Adenosylmethioninamine;S-adenosyl-L-methioninamine	C14H24N6O3S+2	S-Adenosylmethioninamine;(5-Deoxy-5-adenosyl)(3-aminopropyl)methylsulfonium;(5-Deoxy-5-adenosyl)(3-aminopropyl)methylsulfonium cation;S-Adenosyl-(5')-3-methylthiopropylamine;S-Adenosyl 3-(methylthio)propylamine;S-Adenosyl 3-(methylsulfanyl)propylamine;Decarboxy-AdoMet	js18_DW1 & jy899_DW1 & jy899_DW2 & js18_DW2
metab_3695	(E)-6,10-Dimethyl-9-methylene-5-undecen-2-one	HMDB0035862	(E)-6,10-Dimethyl-9-methylene-5-undecen-2-one	C14H24O	-	js18_DW1 & jy899_DW1 & jy899_DW2 & js18_DW2
metab_7001	Octanoylglucuronide	HMDB0010347	Octanoylglucuronide	C14H24O8	-	js18_DW1 & jy899_DW1 & jy899_DW2 & js18_DW2
metab_5735	Agar	HMDB0248056	Agar	C14H24O9	Agar	js18_DW1 & jy899_DW1 & jy899_DW2 & js18_DW2
metab_10647	Cellobioside	HMDB0249793	Cellobioside	C14H26O10	-	js18_DW1 & jy899_DW1 & jy899_DW2 & js18_DW2
metab_7624	Isomaltoside	HMDB0253660	Isomaltoside	C14H26O10	-	js18_DW1 & jy899_DW1 & jy899_DW2 & js18_DW2
metab_851	CMP-N-trimethyl-2-aminoethylphosphonate	HMDB0060072	CMP-N-trimethyl-2-aminoethylphosphonate	C14H27N4O10P2+	CMP-N-trimethyl-2-aminoethylphosphonate;CMP-2-trimethylaminoethylphosphonate	js18_DW1 & jy899_DW1 & jy899_DW2 & js18_DW2
metab_320	6-Hydroxyheptanoylcarnitine	HMDB0241680	6-Hydroxyheptanoylcarnitine	C14H27NO5	-	js18_DW1 & jy899_DW1 & jy899_DW2 & js18_DW2
metab_5121	Glycyllysylarginine	HMDB0252886	Glycyllysylarginine	C14H29N7O4	-	js18_DW1 & jy899_DW1 & jy899_DW2 & js18_DW2
metab_16024	Cinnavalininate	PW_C002050;HMDB0004078	Cinnavalininate	C14H8N2O6	Cinnavalininate;Cinnabarinic acid	js18_DW1 & jy899_DW1 & jy899_DW2 & js18_DW2
metab_2411	Lopirazepam	HMDB0254160	Lopirazepam	C14H9Cl2N3O2	-	js18_DW1 & jy899_DW1 & jy899_DW2 & js18_DW2
metab_16389	6-Anilino-5,8-quinolinedione	HMDB0247642	6-Anilino-5,8-quinolinedione	C15H10N2O2	-	js18_DW1 & jy899_DW1 & jy899_DW2 & js18_DW2
metab_14367	Irigenol	-	-	C15H10O8	-	js18_DW1 & jy899_DW1 & jy899_DW2 & js18_DW2
metab_5937	Myricetin	HMDB0002755;LMPK12110001;MJDBOTE0000381	Myricetin	C15H10O8	Myricetin;3,5,7,3',4',5'-Hexahydroxyflavone	js18_DW1 & jy899_DW1 & jy899_DW2 & js18_DW2
metab_12130	Oxazepam	HMDB0014980	Oxazepam	C15H11ClN2O2	Oxazepam	js18_DW1 & jy899_DW1 & jy899_DW2 & js18_DW2
metab_5617	(2R,3R)-pinobanksin	HMDB0303968	(2R,3R)-pinobanksin	C15H11O5-	-	js18_DW1 & jy899_DW1 & jy899_DW2 & js18_DW2
metab_15541	Fluazifop	HMDB0252322	Fluazifop	C15H12F3NO4	Fluazifop	js18_DW1 & jy899_DW1 & jy899_DW2 & js18_DW2
metab_16716	7-Aminodesmethylflunitrazepam	HMDB0247234	7-Aminodesmethylflunitrazepam	C15H12FN3O	-	js18_DW1 & jy899_DW1 & jy899_DW2 & js18_DW2
metab_5545	Flavanone	HMDB0252292;MJDBOTE0001663	Flavanone	C15H12O2	Flavanone;2,3-Dihydroflavone	js18_DW1 & jy899_DW1 & jy899_DW2 & js18_DW2
metab_12070	Toralactone	HMDB0038549	Toralactone	C15H12O5	Toralactone	js18_DW1 & jy899_DW1 & jy899_DW2 & js18_DW2
metab_14593	Aromadendrin	HMDB0030847	Aromadendrin	C15H12O6	Dihydrokaempferol;Aromadendrin;(+)-Dihydrokaempferol;(+)-Aromadendrin	js18_DW1 & jy899_DW1 & jy899_DW2 & js18_DW2
metab_2562	Ketorolac	PW_C008970;HMDB0014608	Ketorolac	C15H13NO3	Ketorolac	js18_DW1 & jy899_DW1 & jy899_DW2 & js18_DW2
metab_2177	Iodothyronine	HMDB0253534	Iodothyronine	C15H14INO4	-	js18_DW1 & jy899_DW1 & jy899_DW2 & js18_DW2
metab_5648	2-Hydroxynevirapine	PW_C008647;HMDB0013912	2-Hydroxynevirapine	C15H14N4O2	Demethylcitalopram	js18_DW1 & jy899_DW1 & jy899_DW2 & js18_DW2
metab_5711	(-)-Epiafzelechin	HMDB0030822	(-)-Epiafzelechin	C15H14O5	(-)-Epiafzelechin;epi-Afzelechin	js18_DW1 & jy899_DW1 & jy899_DW2 & js18_DW2
metab_14439	(+)-Gallocatechin	HMDB0038365;LMPK12020002	(+)-Gallocatechin	C15H14O7	(+)-Gallocatechin;Gallocatechol	js18_DW1 & jy899_DW1 & jy899_DW2 & js18_DW2
metab_6442	Sinapoyl-(S)-malate	HMDB0304485	sinapoyl-(S)-malate	C15H14O9-2	Sinapoyl malate;Sinapoyl-(S)-malate	js18_DW1 & jy899_DW1 & jy899_DW2 & js18_DW2
metab_7106	ZOLAZEPAM	HMDB0260040	ZOLAZEPAM	C15H15FN4O	-	js18_DW1 & jy899_DW1 & jy899_DW2 & js18_DW2
metab_15293	Tolmetin	PW_C009003;HMDB0014643	Tolmetin	C15H15NO3	Tolmetin	js18_DW1 & jy899_DW1 & jy899_DW2 & js18_DW2
metab_8161	Ticarcillin	HMDB0015545	Ticarcillin	C15H16N2O6S2	Ticarcillin	js18_DW1 & jy899_DW1 & jy899_DW2 & js18_DW2
metab_6258	Wyerol	HMDB0039142	Wyerol	C15H16O4	-	js18_DW1 & jy899_DW1 & jy899_DW2 & js18_DW2
metab_6801	8-Deoxylactucin	HMDB0301858	8-Deoxylactucin	C15H16O4	8-Deoxylactucin	js18_DW1 & jy899_DW1 & jy899_DW2 & js18_DW2
metab_14416	Lactucin	HMDB0035814	Lactucin	C15H16O5	Lactucin	js18_DW1 & jy899_DW1 & jy899_DW2 & js18_DW2
metab_3362	Dihydromethysticin	HMDB0030791	Dihydromethysticin	C15H16O5	Dihydromethysticin	js18_DW1 & jy899_DW1 & jy899_DW2 & js18_DW2
metab_11232	Gabazine	HMDB0252568	Gabazine	C15H17N3O3	SR95531	js18_DW1 & jy899_DW1 & jy899_DW2 & js18_DW2
metab_5788	Dansylsarcosine	HMDB0250853	Dansylsarcosine	C15H18N2O4S	-	js18_DW1 & jy899_DW1 & jy899_DW2 & js18_DW2
metab_11429	Asparaginyl-Tryptophan	HMDB0028742	Asparaginyl-Tryptophan	C15H18N4O4	-	js18_DW1 & jy899_DW1 & jy899_DW2 & js18_DW2
metab_16417	Mitomycin	HMDB0014450	Mitomycin	C15H18N4O5	Mitomycin;Mitomycin C	js18_DW1 & jy899_DW1 & jy899_DW2 & js18_DW2
metab_11579	8,12-Epoxy-4(15),7,11-eudesmatrien-1-one	HMDB0033235	8,12-Epoxy-4(15),7,11-eudesmatrien-1-one	C15H18O2	-	js18_DW1 & jy899_DW1 & jy899_DW2 & js18_DW2
metab_16368	Furanodienone	HMDB0036768	Furanodienone	C15H18O2	Furanodienone	js18_DW1 & jy899_DW1 & jy899_DW2 & js18_DW2
metab_575	Zedoarol	HMDB0038202	Zedoarol	C15H18O3	Zedoarol	js18_DW1 & jy899_DW1 & jy899_DW2 & js18_DW2
metab_7333	Helenalin	HMDB0253066	Helenalin	C15H18O4	Helenalin	js18_DW1 & jy899_DW1 & jy899_DW2 & js18_DW2
metab_9011	Artecanin	HMDB0302700	Artecanin	C15H18O5	Artecanin;Chrysartemin B	js18_DW1 & jy899_DW1 & jy899_DW2 & js18_DW2
metab_2590	Canin	HMDB0302700;HMDB0249584	Artecanin;Canin	C15H18O5	Canin	js18_DW1 & jy899_DW1 & jy899_DW2 & js18_DW2
metab_6864	Trans-cinnamoyl-beta-D-glucoside	HMDB0304505	trans-cinnamoyl-beta-D-glucoside	C15H18O7	trans-Cinnamoyl beta-D-glucoside;1-O-trans-Cinnamoyl-beta-D-glucopyranose	js18_DW1 & jy899_DW1 & jy899_DW2 & js18_DW2
metab_9936	6-O-p-Coumaroyl-D-glucose	HMDB0039169	6-O-p-Coumaroyl-D-glucose	C15H18O8	-	js18_DW1 & jy899_DW1 & jy899_DW2 & js18_DW2
metab_10919	2-O-p-Coumaroyl-D-glucose	HMDB0039167	2-O-p-Coumaroyl-D-glucose	C15H18O8	-	js18_DW1 & jy899_DW1 & jy899_DW2 & js18_DW2
metab_6044	Hydroxymedioresinol	HMDB0304581	hydroxymedioresinol	C15H18O8	-	js18_DW1 & jy899_DW1 & jy899_DW2 & js18_DW2
metab_16808	Cis-Melilotoside	HMDB0060077	cis-Melilotoside	C15H18O8	cis-beta-D-Glucosyl-2-hydroxycinnamate;beta-D-Glucosyl-2-coumarinate	js18_DW1 & jy899_DW1 & jy899_DW2 & js18_DW2
metab_15734	1-O-Caffeoylglucose	HMDB0036937	1-O-Caffeoylglucose	C15H18O9	1-Caffeoyl-beta-D-glucose	js18_DW1 & jy899_DW1 & jy899_DW2 & js18_DW2
metab_6936	1-O-Caffeoyl-beta-D-glucose	HMDB0302440	1-O-Caffeoyl-beta-D-glucose	C15H18O9	1-Caffeoyl-beta-D-glucose	js18_DW1 & jy899_DW1 & jy899_DW2 & js18_DW2
metab_119	8'-hydroxyabscisate	HMDB0304246	8''-hydroxyabscisate	C15H19O5-	8'-Hydroxyabscisate;8'-Hydroxyabscisic acid	js18_DW1 & jy899_DW1 & jy899_DW2 & js18_DW2
metab_14205	1-O-(3-Hydroxy-4,5-dimethoxybenzoyl)hexopyranose	-	-	C15H20O10	-	js18_DW1 & jy899_DW1 & jy899_DW2 & js18_DW2
metab_1071	Psilostachyin	HMDB0302335	Psilostachyin	C15H20O5	-	js18_DW1 & jy899_DW1 & jy899_DW2 & js18_DW2
metab_6880	Nivalenol	HMDB0004304	Nivalenol	C15H20O7	Nivalenol	js18_DW1 & jy899_DW1 & jy899_DW2 & js18_DW2
metab_9406	Domesticoside	HMDB0029647	Domesticoside	C15H20O9	-	js18_DW1 & jy899_DW1 & jy899_DW2 & js18_DW2
metab_7208	Capecitabine	PW_C009523;HMDB0015233	Capecitabine	C15H22FN3O6	Capecitabine;(1-(5-Deoxy-beta-D-ribofuranosyl)-5-fluoro-1,2-dihydro-2-oxo-4-pyrimidinyl)-carbamic acid pentyl ester	js18_DW1 & jy899_DW1 & jy899_DW2 & js18_DW2
metab_5110	Solavetivone	HMDB0035657	Solavetivone	C15H22O	Solavetivone	js18_DW1 & jy899_DW1 & jy899_DW2 & js18_DW2
metab_4506	Germacrone	HMDB0252704	Germacrone	C15H22O	Germacrone	js18_DW1 & jy899_DW1 & jy899_DW2 & js18_DW2
metab_13688	Curcumenone	HMDB0033253;LMPR0103400001	Curcumenone	C15H22O2	Curcumenone	js18_DW1 & jy899_DW1 & jy899_DW2 & js18_DW2
metab_5438	Piperdial	HMDB0035798	Piperdial	C15H22O3	Piperdial	js18_DW1 & jy899_DW1 & jy899_DW2 & js18_DW2
metab_946	Absindiol	HMDB0033229	Absindiol	C15H22O4	-	js18_DW1 & jy899_DW1 & jy899_DW2 & js18_DW2
metab_5635	Arlatin	HMDB0035740	Arlatin	C15H22O4	-	js18_DW1 & jy899_DW1 & jy899_DW2 & js18_DW2
metab_3060	Cynaratriol	HMDB0034983	Cynaratriol	C15H22O5	-	js18_DW1 & jy899_DW1 & jy899_DW2 & js18_DW2
metab_2498	Hymenoxon	HMDB0253305	Hymenoxon	C15H22O5	Hymenoxon	js18_DW1 & jy899_DW1 & jy899_DW2 & js18_DW2
metab_10712	Koaburside	-	-	C15H22O9	-	js18_DW1 & jy899_DW1 & jy899_DW2 & js18_DW2
metab_15042	Di-O-methylcrenatin	HMDB0032742	Di-O-methylcrenatin	C15H22O9	-	js18_DW1 & jy899_DW1 & jy899_DW2 & js18_DW2
metab_11209	Aucubin	HMDB0036562;LMPR0102070006;MJDBOTE0001197	Aucubin	C15H22O9	Aucubin	js18_DW1 & jy899_DW1 & jy899_DW2 & js18_DW2
metab_7863	Pro-Pro-Pro	HMDB0256689	Pro-Pro-Pro	C15H23N3O4	-	js18_DW1 & jy899_DW1 & jy899_DW2 & js18_DW2
metab_2448	S-Adenosylmethionine	HMDB0001185;PW_C000921;MJDBOTE0000477	S-Adenosylmethionine	C15H23N6O5S+	S-Adenosyl-L-methionine;S-Adenosylmethionine;AdoMet;SAM	js18_DW1 & jy899_DW1 & jy899_DW2 & js18_DW2
metab_7955	N,2,4-trimethyl-N-(oxan-4-ylmethyl)benzenesulfonamide	-	-	C15H23NO3S	-	js18_DW1 & jy899_DW1 & jy899_DW2 & js18_DW2
metab_16109	De-O-methylsimmondsin	HMDB0041208	De-O-methylsimmondsin	C15H23NO9	-	js18_DW1 & jy899_DW1 & jy899_DW2 & js18_DW2
metab_7650	2-Aminobenzylstatine	HMDB0245010	2-Aminobenzylstatine	C15H24N2O3	-	js18_DW1 & jy899_DW1 & jy899_DW2 & js18_DW2
metab_816	Alpha-Cyperol	HMDB0035026	alpha-Cyperol	C15H24O	Cyperol	js18_DW1 & jy899_DW1 & jy899_DW2 & js18_DW2
metab_957	Isocyperol	HMDB0035718	Isocyperol	C15H24O	Isocyperol	js18_DW1 & jy899_DW1 & jy899_DW2 & js18_DW2
metab_3099	Acorusnol	HMDB0030920	Acorusnol	C15H24O2	-	js18_DW1 & jy899_DW1 & jy899_DW2 & js18_DW2
metab_5381	Capsidiol	LMPR0103250002;HMDB0002352	Capsidiol	C15H24O2	Capsidiol	js18_DW1 & jy899_DW1 & jy899_DW2 & js18_DW2
metab_12518	Cyperolone	HMDB0036680	Cyperolone	C15H24O2	Cyperolone	js18_DW1 & jy899_DW1 & jy899_DW2 & js18_DW2
metab_1059	Curdione	HMDB0034714	Curdione	C15H24O2	Curdione	js18_DW1 & jy899_DW1 & jy899_DW2 & js18_DW2
metab_13755	Hydroxypelenolide	HMDB0036663	Hydroxypelenolide	C15H24O3	-	js18_DW1 & jy899_DW1 & jy899_DW2 & js18_DW2
metab_4708	1-Hydroxyepiacorone	HMDB0030918	1-Hydroxyepiacorone	C15H24O3	-	js18_DW1 & jy899_DW1 & jy899_DW2 & js18_DW2
metab_4921	3,11,12-Trihydroxy-1(10)-spirovetiven-2-one	HMDB0038154	3,11,12-Trihydroxy-1(10)-spirovetiven-2-one	C15H24O4	-	js18_DW1 & jy899_DW1 & jy899_DW2 & js18_DW2
metab_14245	2-Hydroxy-4-[(1R)-1-hydroxy-8-methyl-6-oxononyl]-3-methyl-2H-furan-5-one	HMDB0258463	2-Hydroxy-4-[(1R)-1-hydroxy-8-methyl-6-oxononyl]-3-methyl-2H-furan-5-one	C15H24O5	-	js18_DW1 & jy899_DW1 & jy899_DW2 & js18_DW2
metab_589	Dihydroartemisinin	HMDB0060593;HMDB0242686	Alpha-dihydroartemisinin;Dihydroartemisinin	C15H24O5	-	js18_DW1 & jy899_DW1 & jy899_DW2 & js18_DW2
metab_13640	Ajugol	HMDB0248074;HMDB0242331	Ajugol;(1R,4Ar,5S,7R)-7-methyl-1-[(2R,3S,4R,5R,6S)-3,4,5-trihydroxy-6-(hydroxymethyl)oxan-2-yl]oxy-1,5,6,7a-tetrahydrocyclopenta[c]pyran-4a,5,7-triol	C15H24O9	-	js18_DW1 & jy899_DW1 & jy899_DW2 & js18_DW2
metab_1011	Metoprolol	PW_C001291;HMDB0001932;MJDBOTE0001765	Metoprolol	C15H25NO3	Metoprolol	js18_DW1 & jy899_DW1 & jy899_DW2 & js18_DW2
metab_9028	Indicine	HMDB0301846;HMDB0253457	Lycopsamine;Indicine	C15H25NO5	Indicine	js18_DW1 & jy899_DW1 & jy899_DW2 & js18_DW2
metab_2619	Lycopsamine	HMDB0301846;HMDB0253457	Lycopsamine;Indicine	C15H25NO5	Lycopsamine;9-Viridiflorylretronecine	js18_DW1 & jy899_DW1 & jy899_DW2 & js18_DW2
metab_6605	Chitobiose	PW_C001925;HMDB0062702;HMDB0003556	N,N''-diacetylchitobiose;Chitobiose	C15H26N2O12	Chitobiose;Diacetylchitobiose;N,N'-Diacetylchitobiose	js18_DW1 & jy899_DW1 & jy899_DW2 & js18_DW2
metab_3637	(Z)-Farnesol	HMDB0059849	(Z)-Farnesol	C15H26O	(2Z,6E)-Farnesol;2-cis,6-trans-Farnesol	js18_DW1 & jy899_DW1 & jy899_DW2 & js18_DW2
metab_8435	Beta-D-Xylopyranosyl-(1->5)-alpha-L-arabinofuranosyl-(1->5)-L-arabinose	HMDB0038860	beta-D-Xylopyranosyl-(1|right|5)-alpha-L-arabinofuranosyl-(1|right|5)-L-arabinose	C15H26O13	-	js18_DW1 & jy899_DW1 & jy899_DW2 & js18_DW2
metab_12443	8-Hydroxy-4(6)-lactarene-5,14-diol	HMDB0035780	8-Hydroxy-4(6)-lactarene-5,14-diol	C15H26O3	-	js18_DW1 & jy899_DW1 & jy899_DW2 & js18_DW2
metab_1386	Lubiminol	HMDB0029604	Lubiminol	C15H26O3	-	js18_DW1 & jy899_DW1 & jy899_DW2 & js18_DW2
metab_5339	5-Hydroxyculmorin	-	-	C15H26O3	-	js18_DW1 & jy899_DW1 & jy899_DW2 & js18_DW2
metab_4648	Cryptomeridiol	-	-	C15H28O2	Cryptomeridiol;Proximadiol	js18_DW1 & jy899_DW1 & jy899_DW2 & js18_DW2
metab_5378	Metazin	-	-	C15H30N6O6	-	js18_DW1 & jy899_DW1 & jy899_DW2 & js18_DW2
metab_2685	2'-hydroxypseudobaptigenin	HMDB0304037	2''-hydroxypseudobaptigenin	C16H10O7	2'-Hydroxypseudobaptigenin	js18_DW1 & jy899_DW1 & jy899_DW2 & js18_DW2
metab_15120	Wedelolactone	LMPK12090046;HMDB0259891	Wedelolactone	C16H10O7	Wedelolactone	js18_DW1 & jy899_DW1 & jy899_DW2 & js18_DW2
metab_6035	Chrysoeriol	LMPK12110799;HMDB0030667	Chrysoeriol	C16H12O6	Chrysoeriol;5,7,4'-Trihydroxy-3'-methoxyflavone;3'-O-Methylluteolin	js18_DW1 & jy899_DW1 & jy899_DW2 & js18_DW2
metab_5226	Isokaempferide	HMDB0302564;LMPK12112688	3-O-Methylkaempferol	C16H12O6	3-Methoxyapigenin;3-O-Methylkaempferol	js18_DW1 & jy899_DW1 & jy899_DW2 & js18_DW2
metab_5902	Diosmetin	HMDB0029676;LMPK12110824;MJDBOTE0001651	Diosmetin	C16H12O6	Diosmetin;Luteolin 4'-methyl ether	js18_DW1 & jy899_DW1 & jy899_DW2 & js18_DW2
metab_14343	Capillarisin	HMDB0249594	Capillarisin	C16H12O7	Capillarisin	js18_DW1 & jy899_DW1 & jy899_DW2 & js18_DW2
metab_5278	Laricitrin	HMDB0126497;LMPK12112482	Laricitrin	C16H12O8	Laricitrin;3'-O-Methylmyricetin	js18_DW1 & jy899_DW1 & jy899_DW2 & js18_DW2
metab_5316	Tamarixetin	HMDB0002937;LMPK12110606	Tamarixetin	C16H14O7	Tamarixetin;Quercetin 4'-methyl ether	js18_DW1 & jy899_DW1 & jy899_DW2 & js18_DW2
metab_16545	N-Desmethylzopiclone	HMDB0060541	N-Desmethylzopiclone	C16H15ClN6O3	-	js18_DW1 & jy899_DW1 & jy899_DW2 & js18_DW2
metab_393	1,2-Disehydronorcoclaurine	HMDB0302245	1,2-Disehydronorcoclaurine	C16H15NO3	-	js18_DW1 & jy899_DW1 & jy899_DW2 & js18_DW2
metab_11606	5C-aglycone	HMDB0004810	5C-aglycone	C16H16O4	-	js18_DW1 & jy899_DW1 & jy899_DW2 & js18_DW2
metab_15703	Marminal	HMDB0035035	Marminal	C16H16O4	-	js18_DW1 & jy899_DW1 & jy899_DW2 & js18_DW2
metab_6357	4-p-Coumaroyl-1,5-quinolactone	HMDB0029293	4-p-Coumaroyl-1,5-quinolactone	C16H16O7	-	js18_DW1 & jy899_DW1 & jy899_DW2 & js18_DW2
metab_6177	4-coumaroylshikimate	HMDB0304174	4-coumaroylshikimate	C16H16O7	4-Coumaroylshikimate;trans-5-O-(4-Coumaroyl)shikimate	js18_DW1 & jy899_DW1 & jy899_DW2 & js18_DW2
metab_10769	Chlorogenoquinone	HMDB0029383	Chlorogenoquinone	C16H16O9	-	js18_DW1 & jy899_DW1 & jy899_DW2 & js18_DW2
metab_7381	Demonomethylchlorpromazine	HMDB0061135	Demonomethylchlorpromazine	C16H17ClN2S	-	js18_DW1 & jy899_DW1 & jy899_DW2 & js18_DW2
metab_17990	Cephalexin	HMDB0014707;MJDBOTE0001388	Cephalexin	C16H17N3O4S	Cephalexin monohydrate;Cephalexin	js18_DW1 & jy899_DW1 & jy899_DW2 & js18_DW2
metab_16554	Cefoxitin	HMDB0015426	Cefoxitin	C16H17N3O7S2	Cefoxitin	js18_DW1 & jy899_DW1 & jy899_DW2 & js18_DW2
metab_9982	Xanthurenate-8-O-beta-D-glucoside	HMDB0013118	Xanthurenate-8-O-beta-D-glucoside	C16H17NO9	-	js18_DW1 & jy899_DW1 & jy899_DW2 & js18_DW2
metab_6010	Fraxin	HMDB0252486	Fraxin	C16H18O10	Fraxin	js18_DW1 & jy899_DW1 & jy899_DW2 & js18_DW2
metab_10748	5,6-Dihydro-11-methoxyyangonin	HMDB0038722	5,6-Dihydro-11-methoxyyangonin	C16H18O5	-	js18_DW1 & jy899_DW1 & jy899_DW2 & js18_DW2
metab_6315	Cimifugin	HMDB0250254;MJDBOTE0000241	Cimifugin	C16H18O6	Cimifugin	js18_DW1 & jy899_DW1 & jy899_DW2 & js18_DW2
metab_6232	Gerberinside	-	-	C16H18O8	-	js18_DW1 & jy899_DW1 & jy899_DW2 & js18_DW2
metab_2680	Gamma-Glutamyltryptophan	HMDB0029160;HMDB0252908	gamma-Glutamyltryptophan;Golotimod	C16H19N3O5	-	js18_DW1 & jy899_DW1 & jy899_DW2 & js18_DW2
metab_9027	Imazamethabenz-methyl	HMDB0034913	Imazamethabenz-methyl	C16H20N2O3	Methyl 2-(4-isopropyl-4-methyl-5-oxo-2-imidazolin-2-yl)-p-toluate	js18_DW1 & jy899_DW1 & jy899_DW2 & js18_DW2
metab_6564	N-cyclopentyl-5-(hydroxymethyl)-2-(4-methylphenyl)triazole-4-carboxamide	-	-	C16H20N4O2	-	js18_DW1 & jy899_DW1 & jy899_DW2 & js18_DW2
metab_14683	Glutaminyltryptophan	HMDB0028808	Glutaminyltryptophan	C16H20N4O4	-	js18_DW1 & jy899_DW1 & jy899_DW2 & js18_DW2
metab_7555	10-Hydroxy-3-methoxy-1,3,5,7-cadinatetraen-9-one	HMDB0036456	10-Hydroxy-3-methoxy-1,3,5,7-cadinatetraen-9-one	C16H20O3	Lacinilene C 7-methyl ether	js18_DW1 & jy899_DW1 & jy899_DW2 & js18_DW2
metab_6634	Cladosporin	HMDB0250312	Cladosporin	C16H20O5	-	js18_DW1 & jy899_DW1 & jy899_DW2 & js18_DW2
metab_15207	1-O-2'-Hydroxy-4'-methoxycinnamoyl-b-D-glucose	HMDB0040866	1-O-2''-Hydroxy-4''-methoxycinnamoyl-b-D-glucose	C16H20O9	-	js18_DW1 & jy899_DW1 & jy899_DW2 & js18_DW2
metab_6414	1-O-Feruloylglucose	HMDB0036938	1-O-Feruloylglucose	C16H20O9	-	js18_DW1 & jy899_DW1 & jy899_DW2 & js18_DW2
metab_16560	Gentiopicroside	HMDB0252696	Gentiopicroside	C16H20O9	Gentiopicrin;Gentiopicroside	js18_DW1 & jy899_DW1 & jy899_DW2 & js18_DW2
metab_2259	Gentiopicrin	LMPR0102070009;HMDB0252696;MJDBOTE0000930	Gentiopicroside	C16H20O9	Gentiopicrin;Gentiopicroside	js18_DW1 & jy899_DW1 & jy899_DW2 & js18_DW2
metab_7080	1-O-Feruloyl-beta-D-glucose	HMDB0301952;HMDB0302219	trans-p-Feruloyl-beta-D-glucopyranoside;1-O-Feruloyl-beta-D-glucose	C16H20O9	1-O-Feruloyl-beta-D-glucose;1-Feruloyl-D-glucose	js18_DW1 & jy899_DW1 & jy899_DW2 & js18_DW2
metab_10824	Tryptophyl-Methionine	HMDB0029089	Tryptophyl-Methionine	C16H21N3O3S	-	js18_DW1 & jy899_DW1 & jy899_DW2 & js18_DW2
metab_14355	Epicillin	HMDB0251843	Epicillin	C16H21N3O4S	-	js18_DW1 & jy899_DW1 & jy899_DW2 & js18_DW2
metab_16452	Pglu-his-pro	HMDB0256375	Pglu-his-pro	C16H21N5O5	-	js18_DW1 & jy899_DW1 & jy899_DW2 & js18_DW2
metab_11928	HDMBOA-Glc	HMDB0037265	HDMBOA-Glc	C16H21NO10	-	js18_DW1 & jy899_DW1 & jy899_DW2 & js18_DW2
metab_5943	2-cyclohexyl-N-(2-ethyl-[1,2,4]triazolo[1,5-a]pyridin-8-yl)acetamide	-	-	C16H22N4O	-	js18_DW1 & jy899_DW1 & jy899_DW2 & js18_DW2
metab_10596	DL-Valine-4-antipyrineamide	HMDB0251532	DL-Valine-4-antipyrineamide	C16H22N4O2	-	js18_DW1 & jy899_DW1 & jy899_DW2 & js18_DW2
metab_7284	Secologanate	HMDB0304481	secologanate	C16H22O10	Secologanate	js18_DW1 & jy899_DW1 & jy899_DW2 & js18_DW2
metab_10849	Swertiamarin	HMDB0258644;MJDBOTE0000976	Swertiamarin	C16H22O10	Swertiamarin	js18_DW1 & jy899_DW1 & jy899_DW2 & js18_DW2
metab_16415	Monotropein	HMDB0035608;LMPR0102070012	Monotropein	C16H22O11	Monotropein	js18_DW1 & jy899_DW1 & jy899_DW2 & js18_DW2
metab_14107	Coniferin	HMDB0013682	Coniferin	C16H22O8	Coniferin	js18_DW1 & jy899_DW1 & jy899_DW2 & js18_DW2
metab_10931	Sweroside	HMDB0258643;MJDBOTE0001224	Sweroside	C16H22O9	Sweroside	js18_DW1 & jy899_DW1 & jy899_DW2 & js18_DW2
metab_15702	Gabexate	HMDB0252569	Gabexate	C16H23N3O4	-	js18_DW1 & jy899_DW1 & jy899_DW2 & js18_DW2
metab_6159	Isopentenyladenine-9-N-glucoside	HMDB0012240	Isopentenyladenine-9-N-glucoside	C16H23N5O5	-	js18_DW1 & jy899_DW1 & jy899_DW2 & js18_DW2
metab_7060	Raphanatin	HMDB0032000	Raphanatin	C16H23N5O6	-	js18_DW1 & jy899_DW1 & jy899_DW2 & js18_DW2
metab_7672	2-Hydroxy-4-carboxybutyrylhistidylprolinamide	HMDB0251550	2-Hydroxy-4-carboxybutyrylhistidylprolinamide	C16H23N5O6	-	js18_DW1 & jy899_DW1 & jy899_DW2 & js18_DW2
metab_16483	6-(4-O-beta-D-Glucosyl-3-methyl-trans-but-2-enyl-amino)-purine	HMDB0302640	6-(4-O-beta-D-Glucosyl-3-methyl-trans-but-2-enyl-amino)-purine	C16H23N5O6	O-beta-D-Glucosylzeatin;O-beta-D-Glucosyl-trans-zeatin;trans-Zeatin-O-glucoside	js18_DW1 & jy899_DW1 & jy899_DW2 & js18_DW2
metab_2300	O-Beta-D-Glucosylzeatin	HMDB0302640	6-(4-O-beta-D-Glucosyl-3-methyl-trans-but-2-enyl-amino)-purine	C16H23N5O6	O-beta-D-Glucosylzeatin;O-beta-D-Glucosyl-trans-zeatin;trans-Zeatin-O-glucoside	js18_DW1 & jy899_DW1 & jy899_DW2 & js18_DW2
metab_12146	Niazimicin	HMDB0031944	Niazimicin	C16H23NO6S	-	js18_DW1 & jy899_DW1 & jy899_DW2 & js18_DW2
metab_14314	NNAL-N-glucuronide	HMDB0060498	NNAL-N-glucuronide	C16H24N3O8+	NNAL-N-glucuronide	js18_DW1 & jy899_DW1 & jy899_DW2 & js18_DW2
metab_5389	8-Cyclopentyl-1,3-dipropylxanthine	HMDB0247432	8-Cyclopentyl-1,3-dipropylxanthine	C16H24N4O2	CPX;8-Cyclopentyl-1,3-dipropylxanthine	js18_DW1 & jy899_DW1 & jy899_DW2 & js18_DW2
metab_181	Sinapine	HMDB0029379	Sinapine	C16H24NO5+	Sinapine;Sinapoylcholine	js18_DW1 & jy899_DW1 & jy899_DW2 & js18_DW2
metab_13719	Furanofukinin	HMDB0036640	Furanofukinin	C16H24O2	-	js18_DW1 & jy899_DW1 & jy899_DW2 & js18_DW2
metab_7046	3,8-Dihydroxy-6-methoxy-7(11)-eremophilen-12,8-olide	HMDB0041551	3,8-Dihydroxy-6-methoxy-7(11)-eremophilen-12,8-olide	C16H24O5	-	js18_DW1 & jy899_DW1 & jy899_DW2 & js18_DW2
metab_7301	Ovalicin	HMDB0246031;HMDB0038120	3,4-Dihydroxy-2-methoxy-4-methyl-3-[2-methyl-3-(3-methyl-but-2-enyl)-oxiranyl]-cyclohexanone;Ovalicin	C16H24O5	Graphinone;Ovalicin	js18_DW1 & jy899_DW1 & jy899_DW2 & js18_DW2
metab_8034	Dihydrozeatin-9-b-D-Glucoside	-	-	C16H25N5O6	-	js18_DW1 & jy899_DW1 & jy899_DW2 & js18_DW2
metab_7139	Esmolol	PW_C008734;HMDB0014333	Esmolol	C16H25NO4	Esmolol	js18_DW1 & jy899_DW1 & jy899_DW2 & js18_DW2
metab_15667	Simmondsin	HMDB0030394	Simmondsin	C16H25NO9	-	js18_DW1 & jy899_DW1 & jy899_DW2 & js18_DW2
metab_4511	4-Ethyl-7,11-dimethyldodeca-trans-2-trans-6-1-o-trien-1-al	HMDB0302403	4-Ethyl-7,11-dimethyldodeca-trans-2-trans-6-1-o-trien-1-al	C16H26O	-	js18_DW1 & jy899_DW1 & jy899_DW2 & js18_DW2
metab_13838	Juvenate	HMDB0253743	Juvenate	C16H26O3	-	js18_DW1 & jy899_DW1 & jy899_DW2 & js18_DW2
metab_6187	[(2E,6E)-1-Oxo-8-Hydroxy-2,6-Dimethylocta-2,6-Dien-1-yl]beta-D-Glucopyranoside	-	-	C16H26O8	-	js18_DW1 & jy899_DW1 & jy899_DW2 & js18_DW2
metab_11790	Biocytin	PW_C001785;HMDB0003134	Biocytin	C16H28N4O4S	Biocytin;N6-D-Biotinyl-L-lysine;epsilon-N-Biotinyl-L-lysine	js18_DW1 & jy899_DW1 & jy899_DW2 & js18_DW2
metab_3633	Arctiol	HMDB0301955	Arctiol	C16H28O	-	js18_DW1 & jy899_DW1 & jy899_DW2 & js18_DW2
metab_15810	1-(3-Methylbutanoyl)-6-apiosylglucose	HMDB0039953	1-(3-Methylbutanoyl)-6-apiosylglucose	C16H28O11	-	js18_DW1 & jy899_DW1 & jy899_DW2 & js18_DW2
metab_15130	Nepetariaside	HMDB0039014	Nepetariaside	C16H28O8	-	js18_DW1 & jy899_DW1 & jy899_DW2 & js18_DW2
metab_3692	Hexadecenal	HMDB0060482;HMDB0253123	Hexadecenal;Hexadec-2-enal	C16H30O	Hexadecenal;2-trans-Hexadecenal	js18_DW1 & jy899_DW1 & jy899_DW2 & js18_DW2
metab_12607	Palmitaldehyde	HMDB0001551;PW_C001193;LMFA06000088	Palmitaldehyde	C16H32O	Hexadecanal;Palmitaldehyde	js18_DW1 & jy899_DW1 & jy899_DW2 & js18_DW2
metab_1005	Lauryldiethanolamine	-	-	C16H35NO2	-	js18_DW1 & jy899_DW1 & jy899_DW2 & js18_DW2
metab_649	Homoplantaginin	LMPK12111119		C22H22O11	Homoplantaginin;Hispidulin 7-O-glucoside;Hispiduloside	js18_DW1 & jy899_DW1 & jy899_DW2 & js18_DW2
metab_9974	5-(4-Chlorophenyl)-1-(4-methoxyphenyl)-3-(trifluoromethyl)-1H-pyrazole	HMDB0257536	5-(4-Chlorophenyl)-1-(4-methoxyphenyl)-3-(trifluoromethyl)-1H-pyrazole	C17H12ClF3N2O	-	js18_DW1 & jy899_DW1 & jy899_DW2 & js18_DW2
metab_14336	Betavulgarin	HMDB0303334;LMPK12050361	Betavulgarin	C17H12O6	Betavulgarin	js18_DW1 & jy899_DW1 & jy899_DW2 & js18_DW2
metab_7231	Benzarone	HMDB0248975	Benzarone	C17H14O3	Benzarone;2-Ethyl-3-(4-hydroxybenzoyl)benzofuran	js18_DW1 & jy899_DW1 & jy899_DW2 & js18_DW2
metab_14100	3,6-Dimethoxyapigenin	-	-	C17H14O7	-	js18_DW1 & jy899_DW1 & jy899_DW2 & js18_DW2
metab_5467	3,7-Dimethylquercetin	HMDB0029263	3,7-Dimethylquercetin	C17H14O7	3,7-Di-O-methylquercetin;3',4',5-Trihydroxy-3,7-dimethoxyflavone	js18_DW1 & jy899_DW1 & jy899_DW2 & js18_DW2
metab_6408	Cirsiliol	HMDB0250275;LMPK12111227	Cirsiliol	C17H14O7	Cirsiliol	js18_DW1 & jy899_DW1 & jy899_DW2 & js18_DW2
metab_5826	4-(8-Methyl-9H-1,3-dioxolo(4,5-h)(2,3)benzodiazepin-5-yl)benzenamine	HMDB0252997	4-(8-Methyl-9H-1,3-dioxolo(4,5-h)(2,3)benzodiazepin-5-yl)benzenamine	C17H15N3O2	GYKI 52466;4-(8-Methyl-9H-1,3-dioxolo[4,5-h][2,3]benzodiazepin-5-yl)benzenamine	js18_DW1 & jy899_DW1 & jy899_DW2 & js18_DW2
metab_14256	Cajanol	HMDB0033924;LMPK12050499	Cajanol	C17H16O6	Cajanol	js18_DW1 & jy899_DW1 & jy899_DW2 & js18_DW2
metab_5778	8-Demethylthymonin	HMDB0303024	8-Demethylthymonin	C17H16O8	-	js18_DW1 & jy899_DW1 & jy899_DW2 & js18_DW2
metab_5277	Alpha-(1,2-Dihydroxyethyl)-1,2,3,4-tetrahydro-7-hydroxy-9-methoxy-3,4-dioxocyclopenta[c][1]benzopyran-6-acetaldehyde	HMDB0062442	alpha-(1,2-Dihydroxyethyl)-1,2,3,4-tetrahydro-7-hydroxy-9-methoxy-3,4-dioxocyclopenta[c][1]benzopyran-6-acetaldehyde	C17H16O8	alpha-(1,2-Dihydroxyethyl)-1,2,3,4-tetrahydro-7-hydroxy-9-methoxy-3,4-dioxocyclopenta[c][1]benzopyran-6-acetaldehyde	js18_DW1 & jy899_DW1 & jy899_DW2 & js18_DW2
metab_12313	Pentoxyresorufin	HMDB0256292	Pentoxyresorufin	C17H17NO3	-	js18_DW1 & jy899_DW1 & jy899_DW2 & js18_DW2
metab_15447	N-Acetoxymethylflindersine	HMDB0039879	N-Acetoxymethylflindersine	C17H17NO4	-	js18_DW1 & jy899_DW1 & jy899_DW2 & js18_DW2
metab_6209	Ciprofloxacin	HMDB0014677	Ciprofloxacin	C17H18FN3O3	Ciprofloxacin	js18_DW1 & jy899_DW1 & jy899_DW2 & js18_DW2
metab_260	4',7-Di-O-methylcatechin	HMDB0030663	4'',7-Di-O-methylcatechin	C17H18O6	-	js18_DW1 & jy899_DW1 & jy899_DW2 & js18_DW2
metab_14849	Upadacitinib	HMDB0259708	Upadacitinib	C17H19F3N6O	-	js18_DW1 & jy899_DW1 & jy899_DW2 & js18_DW2
metab_9857	Ralfinamide	HMDB0257099	Ralfinamide	C17H19FN2O2	-	js18_DW1 & jy899_DW1 & jy899_DW2 & js18_DW2
metab_8968	Safinamide	HMDB0257441	Safinamide	C17H19FN2O2	-	js18_DW1 & jy899_DW1 & jy899_DW2 & js18_DW2
metab_5768	Morphine	HMDB0014440;PW_C008829	Morphine	C17H19NO3	Morphine	js18_DW1 & jy899_DW1 & jy899_DW2 & js18_DW2
metab_6332	Hydromorphone	HMDB0014472;PW_C008858	Hydromorphone	C17H19NO3	Hydromorphone	js18_DW1 & jy899_DW1 & jy899_DW2 & js18_DW2
metab_10864	Promethazine	HMDB0015202;PW_C009497	Promethazine	C17H20N2S	Promethazine;10-(2-Dimethylaminopropyl)phenothiazine	js18_DW1 & jy899_DW1 & jy899_DW2 & js18_DW2
metab_1664	(-)-Riboflavin	HMDB0000244	Riboflavin	C17H20N4O6	Riboflavin;Lactoflavin;7,8-Dimethyl-10-ribitylisoalloxazine;Vitamin B2	js18_DW1 & jy899_DW1 & jy899_DW2 & js18_DW2
metab_16303	5-(3',4',5'-Trihydroxyphenyl)-gamma-valerolactone-4'-O-glucuronide	HMDB0059986	5-(3'',4'',5''-Trihydroxyphenyl)-gamma-valerolactone-4''-O-glucuronide	C17H20O11	-	js18_DW1 & jy899_DW1 & jy899_DW2 & js18_DW2
metab_1024	(8E,15E)-1,8,15-Heptadecatriene-11,13-diyne	HMDB0031041	(8E,15E)-1,8,15-Heptadecatriene-11,13-diyne	C17H22	-	js18_DW1 & jy899_DW1 & jy899_DW2 & js18_DW2
metab_32	1-O-Sinapoylglucose	HMDB0041175	1-O-Sinapoylglucose	C17H22O10	-	js18_DW1 & jy899_DW1 & jy899_DW2 & js18_DW2
metab_9003	4-Hydroxy-3-polyprenylbenzoate	HMDB0060388	4-Hydroxy-3-polyprenylbenzoate	C17H22O3	Geranyl-hydroxybenzoate	js18_DW1 & jy899_DW1 & jy899_DW2 & js18_DW2
metab_4343	Levorphanol	PW_C009310;HMDB0014992	Levorphanol	C17H23NO	Levorphanol	js18_DW1 & jy899_DW1 & jy899_DW2 & js18_DW2
metab_7718	Tilisolol	HMDB0259093	Tilisolol	C17H24N2O3	-	js18_DW1 & jy899_DW1 & jy899_DW2 & js18_DW2
metab_10202	Lysyltryptophan	HMDB0028962	Lysyltryptophan	C17H24N4O3	-	js18_DW1 & jy899_DW1 & jy899_DW2 & js18_DW2
metab_11433	Montirelin	HMDB0254874	Montirelin	C17H24N6O4S	-	js18_DW1 & jy899_DW1 & jy899_DW2 & js18_DW2
metab_9579	Secologanin	HMDB0304482;LMPR0102070002	secologanin	C17H24O10	Secologanin;(-)-Secologanin	js18_DW1 & jy899_DW1 & jy899_DW2 & js18_DW2
metab_16314	Geniposide	HMDB0252679;MJDBOTE0000901	Geniposide	C17H24O10	Geniposide	js18_DW1 & jy899_DW1 & jy899_DW2 & js18_DW2
metab_2148	Verbenalin	HMDB0301853;LMPR0102070016;MJDBOTE0000258	Verbenalin	C17H24O10	Verbenalin;Cornin (glycoside)	js18_DW1 & jy899_DW1 & jy899_DW2 & js18_DW2
metab_15769	Gardenoside	HMDB0252642	Gardenoside	C17H24O11	Gardenoside	js18_DW1 & jy899_DW1 & jy899_DW2 & js18_DW2
metab_1045	[8]-Shogaol	HMDB0031463	[8]-Shogaol	C17H24O3	[6]-Shogaol;Shogaol	js18_DW1 & jy899_DW1 & jy899_DW2 & js18_DW2
metab_14175	[6]-Gingerdione	HMDB0039275	[6]-Gingerdione	C17H24O4	Gingerdione;[6]-Gingerdione	js18_DW1 & jy899_DW1 & jy899_DW2 & js18_DW2
metab_7192	15-Deacetylneosolaniol	HMDB0036157	15-Deacetylneosolaniol	C17H24O7	5-Hydroxyxanthotoxin	js18_DW1 & jy899_DW1 & jy899_DW2 & js18_DW2
metab_14313	4-Deacetylneosolaniol	HMDB0036158	4-Deacetylneosolaniol	C17H24O7	(E)-gamma-Bisabolene	js18_DW1 & jy899_DW1 & jy899_DW2 & js18_DW2
metab_15118	Naratriptan	HMDB0015087	Naratriptan	C17H25N3O2S	Naratriptan	js18_DW1 & jy899_DW1 & jy899_DW2 & js18_DW2
metab_391	Prizidilol	HMDB0256780	Prizidilol	C17H25N5O2	-	js18_DW1 & jy899_DW1 & jy899_DW2 & js18_DW2
metab_5120	Alniditan	HMDB0248174	Alniditan	C17H26N4O	-	js18_DW1 & jy899_DW1 & jy899_DW2 & js18_DW2
metab_15869	Fursultiamine	HMDB0252549	Fursultiamine	C17H26N4O3S2	-	js18_DW1 & jy899_DW1 & jy899_DW2 & js18_DW2
metab_6796	Morroniside	HMDB0254897	Morroniside	C17H26O11	Morroniside	js18_DW1 & jy899_DW1 & jy899_DW2 & js18_DW2
metab_2349	3-Hydroxy-6,8-dimethoxy-7(11)-eremophilen-12,8-olide	HMDB0040756	3-Hydroxy-6,8-dimethoxy-7(11)-eremophilen-12,8-olide	C17H26O5	-	js18_DW1 & jy899_DW1 & jy899_DW2 & js18_DW2
metab_7209	Deoxyloganin	LMPR0102070005;HMDB0251007	Deoxyloganin	C17H26O9	Deoxyloganin;7-Deoxyloganin	js18_DW1 & jy899_DW1 & jy899_DW2 & js18_DW2
metab_3440	Venlafaxine	PW_C002364;HMDB0005016	Venlafaxine	C17H27NO2	Venlafaxine	js18_DW1 & jy899_DW1 & jy899_DW2 & js18_DW2
metab_1504	(Z,Z,Z)-1,8,11,14-Heptadecatetraene	HMDB0302481	(Z,Z,Z)-1,8,11,14-Heptadecatetraene	C17H28	Aplotaxene	js18_DW1 & jy899_DW1 & jy899_DW2 & js18_DW2
metab_4772	(all-Z)-8,11,14-Heptadecatrienal	HMDB0041333	(all-Z)-8,11,14-Heptadecatrienal	C17H28O	Heptadecatrienal;(8Z,11Z,14Z)-8,11,14-Heptadecatrienal	js18_DW1 & jy899_DW1 & jy899_DW2 & js18_DW2
metab_9852	4-O-Methyl-a-D-glucosyl-(1->2)-b-D-xylosyl-(1->4)-D-xylose	HMDB0039742	4-O-Methyl-a-D-glucosyl-(1|right|2)-b-D-xylosyl-(1|right|4)-D-xylose	C17H28O15	-	js18_DW1 & jy899_DW1 & jy899_DW2 & js18_DW2
metab_13911	12S-HHT	HMDB0012535	12S-HHT	C17H28O3	12(S)-HHT;(12S,5Z,8E,10E)-12-Hydroxy-5,8,10-heptadecatrienoic acid	js18_DW1 & jy899_DW1 & jy899_DW2 & js18_DW2
metab_12208	(1(10)E,4a,5E)-1(10),5-Germacradiene-12-acetoxy-4,11-diol	HMDB0038798	(1(10)E,4a,5E)-1(10),5-Germacradiene-12-acetoxy-4,11-diol	C17H28O4	-	js18_DW1 & jy899_DW1 & jy899_DW2 & js18_DW2
metab_2058	Neolinustatin	HMDB0038482	Neolinustatin	C17H29NO11	Neolinustatin	js18_DW1 & jy899_DW1 & jy899_DW2 & js18_DW2
metab_3665	(Z)-9-Cycloheptadecen-1-one	HMDB0031336	(Z)-9-Cycloheptadecen-1-one	C17H30O	-	js18_DW1 & jy899_DW1 & jy899_DW2 & js18_DW2
metab_10915	Dextran-70	HMDB0256672	Dextran-70	C17H32O10	-	js18_DW1 & jy899_DW1 & jy899_DW2 & js18_DW2
metab_5563	Astromicin	HMDB0248678	Astromicin	C17H35N5O6	Fortimicin A;Astromicin	js18_DW1 & jy899_DW1 & jy899_DW2 & js18_DW2
metab_9950	Diclazuril	HMDB0251204	Diclazuril	C17H9Cl3N4O2	-	js18_DW1 & jy899_DW1 & jy899_DW2 & js18_DW2
metab_2265	Sterigmatocystin	LMPK10000001;HMDB0030588	Sterigmatocystin	C18H12O6	Sterigmatocystin	js18_DW1 & jy899_DW1 & jy899_DW2 & js18_DW2
metab_14327	Hallacridone	HMDB0029826	Hallacridone	C18H13NO4	-	js18_DW1 & jy899_DW1 & jy899_DW2 & js18_DW2
metab_6114	Chrysosplenol	HMDB0302736	Chrysosplenol	C18H16O8	Chrysosplenol C;Quercetagetin 3,7,3'-trimethyl ether	js18_DW1 & jy899_DW1 & jy899_DW2 & js18_DW2
metab_15821	Benzoylprop-ethyl	HMDB0249057	Benzoylprop-ethyl	C18H17Cl2NO3	Benzoylprop-ethyl	js18_DW1 & jy899_DW1 & jy899_DW2 & js18_DW2
metab_4473	Didemethylcitalopram	PW_C040559;HMDB0060472	Didemethylcitalopram	C18H17FN2O	Didemethylcitalopram	js18_DW1 & jy899_DW1 & jy899_DW2 & js18_DW2
metab_2968	Dopaxanthin	HMDB0012221	Dopaxanthin	C18H18N2O8	Dopaxanthin	js18_DW1 & jy899_DW1 & jy899_DW2 & js18_DW2
metab_7434	7-Hydroxy-3-(3-hydroxy-4-methoxybenzyl)-5-methoxy-4-chromanone	HMDB0033299	7-Hydroxy-3-(3-hydroxy-4-methoxybenzyl)-5-methoxy-4-chromanone	C18H18O6	-	js18_DW1 & jy899_DW1 & jy899_DW2 & js18_DW2
metab_14461	N-Trans-Feruloyltyramine	HMDB0029365	Moupinamide	C18H19NO4	N-Feruloyltyramine;trans-N-Feruloyltyramine	js18_DW1 & jy899_DW1 & jy899_DW2 & js18_DW2
metab_16593	Tyr-tyr	HMDB0029117	Tyrosyl-Tyrosine	C18H20N2O5	-	js18_DW1 & jy899_DW1 & jy899_DW2 & js18_DW2
metab_15208	16-Oxoestrone	LMST02010048;HMDB0000372	16-Oxoestrone	C18H20O3	16-Ketoestrone;3-Hydroxy-1,3,5(10)-estratriene-16,17-dione	js18_DW1 & jy899_DW1 & jy899_DW2 & js18_DW2
metab_15426	Sorgolactone	HMDB0039607	Sorgolactone	C18H20O5	Sorgolactone	js18_DW1 & jy899_DW1 & jy899_DW2 & js18_DW2
metab_15323	Buparlisib	HMDB0247677	Buparlisib	C18H21F3N6O2	-	js18_DW1 & jy899_DW1 & jy899_DW2 & js18_DW2
metab_12141	5-(3',5'-Dihydroxyphenyl)-gamma-valerolactone-O-glucuronide-O-methyl	HMDB0060030	5-(3'',5''-Dihydroxyphenyl)-gamma-valerolactone-O-glucuronide-O-methyl	C18H22O10	-	js18_DW1 & jy899_DW1 & jy899_DW2 & js18_DW2
metab_2227	5-(3',4'-Dihydroxyphenyl)-gamma-valerolactone-3'-O-methyl-4'-O-glucuronide	HMDB0059988	5-(3'',4''-Dihydroxyphenyl)-gamma-valerolactone-3''-O-methyl-4''-O-glucuronide	C18H22O10	-	js18_DW1 & jy899_DW1 & jy899_DW2 & js18_DW2
metab_16019	Asperuloside	HMDB0248667	Asperuloside	C18H22O11	Asperuloside	js18_DW1 & jy899_DW1 & jy899_DW2 & js18_DW2
metab_5860	(S,E)-Zearalenone	HMDB0031752	(S,E)-Zearalenone	C18H22O5	Zearalenone	js18_DW1 & jy899_DW1 & jy899_DW2 & js18_DW2
metab_17998	Enalaprilat	PW_C022647;HMDB0041886;HMDB0014722;MJDBOTE0000315	Enalaprilat;Enalapril	C18H24N2O5	Enalapril	js18_DW1 & jy899_DW1 & jy899_DW2 & js18_DW2
metab_9022	Estradiol	PW_C000098;HMDB0303648;HMDB0000151;MJDBOTE0000772	Pelanin;Estradiol	C18H24O2	Estradiol-17beta;Estradiol;beta-Estradiol	js18_DW1 & jy899_DW1 & jy899_DW2 & js18_DW2
metab_938	17alpha-Estradiol	HMDB0000429	17alpha-Estradiol	C18H24O2	Estradiol-17alpha;17alpha-Estradiol	js18_DW1 & jy899_DW1 & jy899_DW2 & js18_DW2
metab_5610	19-Norandrostenedione	HMDB0244836	19-Norandrostenedione	C18H24O2	19-Norandrostenedione;Delta4-Estrene-3,17-dione	js18_DW1 & jy899_DW1 & jy899_DW2 & js18_DW2
metab_5683	Hydroxychloroquine	HMDB0015549	Hydroxychloroquine	C18H26ClN3O	Hydroxychloroquine	js18_DW1 & jy899_DW1 & jy899_DW2 & js18_DW2
metab_17921	Disofenin	HMDB0251479	Disofenin	C18H26N2O5	-	js18_DW1 & jy899_DW1 & jy899_DW2 & js18_DW2
metab_1960	Lipoyl-GMP	HMDB0013617;PW_C008511	Lipoyl-GMP	C18H26N5O9PS2	-	js18_DW1 & jy899_DW1 & jy899_DW2 & js18_DW2
metab_13771	Nandrolone	LMST02010044;HMDB0002725	Nandrolone	C18H26O2	Nandrolone	js18_DW1 & jy899_DW1 & jy899_DW2 & js18_DW2
metab_4151	5'-Carboxy-gamma-chromanol	HMDB0012799	5''-Carboxy-gamma-chromanol	C18H26O4	-	js18_DW1 & jy899_DW1 & jy899_DW2 & js18_DW2
metab_17982	Capsiate	HMDB0034781;HMDB0034780	Dihydrocapsiate;Capsiate	C18H26O4	Capsiate	js18_DW1 & jy899_DW1 & jy899_DW2 & js18_DW2
metab_18019	Zeranol	HMDB0032702;HMDB0041824	Zeranol;alpha-Zearalenol	C18H26O5	alpha-Zearalanol;Zeranol	js18_DW1 & jy899_DW1 & jy899_DW2 & js18_DW2
metab_1136	Gonal	HMDB0252913	Gonal	C18H28O	-	js18_DW1 & jy899_DW1 & jy899_DW2 & js18_DW2
metab_4500	3-Gonal	HMDB0245878	3-Gonal	C18H28O	-	js18_DW1 & jy899_DW1 & jy899_DW2 & js18_DW2
metab_17107	B-D-Glucuronopyranosyl-(1->3)-a-D-galacturonopyranosyl-(1->2)-L-rhamnose	HMDB0039728	b-D-Glucuronopyranosyl-(1|right|3)-a-D-galacturonopyranosyl-(1|right|2)-L-rhamnose	C18H28O17	-	js18_DW1 & jy899_DW1 & jy899_DW2 & js18_DW2
metab_9088	12-OPDA	HMDB0301804	12-oxo-PDA	C18H28O3	12-OPDA;(15Z)-12-Oxophyto-10,15-dienoate;(15Z)-12-Oxophyto-10,15-dienoic acid;9(S),13(S)-12-Oxo-PDA;12-Oxo-10,15(Z)-phytodienoic acid	js18_DW1 & jy899_DW1 & jy899_DW2 & js18_DW2
metab_3409	16-B1-phytoprostane	HMDB0304634	16-B1-phytoprostane	C18H28O4	-	js18_DW1 & jy899_DW1 & jy899_DW2 & js18_DW2
metab_13799	Dihydrocapsiate	HMDB0034781;HMDB0034780	Dihydrocapsiate;Capsiate	C18H28O4	Capsiate	js18_DW1 & jy899_DW1 & jy899_DW2 & js18_DW2
metab_4659	(9Z)-(13S)-12,13-epoxyoctadeca-9,11-dienoate	HMDB0303983	(9Z)-(13S)-12,13-epoxyoctadeca-9,11-dienoate	C18H29O3-	(9Z)-(13S)-12,13-Epoxyoctadeca-9,11-dienoic acid;(9Z)-(13S)-12,13-Epoxyoctadeca-9,11-dienoate;13(S)-EOD	js18_DW1 & jy899_DW1 & jy899_DW2 & js18_DW2
metab_4618	9(S)-HOTrE	HMDB0247705	9(S)-HOTrE	C18H30O3	9(S)-HOT;(9S)-(10E,12Z,15Z)-9-Hydroxyoctadecatri-10,12,15-enoic acid;9(S)-HOTrE	js18_DW1 & jy899_DW1 & jy899_DW2 & js18_DW2
metab_12454	9(S)-HpOTrE	-	-	C18H30O4	9(S)-HPOT;(10E,12Z,15Z)-(9S)-9-Hydroperoxyoctadeca-10,12,15-trienoic acid;9(S)-HpOTrE;(9S,10E,12Z,15Z)-9-Hydroperoxy-10,12,15-octadecatrienoate	js18_DW1 & jy899_DW1 & jy899_DW2 & js18_DW2
metab_13945	2,3-Dinor-TXB2	HMDB0002904;LMFA03030003	2,3-Dinor-TXB2	C18H30O6	-	js18_DW1 & jy899_DW1 & jy899_DW2 & js18_DW2
metab_4767	(+/-)-(Z)-2-(5-Tetradecenyl)cyclobutanone	HMDB0037543	(卤)-(Z)-2-(5-Tetradecenyl)cyclobutanone	C18H32O	-	js18_DW1 & jy899_DW1 & jy899_DW2 & js18_DW2
metab_11654	Beta-D-Galactopyranosyl-(1->4)-beta-D-galactopyranosyl-(1->4)-D-galactose	HMDB0038852	beta-D-Galactopyranosyl-(1|right|4)-beta-D-galactopyranosyl-(1|right|4)-D-galactose	C18H32O16	Polysaccharide;Glycan;Polyglycose	js18_DW1 & jy899_DW1 & jy899_DW2 & js18_DW2
metab_9736	Raffinose	HMDB0003213;PW_C001805;MJDBOTE0001734	Raffinose	C18H32O16	Raffinose;Melitose;Melitriose;Gossypose;6G-alpha-D-galactosylsucrose	js18_DW1 & jy899_DW1 & jy899_DW2 & js18_DW2
metab_9040	Maltotriose	HMDB0001262;HMDB0038852;MJDBOTE0000606	Maltotriose;beta-D-Galactopyranosyl-(1|right|4)-beta-D-galactopyranosyl-(1|right|4)-D-galactose	C18H32O16	Maltotriose;Amylotriose	js18_DW1 & jy899_DW1 & jy899_DW2 & js18_DW2
metab_8429	1-Kestose	HMDB0011729;MJDBOTE0001231	1-Kestose	C18H32O16	1F-beta-D-Fructosylsucrose;beta-D-Fructofuranosyl-(2->1)-beta-D-fructofuranosyl alpha-D-glucopyranoside;1-Kestose	js18_DW1 & jy899_DW1 & jy899_DW2 & js18_DW2
metab_8272	Melezitose	HMDB0011730;MJDBOTE0000489	Melezitose	C18H32O16	Melezitose	js18_DW1 & jy899_DW1 & jy899_DW2 & js18_DW2
metab_4348	9(S)-HpODE	HMDB0006940	9(S)-HPODE	C18H32O4	9(S)-HPODE;9(S)-HPOD;(10E,12Z)-(9S)-9-Hydroperoxyoctadeca-10,12-dienoic acid;(9S,10E,12Z)-9-Hydroperoxy-10,12-octadecadienoate	js18_DW1 & jy899_DW1 & jy899_DW2 & js18_DW2
metab_2313	9-F1-phytoprostane	HMDB0304641	9-F1-phytoprostane	C18H32O5	-	js18_DW1 & jy899_DW1 & jy899_DW2 & js18_DW2
metab_6193	Beta-D-Galactopyranosyl-(1->4)-2-amino-2-deoxy-beta-D-glucopyranosyl-(1->6)-D-mannose	HMDB0041224	beta-D-Galactopyranosyl-(1|right|4)-2-amino-2-deoxy-beta-D-glucopyranosyl-(1|right|6)-D-mannose	C18H33NO15	-	js18_DW1 & jy899_DW1 & jy899_DW2 & js18_DW2
metab_2753	9,12,13-TriHOME	HMDB0004708;LMFA02000014	9,12,13-TriHOME	C18H34O5	9,12,13-TriHOME;9(S),12(S),13(S)-Trihydroxy-10(E)-octadecenoic acid;(10E)-(9S,12S,13S)-9,12,13-Trihydroxyoctadec-10-enoic acid	js18_DW1 & jy899_DW1 & jy899_DW2 & js18_DW2
metab_11148	9,10,13-TriHOME	HMDB0004710	9,10,13-TriHOME	C18H34O5	9,10,13-TriHOME;9,10,13-Trihydroxyoctadec-11-enoic acid;(11E)-9,10,13-Trihydroxyoctadec-11-enoic acid	js18_DW1 & jy899_DW1 & jy899_DW2 & js18_DW2
metab_1275	Dodemorph	-	-	C18H35NO	Dodemorph	js18_DW1 & jy899_DW1 & jy899_DW2 & js18_DW2
metab_5633	Dactimicin	HMDB0250824	Dactimicin	C18H36N6O6	Formimidoyl-fortimicin A;Dactimicin;SF-2052	js18_DW1 & jy899_DW1 & jy899_DW2 & js18_DW2
metab_8251	(9S,10S)-9,10-dihydroxyoctadecanoate	HMDB0059633	(9S,10S)-9,10-dihydroxyoctadecanoate	C18H36O4	(9S,10S)-9,10-Dihydroxyoctadecanoate	js18_DW1 & jy899_DW1 & jy899_DW2 & js18_DW2
metab_1296	Octadecanamide	LMFA08010003;HMDB0034146	Octadecanamide	C18H37NO	Octadecanamide;Stearamide;Stearic acid amide	js18_DW1 & jy899_DW1 & jy899_DW2 & js18_DW2
metab_6965	(2R,3R)-2-Aminooctadecane-1,3-diol	HMDB0242634	(2R,3R)-2-Aminooctadecane-1,3-diol	C18H39NO2	-	js18_DW1 & jy899_DW1 & jy899_DW2 & js18_DW2
metab_4920	Sphinganine	PW_C000184;HMDB0242634;LMSP01020001;HMDB0000269	(2R,3R)-2-Aminooctadecane-1,3-diol;Sphinganine	C18H39NO2	Sphinganine;Dihydrosphingosine;2-Amino-1,3-dihydroxyoctadecane	js18_DW1 & jy899_DW1 & jy899_DW2 & js18_DW2
metab_6521	Aurin	HMDB0248730	Aurin	C19H14O3	Aurin	js18_DW1 & jy899_DW1 & jy899_DW2 & js18_DW2
metab_3205	Roxadustat	HMDB0252245	Roxadustat	C19H16N2O5	-	js18_DW1 & jy899_DW1 & jy899_DW2 & js18_DW2
metab_14965	3,4-Hexahydroxydiphenoylarabinose	HMDB0034113	3,4-Hexahydroxydiphenoylarabinose	C19H16O13	-	js18_DW1 & jy899_DW1 & jy899_DW2 & js18_DW2
metab_11025	(all-E)-1,7-bis(4-hydroxyphenyl)-1,4,6-heptatrien-3-one	HMDB0040889	(all-E)-1,7-bis(4-hydroxyphenyl)-1,4,6-heptatrien-3-one	C19H16O3	-	js18_DW1 & jy899_DW1 & jy899_DW2 & js18_DW2
metab_6871	Warfarin	PW_C001294;HMDB0001935	Warfarin	C19H16O4	Warfarin	js18_DW1 & jy899_DW1 & jy899_DW2 & js18_DW2
metab_6002	2-(4-Morpholinyl)-8-phenyl-4H-1-benzopyran-4-one	HMDB0244699	2-(4-Morpholinyl)-8-phenyl-4H-1-benzopyran-4-one	C19H17NO3	LY 294002;2-(4-Morpholinyl)-8-phenyl-4H-1-benzopyran-4-one	js18_DW1 & jy899_DW1 & jy899_DW2 & js18_DW2
metab_5898	Gravacridonolchlorine	HMDB0029329	Gravacridonolchlorine	C19H18ClNO5	-	js18_DW1 & jy899_DW1 & jy899_DW2 & js18_DW2
metab_5206	Nb-p-Coumaroyltryptamine	HMDB0041518	Nb-p-Coumaroyltryptamine	C19H18N2O2	-	js18_DW1 & jy899_DW1 & jy899_DW2 & js18_DW2
metab_546	Cimoxatone	HMDB0250256	Cimoxatone	C19H18N2O4	-	js18_DW1 & jy899_DW1 & jy899_DW2 & js18_DW2
metab_16519	Mangiferin	HMDB0302730;HMDB0034410;MJDBOTE0001327	Mangiferol;Mangiferin	C19H18O11	Mangiferin;Chinomin	js18_DW1 & jy899_DW1 & jy899_DW2 & js18_DW2
metab_48	Mangiferol	HMDB0302730	Mangiferol	C19H18O11	Mangiferin;Chinomin	js18_DW1 & jy899_DW1 & jy899_DW2 & js18_DW2
metab_11130	Egonol	HMDB0034279	Egonol	C19H18O5	-	js18_DW1 & jy899_DW1 & jy899_DW2 & js18_DW2
metab_17730	1,6-Dihydroxy-3-methoxy-2-prenylxanthone	HMDB0034015	1,6-Dihydroxy-3-methoxy-2-prenylxanthone	C19H18O5	-	js18_DW1 & jy899_DW1 & jy899_DW2 & js18_DW2
metab_2111	1,5-Dihydroxy-3-methoxy-2-prenylxanthone	HMDB0030605	1,5-Dihydroxy-3-methoxy-2-prenylxanthone	C19H18O5	-	js18_DW1 & jy899_DW1 & jy899_DW2 & js18_DW2
metab_14241	5-Hydroxy-2',4',7,8-Tetramethoxyflavone	-	-	C19H18O7	-	js18_DW1 & jy899_DW1 & jy899_DW2 & js18_DW2
metab_16482	Glucosylxanthone	HMDB0252794	Glucosylxanthone	C19H18O7	-	js18_DW1 & jy899_DW1 & jy899_DW2 & js18_DW2
metab_15098	Chrysoobtusin	HMDB0034218	Chrysoobtusin	C19H18O7	Chryso-obtusin	js18_DW1 & jy899_DW1 & jy899_DW2 & js18_DW2
metab_11264	Dolasetron	HMDB0014895	Dolasetron	C19H20N2O3	Dolasetron	js18_DW1 & jy899_DW1 & jy899_DW2 & js18_DW2
metab_15607	Cryptotanshinone	HMDB0035220	Cryptotanshinone	C19H20O3	-	js18_DW1 & jy899_DW1 & jy899_DW2 & js18_DW2
metab_11101	2',3,4',5-Tetrahydroxy-4-prenylstilbene	HMDB0035478	2'',3,4'',5-Tetrahydroxy-4-prenylstilbene	C19H20O4	4'-Prenyloxyresveratrol	js18_DW1 & jy899_DW1 & jy899_DW2 & js18_DW2
metab_16139	Acutilobin	HMDB0040670	Acutilobin	C19H20O5	-	js18_DW1 & jy899_DW1 & jy899_DW2 & js18_DW2
metab_14980	Decursin	HMDB0040670;HMDB0250923	Acutilobin;Decursin	C19H20O5	Decursin	js18_DW1 & jy899_DW1 & jy899_DW2 & js18_DW2
metab_6504	Chembl4159192	HMDB0244663	Chembl4159192	C19H20O6	-	js18_DW1 & jy899_DW1 & jy899_DW2 & js18_DW2
metab_15616	Sparfloxacin	HMDB0015339;MJDBOTE0001436	Sparfloxacin	C19H22F2N4O3	Sparfloxacin;cis-5-Amino-1-cyclopropyl-7-(3,5-dimethyl-1-piperazinyl)-6,8-difluoro-1,4-dihydro-4-oxo-3-quinolinecarboxylic acid	js18_DW1 & jy899_DW1 & jy899_DW2 & js18_DW2
metab_15697	Cefapime	HMDB0249750	Cefapime	C19H22N6O4S2	-	js18_DW1 & jy899_DW1 & jy899_DW2 & js18_DW2
metab_11580	Alectrol	HMDB0041372	Alectrol	C19H22O6	Alectrol;Orobanchyl acetate	js18_DW1 & jy899_DW1 & jy899_DW2 & js18_DW2
metab_9014	Cynaropicrin	HMDB0036423	Cynaropicrin	C19H22O6	Cynaropicrin	js18_DW1 & jy899_DW1 & jy899_DW2 & js18_DW2
metab_7303	5Z-7-Oxozeaenol	HMDB0247027	5Z-7-Oxozeaenol	C19H22O7	-	js18_DW1 & jy899_DW1 & jy899_DW2 & js18_DW2
metab_932	Imipramine	HMDB0001848;PW_C001223	Imipramine	C19H24N2	Imipramine	js18_DW1 & jy899_DW1 & jy899_DW2 & js18_DW2
metab_5145	Omapatrilat	HMDB0255963	Omapatrilat	C19H24N2O4S2	-	js18_DW1 & jy899_DW1 & jy899_DW2 & js18_DW2
metab_7472	Methyltrienolone	HMDB0254669	Methyltrienolone	C19H24O2	Methyltrienolone;Metribolone;17-beta-Hydroxy-17-methylestra-4,9,11-trien-3-one	js18_DW1 & jy899_DW1 & jy899_DW2 & js18_DW2
metab_10833	Boldione	HMDB0003422	Boldione	C19H24O2	Androsta-1,4-diene-3,17-dione	js18_DW1 & jy899_DW1 & jy899_DW2 & js18_DW2
metab_15645	Pyridaben	HMDB0256960	Pyridaben	C19H25ClN2OS	Pyridaben	js18_DW1 & jy899_DW1 & jy899_DW2 & js18_DW2
metab_15880	Succinyl-trialanine-4-nitroanilide	HMDB0258533	Succinyl-trialanine-4-nitroanilide	C19H25N5O8	-	js18_DW1 & jy899_DW1 & jy899_DW2 & js18_DW2
metab_16836	5-Oxo-prolyl-glycyl-arginine-4-nitroanilide	HMDB0250211	5-Oxo-prolyl-glycyl-arginine-4-nitroanilide	C19H26N8O6	-	js18_DW1 & jy899_DW1 & jy899_DW2 & js18_DW2
metab_768	Androsta-4,16-dien-3-one	HMDB0248405	Androsta-4,16-dien-3-one	C19H26O	-	js18_DW1 & jy899_DW1 & jy899_DW2 & js18_DW2
metab_10374	4'-O-Galloylsucrose	HMDB0039284	4''-O-Galloylsucrose	C19H26O15	-	js18_DW1 & jy899_DW1 & jy899_DW2 & js18_DW2
metab_15545	6-O-Galloylsucrose	HMDB0039282	6-O-Galloylsucrose	C19H26O15	-	js18_DW1 & jy899_DW1 & jy899_DW2 & js18_DW2
metab_8978	6'-O-Galloylsucrose	HMDB0039285	6''-O-Galloylsucrose	C19H26O15	-	js18_DW1 & jy899_DW1 & jy899_DW2 & js18_DW2
metab_13768	Ubiquinone-2	HMDB0006709	Ubiquinone-2	C19H26O4	Ubiquinone;Coenzyme Q;CoQ;Q	js18_DW1 & jy899_DW1 & jy899_DW2 & js18_DW2
metab_11608	Arctiopicrin	HMDB0301857	Arctiopicrin	C19H26O6	Arctiopicrin	js18_DW1 & jy899_DW1 & jy899_DW2 & js18_DW2
metab_335	Lys-Asp-Tyr	HMDB0304806	Lys-Asp-Tyr	C19H28N4O7	-	js18_DW1 & jy899_DW1 & jy899_DW2 & js18_DW2
metab_3596	Dehydroepiandrosterone	HMDB0000077;HMDB0005962;PW_C000054;LMST02020021;MJDBOTE0001055	Dehydroepiandrosterone;Dehydroandrosterone	C19H28O2	Dehydroepiandrosterone;3beta-Hydroxyandrost-5-en-17-one;Dehydroisoandrosterone;DHA;DHEA	js18_DW1 & jy899_DW1 & jy899_DW2 & js18_DW2
metab_13576	Normethandrone	HMDB0255746	Normethandrone	C19H28O2	Normethandrolone;Methylestrenolone;17alpha-Methyl-19-nortestosterone;Normethandrone	js18_DW1 & jy899_DW1 & jy899_DW2 & js18_DW2
metab_993	7alpha,17beta-Dihydroxyandrost-4-en-3-one	LMST02020068;HMDB0247408	7alpha,17beta-Dihydroxyandrost-4-en-3-one	C19H28O3	7alpha-Hydroxytestosterone	js18_DW1 & jy899_DW1 & jy899_DW2 & js18_DW2
metab_4882	6beta-hydroxytestosterone	LMST02020054;HMDB0006259	6beta-Hydroxytestosterone	C19H28O3	6beta-Hydroxytestosterone;6beta,17beta-Dihydroxyandrost-4-en-3-one	js18_DW1 & jy899_DW1 & jy899_DW2 & js18_DW2
metab_1098	7a-Hydroxydehydroepiandrosterone	HMDB0004611;LMST02020101	7a-Hydroxydehydroepiandrosterone	C19H28O3	7alpha-Hydroxydehydroepiandrosterone;7alpha-OH-DHEA;3beta,7alpha-Dihydroxy-5-androstene-17-one	js18_DW1 & jy899_DW1 & jy899_DW2 & js18_DW2
metab_782	Lavoltidine	HMDB0254182	Lavoltidine	C19H29N5O2	Loxtidine;Lavoltidine	js18_DW1 & jy899_DW1 & jy899_DW2 & js18_DW2
metab_4572	5-Androstenediol	HMDB0003818;HMDB0244754	5-Androstenediol;Androst-5-ene-3beta,17beta-diol	C19H30O2	Androstenediol;Androst-5-ene-3beta,17beta-diol;3beta,17beta-Dihydroxyandrost-5-ene;3beta,17beta-Dihydroxy-5-androstene	js18_DW1 & jy899_DW1 & jy899_DW2 & js18_DW2
metab_5914	Androst-5-ene-3beta,17beta-diol	HMDB0003818;HMDB0244754	5-Androstenediol;Androst-5-ene-3beta,17beta-diol	C19H30O2	Androstenediol;Androst-5-ene-3beta,17beta-diol;3beta,17beta-Dihydroxyandrost-5-ene;3beta,17beta-Dihydroxy-5-androstene	js18_DW1 & jy899_DW1 & jy899_DW2 & js18_DW2
metab_4498	4-Androstenediol	HMDB0005849;LMST02020105	4-Androstenediol	C19H30O2	4-Androstenediol;Androst-4-ene-3beta,17beta-diol	js18_DW1 & jy899_DW1 & jy899_DW2 & js18_DW2
metab_1239	11-Hydroxyandrosterone	HMDB0002984;LMST02020086	11-Hydroxyandrosterone	C19H30O3	3alpha,11beta-Dihydroxy-5alpha-androstane-17-one;11beta-Hydroxyandrosterone	js18_DW1 & jy899_DW1 & jy899_DW2 & js18_DW2
metab_12320	(S)-[8]-Gingerol	HMDB0033615	(S)-[8]-Gingerol	C19H30O4	[8]-Gingerol;(8)-Gingerol	js18_DW1 & jy899_DW1 & jy899_DW2 & js18_DW2
metab_14850	Perindopril	HMDB0014928;PW_C009254;MJDBOTE0001391	Perindopril	C19H32N2O5	Perindopril	js18_DW1 & jy899_DW1 & jy899_DW2 & js18_DW2
metab_6292	Carboxydextran	HMDB0249656	Carboxydextran	C19H32O18	-	js18_DW1 & jy899_DW1 & jy899_DW2 & js18_DW2
metab_4967	14-(Hydroxymethyl)-5,9-dimethyltetracyclo[11.2.1.0~1,10~.0~4,9~]hexadecan-5-ol	-	-	C19H32O2	-	js18_DW1 & jy899_DW1 & jy899_DW2 & js18_DW2
metab_5257	Androstanediol	HMDB0242300;HMDB0000495	(17S)-10,13-Dimethyl-2,3,4,5,6,7,8,9,11,12,14,15,16,17-tetradecahydro-1H-cyclopenta[a]phenanthrene-3,17-diol;Androstanediol	C19H32O2	Androstanediol;Androstane-3,17-diol	js18_DW1 & jy899_DW1 & jy899_DW2 & js18_DW2
metab_4692	1-Acetoxy-2-hydroxy-16-heptadecyn-4-one	HMDB0031007;LMFA05000595	1-Acetoxy-2-hydroxy-16-heptadecyn-4-one	C19H32O4	-	js18_DW1 & jy899_DW1 & jy899_DW2 & js18_DW2
metab_7054	Dihydroroseoside	HMDB0040614	Dihydroroseoside	C19H32O8	-	js18_DW1 & jy899_DW1 & jy899_DW2 & js18_DW2
metab_11233	Pisumionoside	HMDB0039947	Pisumionoside	C19H32O9	-	js18_DW1 & jy899_DW1 & jy899_DW2 & js18_DW2
metab_16395	Isoglobotriaose	HMDB0006598	Isoglobotriaose	C19H34O15	-	js18_DW1 & jy899_DW1 & jy899_DW2 & js18_DW2
metab_14055	Kiwiionoside	HMDB0038691	Kiwiionoside	C19H34O9	-	js18_DW1 & jy899_DW1 & jy899_DW2 & js18_DW2
metab_12304	MG(16:1(9Z)/0:0/0:0)	HMDB0011565	MG(16:1(9Z)/0:0/0:0)	C19H36O4	-	js18_DW1 & jy899_DW1 & jy899_DW2 & js18_DW2
metab_4522	DG(8:0/8:0/0:0)	HMDB0116368;PW_C062137	DG(8:0/8:0/0:0)	C19H36O5	Diacylglycerol;Diglyceride	js18_DW1 & jy899_DW1 & jy899_DW2 & js18_DW2
metab_4432	Monopalmitin	HMDB0245964;HMDB0011564	3-Palmitoyl-sn-glycerol;MG(16:0/0:0/0:0)	C19H38O4	-	js18_DW1 & jy899_DW1 & jy899_DW2 & js18_DW2
metab_13534	LysoPA(16:0/0:0)	HMDB0007853	LysoPA(16:0/0:0)	C19H39O7P	1-Palmitoylglycerol 3-phosphate;1-Hexadecanoyl-sn-glycero-3-phosphate	js18_DW1 & jy899_DW1 & jy899_DW2 & js18_DW2
metab_13654	Phtpp	HMDB0256509	Phtpp	C20H11F6N3O	-	js18_DW1 & jy899_DW1 & jy899_DW2 & js18_DW2
metab_8319	5-Aminofluorescein	HMDB0246747	5-Aminofluorescein	C20H13NO5	-	js18_DW1 & jy899_DW1 & jy899_DW2 & js18_DW2
metab_15010	Hydroxysanguinarine	HMDB0253291	Hydroxysanguinarine	C20H13NO5	Hydroxysanguinarine	js18_DW1 & jy899_DW1 & jy899_DW2 & js18_DW2
metab_6786	Benzo[a]pyrene-7,8-diol	HMDB0060438	Benzo[a]pyrene-7,8-diol	C20H14O2	Benzo[a]pyrene-7,8-dihydrodiol	js18_DW1 & jy899_DW1 & jy899_DW2 & js18_DW2
metab_14803	Q-100035	HMDB0257013	Q-100035	C20H15N3O6	-	js18_DW1 & jy899_DW1 & jy899_DW2 & js18_DW2
metab_14010	Sojagol	HMDB0034027;LMPK12090012	Sojagol	C20H16O5	Sojagol	js18_DW1 & jy899_DW1 & jy899_DW2 & js18_DW2
metab_7996	Na-p-Hydroxycoumaroyltryptophan	HMDB0041370	Na-p-Hydroxycoumaroyltryptophan	C20H18N2O4	-	js18_DW1 & jy899_DW1 & jy899_DW2 & js18_DW2
metab_6220	Demethoxycurcumin	HMDB0033801	Demethoxycurcumin	C20H18O5	Demethoxycurcumin	js18_DW1 & jy899_DW1 & jy899_DW2 & js18_DW2
metab_5682	Cyclokievitone	LMPK12050493;HMDB0033983	Cyclokievitone	C20H18O6	Cyclokievitone	js18_DW1 & jy899_DW1 & jy899_DW2 & js18_DW2
metab_3291	Luteone	HMDB0036595	Luteone	C20H18O6	Luteone	js18_DW1 & jy899_DW1 & jy899_DW2 & js18_DW2
metab_2147	(1R,3As,4S,6aS)-1,4-di(benzo[d][1,3]dioxol-5-yl)hexahydrofuro[3,4-c]furan	HMDB0242327	(1R,3As,4S,6aS)-1,4-di(benzo[d][1,3]dioxol-5-yl)hexahydrofuro[3,4-c]furan	C20H18O6	Sesamin;(+)-Sesamin	js18_DW1 & jy899_DW1 & jy899_DW2 & js18_DW2
metab_2810	8'-Episesaminone	HMDB0031941	8''-Episesaminone	C20H18O7	-	js18_DW1 & jy899_DW1 & jy899_DW2 & js18_DW2
metab_5205	Nb-Feruloyltryptamine	HMDB0041519	Nb-Feruloyltryptamine	C20H20N2O3	-	js18_DW1 & jy899_DW1 & jy899_DW2 & js18_DW2
metab_16686	Moschamine	HMDB0032759	Moschamine	C20H20N2O4	-	js18_DW1 & jy899_DW1 & jy899_DW2 & js18_DW2
metab_6494	(S)-4',5,7-Trihydroxy-6-prenylflavanone	HMDB0037247	(S)-4'',5,7-Trihydroxy-6-prenylflavanone	C20H20O5	6-Prenylnaringenin;5,7,4'-Trihydroxy-6-prenylflavanone	js18_DW1 & jy899_DW1 & jy899_DW2 & js18_DW2
metab_398	5-Deoxykievitone	HMDB0034214	5-Deoxykievitone	C20H20O5	5-Deoxykievitone;(+-)-5-Deoxykievitone	js18_DW1 & jy899_DW1 & jy899_DW2 & js18_DW2
metab_11518	5-Deoxykievitol	LMPK12050460;HMDB0038774	5-Deoxykievitol	C20H20O6	-	js18_DW1 & jy899_DW1 & jy899_DW2 & js18_DW2
metab_15893	Kievitone	HMDB0034213;LMPK12050479	Kievitone	C20H20O6	Kievitone	js18_DW1 & jy899_DW1 & jy899_DW2 & js18_DW2
metab_3191	Cubebin	HMDB0030682	Cubebin	C20H20O6	Cubebin	js18_DW1 & jy899_DW1 & jy899_DW2 & js18_DW2
metab_5391	7-Oxomatairesinol	HMDB0301740	7-Oxomatairesinol	C20H20O7	-	js18_DW1 & jy899_DW1 & jy899_DW2 & js18_DW2
metab_6066	Sesamolinol	HMDB0034119;HMDB0033270	Sesamolin;Sesamolinol	C20H20O7	Sesamolinol	js18_DW1 & jy899_DW1 & jy899_DW2 & js18_DW2
metab_870	Cassiaside	HMDB0033913	Cassiaside	C20H20O9	-	js18_DW1 & jy899_DW1 & jy899_DW2 & js18_DW2
metab_11155	Methotrexate	PW_C009057;HMDB0014703;HMDB0248287;MJDBOTE0000857	Methotrexate;Amethopterin	C20H22N8O5	Methotrexate	js18_DW1 & jy899_DW1 & jy899_DW2 & js18_DW2
metab_15747	Amethopterin	HMDB0014703;HMDB0248287	Methotrexate;Amethopterin	C20H22N8O5	Methotrexate	js18_DW1 & jy899_DW1 & jy899_DW2 & js18_DW2
metab_5365	Loquatoside	HMDB0041238	Loquatoside	C20H22O11	-	js18_DW1 & jy899_DW1 & jy899_DW2 & js18_DW2
metab_15135	(+)-Pinoresinol	-	-	C20H22O6	(+)-Pinoresinol	js18_DW1 & jy899_DW1 & jy899_DW2 & js18_DW2
metab_15706	Miroestrol	HMDB0254751	Miroestrol	C20H22O6	Miroestrol	js18_DW1 & jy899_DW1 & jy899_DW2 & js18_DW2
metab_718	Matairesinol	HMDB0035698	Matairesinol	C20H22O6	Matairesinol;(-)-Matairesinol;(3R,4R)-3,4-Bis[(4-hydroxy-3-methoxyphenyl)methyl]oxolan-2-one	js18_DW1 & jy899_DW1 & jy899_DW2 & js18_DW2
metab_14993	Isocolumbin	HMDB0036837	Isocolumbin	C20H22O6	Isocolumbin	js18_DW1 & jy899_DW1 & jy899_DW2 & js18_DW2
metab_17592	(-)-Wikstromol	HMDB0030598	(-)-Wikstromol	C20H22O7	Nortrachelogenin	js18_DW1 & jy899_DW1 & jy899_DW2 & js18_DW2
metab_6031	Trans-Piceid	HMDB0030564	trans-Piceid	C20H22O8	Piceid;Polydatin;3,4,5-Trihydroxystilbene-3-beta-monoglucoside	js18_DW1 & jy899_DW1 & jy899_DW2 & js18_DW2
metab_5190	Omega-Salicoyisalicin	HMDB0031423	omega-Salicoyisalicin	C20H22O9	-	js18_DW1 & jy899_DW1 & jy899_DW2 & js18_DW2
[truncated: 1,463 more rows]
