# Supplementary material for: Rice-Magnaporthe oryzae interactions in resistant and susceptible rice cultivars under panicle blast infection based on defense-related enzyme activities and metabolomics
Source: PLoS One. 2024 Mar 7;19(3):e0299999. doi: 10.1371/journal.pone.0299999 (PMC10919634; doi:10.1371/journal.pone.0299999)
Supplement: S2 Table — (XLS) [file pone.0299999.s002.xls]

Supplementary Table S2. List of the differentially accumulated metabolites in resistant and susceptible rice varieties challenged with M.oryzae.
1	js18_DW1_vs_jy899_DW1 & js18_DW2_vs_jy899_DW2 & js18_DW1_vs_js18_DW2 & jy899_DW1_vs_jy899_DW2	0
2	js18_DW1_vs_jy899_DW1 & js18_DW2_vs_jy899_DW2 & js18_DW1_vs_js18_DW2	14	metab_6159,metab_11607,metab_17170,metab_16071,metab_6825,metab_15878,metab_16069,metab_3183,metab_15765,metab_16470,metab_16987,metab_17077,metab_8469,metab_11790
3	js18_DW1_vs_jy899_DW1 & js18_DW2_vs_jy899_DW2 & jy899_DW1_vs_jy899_DW2	21	metab_9694,metab_15845,metab_15010,metab_6332,metab_5942,metab_7037,metab_10941,metab_9964,metab_7586,metab_7391,metab_5807,metab_1635,metab_6923,metab_7441,metab_16716,metab_7123,metab_15005,metab_2724,metab_16397,metab_2750,metab_4882
4	js18_DW1_vs_jy899_DW1 & js18_DW1_vs_js18_DW2 & jy899_DW1_vs_jy899_DW2	0
5	js18_DW2_vs_jy899_DW2 & js18_DW1_vs_js18_DW2 & jy899_DW1_vs_jy899_DW2	1	metab_2533
6	js18_DW1_vs_jy899_DW1 & js18_DW2_vs_jy899_DW2	343	metab_194,metab_190,metab_9694,metab_3207,metab_7374,metab_14658,metab_15613,metab_8580,metab_3208,metab_15751,metab_165,metab_6332,metab_16716,metab_14234,metab_16301,metab_4967,metab_16303,metab_2724,metab_6871,metab_5323,metab_7189,metab_6151,metab_5602,metab_6159,metab_15591,metab_11129,metab_8531,metab_15504,metab_5353,metab_5352,metab_15592,metab_10431,metab_2400,metab_537,metab_6754,metab_…
7	js18_DW1_vs_jy899_DW1 & js18_DW1_vs_js18_DW2	21	metab_14835,metab_8354,metab_6159,metab_11607,metab_17170,metab_16071,metab_6825,metab_15501,metab_2322,metab_12432,metab_15878,metab_16069,metab_3183,metab_16866,metab_15765,metab_16470,metab_16987,metab_17077,metab_8469,metab_11422,metab_11790
8	js18_DW1_vs_jy899_DW1 & jy899_DW1_vs_jy899_DW2	36	metab_9694,metab_15845,metab_15010,metab_7486,metab_6332,metab_5942,metab_16808,metab_7037,metab_293,metab_10941,metab_3260,metab_9964,metab_7586,metab_7391,metab_15864,metab_5807,metab_1635,metab_6468,metab_14674,metab_6923,metab_7441,metab_16716,metab_3051,metab_7123,metab_15005,metab_13506,metab_7571,metab_2961,metab_2724,metab_8361,metab_16397,metab_11741,metab_2750,metab_4882,metab_6422,meta…
9	js18_DW2_vs_jy899_DW2 & js18_DW1_vs_js18_DW2	28	metab_2304,metab_8232,metab_6159,metab_11607,metab_9736,metab_17170,metab_16071,metab_6825,metab_7896,metab_9040,metab_15878,metab_16069,metab_3183,metab_15765,metab_7812,metab_16470,metab_16987,metab_17077,metab_4422,metab_2130,metab_2533,metab_15978,metab_8469,metab_5149,metab_7662,metab_11790,metab_9003,metab_7859
10	js18_DW2_vs_jy899_DW2 & jy899_DW1_vs_jy899_DW2	66	metab_5936,metab_9694,metab_15845,metab_2932,metab_14421,metab_15010,metab_16389,metab_2473,metab_6332,metab_11806,metab_5942,metab_7037,metab_8106,metab_11603,metab_15293,metab_4973,metab_10941,metab_15907,metab_6516,metab_9964,metab_7586,metab_7391,metab_320,metab_5807,metab_2149,metab_15646,metab_1635,metab_7328,metab_16178,metab_252,metab_6923,metab_7441,metab_10498,metab_16854,metab_7331,met…
11	js18_DW1_vs_js18_DW2 & jy899_DW1_vs_jy899_DW2	8	metab_2915,metab_10605,metab_7054,metab_6348,metab_2533,metab_14714,metab_15331,metab_7496
12	js18_DW1_vs_jy899_DW1 only	269	metab_191,metab_4296,metab_7402,metab_10849,metab_15752,metab_3235,metab_2475,metab_2576,metab_13910,metab_14580,metab_9915,metab_6723,metab_346,metab_349,metab_15264,metab_1588,metab_11259,metab_1587,metab_2401,metab_14755,metab_7956,metab_11890,metab_8978,metab_10374,metab_12433,metab_15476,metab_993,metab_2905,metab_16452,metab_3023,metab_16909,metab_15657,metab_15803,metab_5226,metab_3113,met…
13	js18_DW2_vs_jy899_DW2 only	146	metab_13821,metab_17288,metab_198,metab_14118,metab_57,metab_16309,metab_4781,metab_9959,metab_10438,metab_16978,metab_15479,metab_15877,metab_3187,metab_6502,metab_14473,metab_3796,metab_16476,metab_15982,metab_16299,metab_17973,metab_6331,metab_5545,metab_16990,metab_17372,metab_16995,metab_16128,metab_496,metab_5290,metab_7341,metab_4939,metab_17054,metab_15782,metab_10491,metab_4579,metab_154…
14	js18_DW1_vs_js18_DW2 only	95	metab_14830,metab_8186,metab_7089,metab_8447,metab_15198,metab_10325,metab_3013,metab_7482,metab_9061,metab_8118,metab_8060,metab_9721,metab_500,metab_7530,metab_16809,metab_692,metab_2004,metab_17006,metab_7307,metab_2168,metab_1585,metab_15655,metab_16554,metab_6093,metab_9533,metab_7954,metab_8321,metab_17819,metab_12360,metab_1287,metab_2282,metab_1600,metab_6453,metab_11951,metab_15376,metab…
15	jy899_DW1_vs_jy899_DW2 only	143	metab_7348,metab_6801,metab_5937,metab_16058,metab_14931,metab_9297,metab_5635,metab_5636,metab_3016,metab_2223,metab_6336,metab_7488,metab_15120,metab_15353,metab_13695,metab_14743,metab_5347,metab_6223,metab_14691,metab_6605,metab_6258,metab_5519,metab_5518,metab_5783,metab_11762,metab_17357,metab_6010,metab_7301,metab_2082,metab_8108,metab_13527,metab_3038,metab_15484,metab_14786,metab_5528,me…
