# Supplementary material for: Rice-Magnaporthe oryzae interactions in resistant and susceptible rice cultivars under panicle blast infection based on defense-related enzyme activities and metabolomics
Source: PLoS One. 2024 Mar 7;19(3):e0299999. doi: 10.1371/journal.pone.0299999 (PMC10919634; doi:10.1371/journal.pone.0299999)
Supplement: S3 Table — (XLS) [file pone.0299999.s003.xls]

## Sheet: Sheet2
Supplementary Table S3. List of the differentially accumulated metabolites between resistant and susceptible rice varieties challenged with M.oryzae.
Metabolite	Vip_plsda	Vip_oplsda	P_value	FC(fold change)	jinyuan 899_1	jinyuan 899_2	jinyuan 899_3	(jinsui 18_1	(jinsui 18_2	(jinsui 18_3	mode
1-O-Caffeoyl-(b-D-glucose 6-O-sulfate)	4.30682	4.37991	8.02e-05	0.0858846	5.19198	5.38867	5.27356	0.310978	0.0416167	1.00908	neg
2-Hydroxyarctiin	4.0714	4.13757	0.000745	0.174967	5.9263	4.76404	5.25962	0.703945	0.505532	1.58138	neg
Phosphohistidine	3.40581	3.50107	0.01752	0.309262	4.50523	5.40958	4.79131	3.16774	0.688708	0.691123	neg
Vulgarin	3.97132	4.06813	6.644e-08	0.350769	5.71259	5.67644	5.58659	1.9924	1.98438	1.97795	pos
Sec-o-Glucosylhamaudol	3.43686	3.39995	0.01582	0.416314	4.84607	5.29513	5.45376	1.43653	1.42873	3.62808	pos
Ptaquiloside	3.41325	3.48682	7.18e-07	0.423842	5.16805	5.173	5.33667	2.23168	2.20517	2.20818	neg
Tripdiolide	2.93105	3.00648	0.0002133	0.495642	4.60339	4.69519	4.12769	2.23447	2.20796	2.21097	neg
Pinostilbenoside	2.91878	2.97633	0.001326	0.542137	4.98502	5.13435	4.76094	2.17432	2.85543	3.03655	neg
(7'R,8'R)-4,7'-Epoxy-3'-methoxy-4',5,9,9'-lignanetetrol 9'-glucoside	2.88126	2.95092	0.0001155	0.548649	4.68956	5.09761	4.6419	2.65554	2.62892	2.63195	neg
Chelidonic acid	3.15689	3.25804	0.002898	0.627337	6.50847	6.47685	6.59401	4.77537	4.01533	3.49087	pos
Carteolol	2.50287	2.55263	0.0006921	0.637264	4.71358	4.19869	4.72664	2.91383	2.88719	2.89022	neg
3-O-Methylniveusin A	2.81615	2.88767	0.003483	0.646899	5.81684	5.83191	4.94305	3.69762	3.34497	3.69041	pos
3-(5'-methylthio)pentylmalate	2.54517	2.56801	0.003345	0.648832	4.90935	5.06277	5.05421	3.37763	2.71869	3.65265	neg
Forsythiaside	2.65707	2.67755	0.007781	0.660385	5.64481	5.21099	4.90203	3.5702	2.92531	3.91153	pos
Cynisin	2.71051	2.78459	0.004356	0.660641	5.45097	5.83486	4.81163	3.45468	3.44658	3.73474	pos
Glutaric Anhydride	2.68007	2.74112	3.89e-05	0.660925	5.52175	5.5184	5.50441	3.82845	3.51275	3.59415	neg
Curcumin	2.23172	2.2878	0.0287	0.666815	5.04889	4.80741	3.60423	3.00881	2.98216	2.98519	neg
Rapalexin B	2.49943	2.55314	0.0009951	0.677696	4.79113	5.45386	5.16896	3.4984	3.47173	3.47476	neg
Isopentenyladenine-9-N-glucoside	2.72127	2.77172	7.961e-06	0.682396	5.36341	5.42521	5.48528	3.65941	3.6513	3.79567	pos
Niveusin C	2.63088	2.71276	0.00226	0.695157	5.47863	5.90695	5.21725	4.11995	3.71356	3.70707	pos
Cis-Sinapic acid	2.42982	2.44891	0.006668	0.697674	5.00774	5.07759	4.62051	3.32757	3.04304	3.89064	pos
(S)-Isowillardiine	2.29384	2.35658	0.002723	0.700992	4.98819	4.40454	4.82473	3.20794	3.57303	3.18432	neg
3-Furanmethanol glucoside	2.37419	2.40518	0.00442	0.702241	4.8254	4.79778	4.43114	3.06555	3.10686	3.69875	pos
Gibberellin A7	2.57166	2.59877	0.01139	0.702485	5.79722	6.08223	5.26181	4.26384	3.41885	4.35857	pos
3-(1,1-Dimethylallyl)scopoletin 7-glucoside	2.47398	2.55257	0.002199	0.702751	5.31287	5.13342	4.6026	3.53223	3.52412	3.51763	pos
Penitrem E	2.69215	2.74538	0.0001248	0.705474	5.86918	5.5247	5.8721	4.06732	4.05922	4.05272	pos
Dehydrocyanaropicrin	2.27716	2.35598	0.007426	0.720965	4.72663	5.11347	4.21294	3.38445	3.37635	3.36986	pos
Alpha-D-GalpNAc-(1->3)-[alpha-L-Fucp-(1->2)]-D-Galp	2.47935	2.55834	0.004142	0.723737	5.91596	5.56272	5.02849	3.98915	3.98105	3.97455	pos
Lymecycline	2.53546	2.5751	0.0002222	0.723992	5.33942	5.28815	5.66514	3.93955	3.93145	3.92495	pos
2-(Trifluoromethoxy)anisole	2.3462	2.3862	0.0003213	0.727049	5.34385	5.17647	5.3602	3.97628	3.62905	3.9419	neg
Cichorioside D	2.37665	2.44108	0.0003185	0.729557	5.48033	5.63909	5.35436	3.8537	4.19019	3.97538	neg
Quinaprilat	2.44396	2.48302	0.0009459	0.730453	4.92142	5.30517	5.46492	3.82866	3.82055	3.81406	pos
Zymonic acid	2.00834	2.07229	0.02212	0.735222	4.23533	4.90245	4.41358	3.83472	3.15402	2.97372	neg
(Z)-10-Hydroxy-8-decene-4,6-diynoic acid	2.48263	2.54095	3.763e-05	0.736025	5.50012	5.55967	5.36288	3.97308	3.99938	4.11432	pos
Sophoramine	2.02732	2.10014	0.04577	0.740035	3.99016	5.32384	4.23349	3.3491	3.341	3.3345	pos
Ketoprofen	2.01181	2.08015	0.03749	0.741876	4.52184	4.86062	3.63491	3.22673	3.21863	3.21214	pos
Icariside D1	2.12276	2.14343	0.02282	0.742296	4.96524	5.4384	5.17255	4.33275	3.18196	4.04671	neg
3-(3,4-Dihydroxyphenyl)-2-methoxypropionic acid	2.1121	2.15246	0.02764	0.75	4.5147	5.43919	4.61359	3.97172	3.26141	3.69236	pos
Phenylethyl primeveroside	2.26901	2.25956	0.03629	0.750305	5.52777	6.01395	5.6753	4.87743	3.44113	4.59836	pos
Methyl salicylate O-[rhamnosyl-(1->6)-glucoside]	2.16161	2.20776	0.03284	0.753837	5.31942	4.4052	5.52252	3.92015	4.09959	3.4737	pos
Pantetheine	2.10508	2.15061	0.002898	0.754206	5.05258	4.79125	4.77926	3.35253	3.84241	3.83198	neg
Cytosine deoxyribonucleoside	2.49204	2.53855	0.001108	0.754894	6.27291	5.91395	6.04989	4.84956	4.3538	4.56267	pos
Fluorothymidine	2.3387	2.41856	0.0002885	0.756442	5.46542	5.288	5.19793	3.97539	4.16985	3.92016	pos
Estriol-17-glucuronide	2.61262	2.65154	8.917e-05	0.758025	6.57577	6.55905	6.67757	5.10154	4.82108	5.09686	pos
Methyl (3x,10R)-dihydroxy-11-dodecene-6,8-diynoate 10-glucoside	2.17982	2.25456	0.01849	0.761687	5.48654	5.63977	4.59615	3.99948	3.99138	3.98488	pos
N-Acetyl-9-O-lactoylneuraminic acid	2.00237	1.97378	0.03762	0.767596	3.93437	4.49683	5.12155	3.47555	3.46745	3.46095	pos
Gibberellin A29	1.94277	2.00278	0.03773	0.767606	4.09904	5.07054	4.46098	3.88188	3.2942	3.28771	pos
Isoleucyl-Threonine	2.027	2.01757	0.007223	0.768832	4.52145	4.28077	4.49974	3.46654	3.05888	3.70168	pos
Osmanthuside B	2.32621	2.36753	0.002672	0.769833	5.72172	6.02387	5.49873	4.43585	4.19691	4.64239	pos
Camphorsulfonic acid	1.78824	1.82014	0.03833	0.774472	4.9833	3.89826	4.32678	3.38644	3.27734	3.56518	neg
Prolyl-Gamma-glutamate	2.06086	2.08256	0.005252	0.775798	4.84684	4.96861	5.50678	4.04972	3.92036	3.91503	neg
(+)-lariciresinol	1.93826	1.95798	0.006131	0.779906	4.84638	4.53509	4.71362	3.37717	3.63872	3.97652	neg
(+)-Neomenthyl acetate	1.92996	1.91751	0.04241	0.780729	4.22413	4.56028	4.88462	2.99624	3.80343	3.87258	pos
3-Methyl-1-(2,4,6-trihydroxyphenyl)-1-butanone	2.02069	2.04002	0.005236	0.785379	4.67011	4.74965	4.65543	3.39142	3.65144	4.01165	pos
Biocytin	1.94737	1.97659	0.001664	0.78884	4.81157	4.93361	4.71855	3.86091	3.57249	3.97585	neg
H Type II trisaccharide	1.87425	1.93407	0.03893	0.792094	5.01349	4.98907	4.03681	3.71419	3.70609	3.69959	pos
Gamma-Glutamylthreonine	2.10992	2.10684	0.01046	0.792535	5.00362	5.09794	5.73385	4.33001	4.08902	4.12905	pos
Genipin 1-gentiobioside	2.09294	2.12985	0.001698	0.799054	5.38572	5.33627	5.13278	4.38524	3.99211	4.29297	pos
Cer(d18:0/PGJ2)	2.02948	2.12012	0.01738	0.799925	5.21045	5.28179	5.44751	3.99523	4.77546	3.98063	pos
D-Alanyl-D-alanine	1.93858	1.97827	0.003264	0.802157	4.85285	5.11135	5.33673	4.21217	4.11778	3.94331	neg
4-Hydroxy-5-(phenyl)-valeric acid-O-glucuronide	2.3952	2.43359	0.0003494	0.802187	6.81914	6.88976	6.87207	5.67995	5.27889	5.55084	pos
L-alpha-Amino-1H-pyrrole-1-hexanoic acid	1.76959	1.81063	0.02736	0.80306	4.35311	4.61337	4.95637	3.58436	4.13062	3.46633	neg
Baohuoside II	2.08324	2.09171	0.006995	0.807596	5.44923	5.47242	5.82444	4.81307	4.21673	4.4932	pos
Alanylalanine	1.78323	1.78119	0.02035	0.809382	4.47583	4.46453	5.19222	3.82994	3.80326	3.8063	neg
4-(4-Hydroxyphenyl)-2-butanone glucoside	2.04877	2.09027	0.001814	0.813802	6.13258	5.72004	6.14482	4.78228	4.9881	4.8758	neg
Cladosporin	2.12236	2.16887	0.003063	0.815772	6.27378	5.98105	5.7395	4.81957	4.81119	5.04729	pos
1,2-Dihydroxy-3,4-epoxy-1,2,3,4-tetrahydronaphthalene	2.0392	2.08744	0.0003182	0.81872	5.38974	5.43543	5.39161	4.25926	4.5133	4.50488	pos
Homovanillin	1.70683	1.75142	0.02284	0.820401	4.90812	5.14043	4.33476	3.94969	3.92301	3.92605	neg
Diosbulbinoside F	1.84655	1.87302	0.002825	0.821325	5.18687	5.31259	5.03228	4.16257	4.11143	4.48202	neg
Gibberellin A88	1.84875	1.87727	0.04545	0.825145	5.57355	5.97143	5.06277	4.91435	4.18576	4.60371	pos
PI(20:4(5Z,8Z,11Z,14Z)/0:0)	1.80467	1.84266	0.02233	0.8264	5.39551	4.59808	5.00534	4.26484	4.06846	4.06196	pos
Galactosyl 4-hydroxyproline	1.84107	1.85854	0.01005	0.826916	5.49504	5.57298	5.45051	4.19706	4.55894	4.90413	neg
Methotrexate	1.60797	1.63572	0.02553	0.833978	4.94973	4.57573	4.44321	4.14684	3.58438	3.91642	neg
Amethopterin	1.63218	1.69095	0.01894	0.835859	5.06085	4.65313	4.543	4.19853	3.97193	3.74448	neg
Dicyclopentadiene	1.95958	1.95877	0.007594	0.839733	5.52992	5.85975	6.11169	4.75305	4.90366	5.03992	pos
15-Keto-prostaglandin F2a	1.70728	1.70746	0.009098	0.840136	4.8035	4.97421	5.21638	3.99207	4.19935	4.40481	neg
Dihydrocaffeic acid 3-O-glucuronide	1.76326	1.80021	0.0007994	0.840715	5.08717	5.09105	5.26654	4.46323	4.26599	4.25508	neg
Ethyl glucuronide	1.66131	1.69692	0.002164	0.843269	4.76334	4.71935	4.75972	4.20255	3.84618	3.96144	neg
Estriol-16-Glucuronide	2.14669	2.18037	0.0003217	0.843889	6.97392	6.8902	7.02454	6.02082	5.72438	5.88241	pos
Ethyl trans-p-methoxycinnamate	1.54365	1.57845	0.02574	0.850736	3.98611	4.59694	4.26011	3.54528	3.65208	3.72894	pos
Cadabicine	1.66262	1.67951	0.01703	0.854375	5.10278	4.65705	4.94935	3.94395	4.26144	4.36147	pos
Gibberellin A105	1.82703	1.85459	0.001443	0.857345	5.62468	5.75546	5.54953	4.88404	4.67535	4.95364	pos
D-Ala-D-Ala	1.86361	1.87537	0.009924	0.860278	5.87674	5.98637	6.45106	5.33575	5.27504	5.14458	pos
5-Amino-2-oxopentanoic acid	1.70966	1.73253	0.001339	0.861429	5.15511	4.95477	5.08687	4.46123	4.23963	4.39137	pos
(S)-Valerianine	1.38207	1.46005	0.02294	0.862587	3.85745	3.80304	3.51625	3.12559	3.40448	3.111	pos
Riesling acetal	2.01023	2.04249	8.802e-05	0.863432	6.84612	6.91484	6.95411	5.88722	5.94313	6.05568	pos
Prostaglandin D2	1.68262	1.65181	0.01424	0.864351	5.06716	5.13115	5.43809	4.37525	4.38178	4.75709	pos
Etodolac acyl glucuronide	1.88049	1.91087	0.0001188	0.864443	6.10245	6.00869	6.14641	5.19352	5.26388	5.32424	pos
L-Aspartate-semialdehyde	1.4614	1.46113	0.04536	0.864667	4.78423	4.46007	4.25645	3.84624	3.66314	4.16361	pos
Eugenol	1.76372	1.80572	0.002699	0.86511	5.52107	5.38509	5.66296	4.68962	4.93562	4.70982	pos
Beclomethasone propionate	1.44723	1.44726	0.04513	0.866792	4.89456	4.36164	5.08904	4.06219	4.17436	4.19749	neg
Prostaglandin I2	1.63347	1.59664	0.01759	0.868167	4.89384	4.95435	5.35401	4.35116	4.2666	4.57776	pos
Sambacin	1.52697	1.54569	0.0425	0.870337	5.26391	6.0608	5.56476	4.81971	4.80527	5.07574	neg
Verbenalin	1.73108	1.7368	0.007972	0.870806	5.54957	5.94365	5.8539	5.04108	4.86813	5.19536	pos
Cis-Aconitic anhydride	1.49039	1.49123	0.02238	0.87111	4.64943	5.10014	5.19258	4.34647	4.23487	4.43442	neg
Isopiperitenone	1.72948	1.78471	0.0001374	0.873609	5.63503	5.53567	5.54029	4.86423	4.93102	4.80317	pos
Eremopetasinorone A	1.59729	1.6358	0.006777	0.874275	4.78794	5.1342	5.08602	4.28016	4.47632	4.36499	pos
LysoPA(P-16:0/0:0)	1.5329	1.58954	0.03249	0.877269	5.10121	5.69106	5.07147	4.64704	4.63894	4.63244	pos
N-(Hydroxymethyl)acrylamide	1.44113	1.47155	0.005079	0.882977	5.08484	4.80017	4.82865	4.39611	4.23567	4.36226	neg
Glutamylproline	1.46586	1.49949	0.04313	0.883642	4.69593	5.08756	5.2734	4.4894	4.58271	4.23191	pos
Fructose lactate	1.43176	1.4659	0.01538	0.887425	4.94553	5.19603	5.34133	4.63144	4.69389	4.41543	neg
16,17-Dihydro-16alpha,17-dihydroxygibberellin A4 17-glucoside	1.61184	1.65801	0.0004045	0.888144	5.46143	5.62907	5.45761	4.90662	4.89852	4.89202	pos
Beta-Thujaplicin	1.50202	1.5339	0.01492	0.888261	5.23144	4.8854	5.26812	4.48745	4.69271	4.48601	pos
Geranic Acid	1.43834	1.41215	0.037	0.889572	4.68039	4.81754	5.14368	4.12725	4.42895	4.47058	pos
2-Methyl-3-(2-pentenyl)-2-cyclopenten-1-one	1.52528	1.50081	0.01781	0.890445	5.10242	5.2024	5.54959	4.59928	4.70289	4.81516	pos
1H-Indene-1,2(3H)-dione	1.4854	1.51828	0.0004122	0.891241	4.90311	4.78147	4.76907	4.26134	4.28355	4.3374	pos
Deoxyuridine	1.4138	1.46121	0.01233	0.892999	5.33235	5.15386	5.41112	4.86551	4.80951	4.52196	neg
Cer(d18:2(4E,14Z)/PGF1alpha)	1.61367	1.70024	0.01729	0.894228	6.39938	6.42719	6.40406	5.57369	6.07732	5.54428	pos
Benazeprilat	1.32173	1.37804	0.03634	0.895094	5.33639	4.98091	5.15231	4.83544	4.66077	4.35292	neg
Caffeic acid 3-O-sulfate	1.40646	1.43797	0.003135	0.896425	5.03401	5.32438	5.1669	4.65555	4.62887	4.6319	neg
PE(P-16:0/14:0)	1.35932	1.42685	0.02246	0.897627	5.40093	5.36732	5.29043	4.82233	5.05216	4.54027	neg
Elenaic acid	1.31141	1.33885	0.01036	0.899104	4.48543	4.3574	4.21095	4.00151	3.81193	3.92141	pos
Thymol	1.38882	1.34622	0.04587	0.89998	4.85558	4.93139	5.36029	4.38703	4.59029	4.65421	pos
L-Theanine	1.49803	1.51944	0.0008047	0.900188	5.36962	5.20726	5.38324	4.80838	4.76111	4.79706	pos
5-Amino-2-methylbenzenesulfonic acid	1.43197	1.42726	0.02194	0.900401	5.49864	5.58777	5.39071	4.99616	4.68178	5.15574	pos
(1R,3S)-3-(6-Aminopurin-9-yl)cyclopentan-1-ol	1.45438	1.45757	0.01215	0.902462	5.19894	5.21255	5.55192	4.77894	4.86196	4.76374	pos
Rimegepant	1.477	1.50355	0.0007498	0.902884	5.40165	5.40924	5.31263	4.79816	4.8157	4.9465	pos
Pyridaben	1.53061	1.56766	6.53e-05	0.903405	6.3106	6.29923	6.33562	5.77043	5.68584	5.65908	neg
5-(3',4',5'-Trihydroxyphenyl)-gamma-valerolactone-4'-O-glucuronide	1.32167	1.36083	0.03123	0.904085	5.40867	5.87658	5.38541	5.08775	5.01498	4.9703	neg
(Z)-3-Methyl-2-(2-pentenyl)-2-cyclopenten-1-one	1.54952	1.58089	0.0003141	0.904301	5.80472	5.91511	5.92976	5.26467	5.35457	5.34207	pos
Mammea A/AB cyclo F	1.51589	1.56747	0.002483	0.906213	6.06969	5.95954	5.88374	5.29556	5.51076	5.42715	pos
6-[3-(2-carboxyethyl)-5-hydroxyphenoxy]-3,4,5-trihydroxyoxane-2-carboxylic acid	1.20258	1.21611	0.02388	0.906733	4.65915	4.42232	4.68547	4.30398	4.00366	4.17517	neg
Afzelechin-(4alpha->8)-pelargonidin 3-O-beta-glucopyranoside	1.38583	1.39568	0.03521	0.909907	5.47307	5.76828	5.80726	4.92072	5.30846	5.28264	pos
2-Hydroxycampholonic acid	1.22736	1.22723	0.01717	0.910881	4.64406	4.62486	4.90235	4.18602	4.37536	4.34759	neg
Tarazepide	1.31883	1.33428	0.03794	0.911213	5.70128	5.18799	5.4306	4.86116	4.95539	5.05358	pos
6-O-Benzoyl-alpha-D-glucose	1.16601	1.19535	0.04571	0.912173	4.77896	5.17969	4.72949	4.55709	4.40016	4.44096	neg
Piliformic Acid	1.25901	1.3145	0.0493	0.913407	5.12876	5.55468	5.11465	4.95097	4.79142	4.6869	pos
Syringin	1.48466	1.50008	0.01096	0.914383	6.64874	6.25765	6.57458	5.8797	5.949	5.98578	pos
Arphamenine B	1.20029	1.23636	0.02838	0.914513	5.17276	4.82189	5.09514	4.53774	4.74216	4.51972	neg
1-(1-benzyl-6-oxopyridazin-4-yl)-N-(2-methoxyethyl)piperidine-4-carboxamide	1.47149	1.44961	0.0216	0.915333	6.23288	6.39996	6.67922	5.75749	5.91179	6.00655	pos
10-Hydroxy-2-oxabicyclo[6.2.2]dodeca-1(10),8,11-trien-3-one	1.30652	1.33542	0.02042	0.915369	5.44304	5.44505	5.09995	4.90445	4.80011	4.92876	pos
Epsilon-Caprolactone	1.33171	1.40674	0.01585	0.915726	5.43916	5.59731	5.44698	5.12072	5.14689	4.82512	pos
Ophthalmic acid	1.27879	1.30199	0.0145	0.917012	5.11842	4.94827	5.15366	4.81128	4.58695	4.55898	pos
5-Megastigmen-7-yne-3,9-diol	1.41134	1.38066	0.03629	0.917585	6.05353	6.19747	6.53285	5.57505	5.80115	5.8603	pos
N-Acetylleucine	1.16379	1.16063	0.02597	0.92	4.74918	4.69029	5.03557	4.37739	4.4941	4.44451	neg
19-Monoacetyl cincassiol A	1.23068	1.24731	0.03847	0.92003	5.26964	5.29351	5.19357	4.57336	4.8914	5.0299	pos
4-Hydroxy-4-(3-pyridyl)-butanoic acid	1.01617	1.06199	0.04041	0.920736	3.99204	4.2447	3.98805	3.749	3.86935	3.63794	neg
L-Rhamnulose	1.27424	1.29519	0.01347	0.921132	5.47561	5.3575	5.17975	4.90086	4.83863	5.01117	pos
Glucosyl (E)-2,6-Dimethyl-2,5-heptadienoate	1.2162	1.24403	0.04733	0.921403	5.55944	5.32357	5.11031	5.05229	4.81731	4.86552	pos
Benzyl alcohol beta-D-rutinoside	1.17102	1.17156	0.02681	0.921468	4.86152	5.08378	5.25763	4.70471	4.63688	4.66855	neg
(-)-Arctiin	1.24371	1.29381	0.02553	0.92491	5.59532	5.71137	5.31275	5.10896	5.16006	5.10309	pos
Asparaginyl-Tryptophan	1.04054	1.06284	0.02822	0.925223	4.54778	4.24008	4.33158	4.09755	3.98206	4.05795	neg
(2R,3R)-3,3',4',7-Tetrahydroxyflavanone 7-O-alpha-L-Rhamnopyranoside	1.11958	1.15304	0.0302	0.928542	5.0089	4.70428	4.68826	4.46452	4.45642	4.44992	pos
O-feruloylquinate	1.30434	1.29478	0.01548	0.929229	5.80383	5.9724	6.15532	5.51102	5.55454	5.59673	pos
Alpha-D-glucuronate 1-phosphate	1.14619	1.18982	0.01191	0.929272	5.42026	5.27211	5.21355	5.01379	4.95421	4.81245	neg
Ethyl acetoacetate	1.05373	1.05568	0.03799	0.929607	4.94545	4.63488	4.90833	4.47052	4.40916	4.58974	neg
Neuromedin N	1.17534	1.20778	0.001225	0.930382	5.26015	5.34507	5.25293	4.86368	4.98062	4.90946	neg
L-Glutamine	1.40234	1.4163	0.01435	0.931068	7.03211	7.06466	7.27198	6.46067	6.77306	6.66372	pos
Cer(d16:1/PGF1alpha)	1.25965	1.32808	0.01635	0.931589	6.06011	5.99461	6.05667	5.66192	5.77786	5.43254	pos
Dehydro-beta-Ionone	1.30795	1.35007	0.0007958	0.932186	6.00247	5.95818	6.00041	5.5311	5.66453	5.54746	pos
4-Methoxybenzyl glucoside	1.1432	1.17131	0.008437	0.935067	5.24849	5.03567	5.05357	4.78293	4.7686	4.79267	pos
Nonactinic Acid	1.03497	1.06173	0.01208	0.93525	4.7616	4.5702	4.75221	4.43978	4.40068	4.3334	neg
N(epsilon)-(Carboxymethyl)hydroxylysine	1.05668	1.07272	0.04501	0.936372	5.58568	5.61634	5.25276	5.13332	5.07886	5.19546	neg
Imidazoleacetic acid riboside	1.276	1.27953	0.0223	0.936505	6.33356	6.41803	6.66685	5.98539	6.16498	6.03478	pos
Dehydrozingerone	1.15513	1.15839	0.002269	0.936611	5.07714	5.00388	5.10991	4.7691	4.67562	4.78431	pos
Trans-Aconitic Acid	1.22912	1.24294	0.01563	0.93835	6.77642	6.86167	7.09313	6.57554	6.45601	6.42065	neg
9,10-Epoxystearic acid	1.01814	1.03689	0.04138	0.939052	5.51695	5.26754	5.16282	4.99529	4.94008	5.04189	neg
Isokaempferide	1.05206	1.05835	0.04275	0.940088	5.2634	5.30768	5.15054	4.7813	4.8917	5.10855	pos
Aciclovir	1.03983	1.11696	0.04299	0.941097	5.19818	5.29673	5.1399	4.89762	5.07165	4.74502	pos
[3-Oxo-2-(2-penten-1-yl)cyclopentyl]acetic Acid	1.02278	1.05211	0.005543	0.942107	5.02628	5.05687	4.89387	4.7386	4.69079	4.67981	neg
Vaccarin	1.12402	1.174	0.027	0.943898	5.97406	6.28388	6.03123	5.72133	5.81794	5.72198	pos
Geneticin	1.10281	1.09435	0.01943	0.944016	5.40387	5.33585	5.60325	5.13729	5.15843	5.13282	pos
Furaneol 4-(6-malonylglucoside)	1.03995	1.06155	0.02581	0.944285	5.29264	5.12048	5.25499	5.06323	4.87253	4.85898	pos
Phenol A	1.03862	1.09832	0.03049	0.945857	5.39797	5.61846	5.38524	5.16583	5.25882	5.08893	pos
3-Hydroxy-3-methylglutarate	0.999433	1.0136	0.04084	0.946419	5.88019	5.84654	5.57396	5.4852	5.38501	5.50382	neg
6''-O-(3-Hydroxy-3-methylglutaroyl)astragalin	1.12845	1.15276	0.0186	0.947018	6.17547	6.45606	6.28127	5.91999	5.96535	6.0247	pos
[2-(2-Methylphenyl)-1,3-dioxolan-4-yl]methanol	1.05203	1.12916	0.04478	0.947201	5.94976	6.04198	5.90684	5.70482	5.79362	5.45356	pos
4-O-(4-O-Methyl-alpha-D-glucopyranuronosyl)-L-arabinose	1.05414	1.08732	0.01146	0.94775	5.99282	6.20389	6.00296	5.76364	5.7753	5.71055	neg
N2-gamma-Glutamylglutamine	0.98117	1.00672	0.03385	0.950077	5.80279	5.9615	5.84229	5.42941	5.70067	5.59816	neg
Isorhamnetin 3-O-[b-D-glucopyranosyl-(1->2)-a-L-rhamnopyranoside]	1.01616	1.0324	0.01813	0.951846	6.10099	6.36308	6.22729	5.91478	5.91021	5.96582	neg
DG(16:0/0:0/PGD2)	1.0796	1.12549	0.03363	0.951925	6.62452	6.4471	6.64826	6.27462	6.38025	6.11646	pos
Lysylmethionine	1.005	1.04025	0.03163	0.952931	5.79977	5.71653	5.8837	5.61722	5.57305	5.3922	pos
DG(16:0/18:3(9Z,12Z,15Z)/0:0)	0.970648	1.01526	0.0269	0.957436	5.83414	6.03764	5.96042	5.67397	5.77523	5.62512	pos
Cytarabine	1.079	1.09178	0.005411	0.958352	6.69328	6.72656	6.81995	6.40068	6.51816	6.47861	pos
5-Heptyltetrahydro-2-oxo-3-furancarboxylic acid	1.02132	1.05288	0.002495	0.963589	7.75677	7.80782	7.67148	7.4612	7.48573	7.44123	neg
Cyclointegrin	1.01577	1.06472	0.01316	1.04443	5.99553	5.92702	6.10738	6.23996	6.24499	6.34532	pos
4-O,6-O-Benzylidene-alpha-D-glucopyranose	1.04924	1.09426	0.02549	1.04654	6.22615	6.47763	6.44109	6.6806	6.61891	6.73808	pos
(7'R)-(+)-Lyoniresinol 9'-glucoside	1.12744	1.17609	0.02608	1.04738	7.1445	7.35203	7.35041	7.50664	7.61681	7.75621	pos
D-Apiose	0.989019	1.01072	0.03877	1.04808	6.382	6.221	6.17854	6.40651	6.63385	6.64608	neg
Methyl 3-(4-methoxyphenyl)-2-oxopropanoate	0.99543	1.04941	0.01792	1.04997	5.24123	5.13285	5.17454	5.41385	5.35734	5.55591	pos
6'-O-Galloylsucrose	1.08937	1.13528	0.04277	1.05053	6.43334	6.56725	6.35544	6.81383	6.6033	6.91825	pos
Spectinomycin	1.05197	1.06593	0.004202	1.05106	5.99885	5.85021	5.89725	6.20043	6.26935	6.18132	neg
4'-O-Galloylsucrose	1.09947	1.1407	0.02714	1.05265	6.79948	6.9189	6.73969	7.18757	7.01515	7.33009	neg
Loliolide	1.0261	1.03476	0.01534	1.05304	5.20488	5.09184	5.20037	5.36812	5.55227	5.40108	pos
Arginylasparagine	1.07769	1.11863	0.01745	1.05317	5.59786	5.75029	5.86016	6.06505	6.00595	6.05332	pos
Strictosidine	1.07543	1.10418	0.0009046	1.05331	5.71519	5.75636	5.74855	6.0985	5.98733	6.05318	neg
Sapacitabine	1.03065	1.05939	0.005171	1.05333	5.41188	5.54692	5.58169	5.8267	5.78949	5.80448	neg
8-Epiloganic acid	1.16345	1.20756	0.00457	1.05504	5.98892	6.14239	6.0721	6.40032	6.33727	6.46782	pos
Phloretin xylosyl-galactoside	1.12917	1.16037	0.001573	1.05582	5.45977	5.56075	5.58744	5.82311	5.85806	5.85262	pos
Miroestrol	0.977684	1.00936	0.04237	1.05619	5.13773	5.43846	5.44125	5.63293	5.61454	5.66988	neg
Tetradeca-4,6-diene-8,10,12-triyne-1-ol	1.00715	1.02491	0.03516	1.05688	5.00579	4.80105	5.0664	5.25655	5.30038	5.1621	pos
Cellobioside	1.02157	1.04394	0.01645	1.05702	5.16791	5.39821	5.3757	5.64826	5.62722	5.57675	neg
Clemaphenol A	0.97962	1.01874	0.04159	1.05751	5.07466	5.32431	5.30378	5.43459	5.52008	5.64985	neg
3-Hydroxyphloretin 2'-O-xylosyl-glucoside	0.997032	1.02306	0.03572	1.05769	5.10919	5.26213	5.43979	5.5348	5.58879	5.5993	neg
Stachyose	1.23855	1.24884	0.00798	1.05841	7.291	7.15504	7.02236	7.64013	7.52196	7.55916	neg
Manidipine	1.1091	1.11175	0.03805	1.05897	5.68769	5.83322	5.9789	6.15399	6.31734	6.06008	pos
Methyl trans-p-methoxycinnamate	1.14187	1.18452	0.00235	1.05956	5.27625	5.36959	5.32024	5.6072	5.59545	5.71289	pos
7-Oxomatairesinol	1.16176	1.20336	0.03263	1.05977	6.01731	6.1418	5.91023	6.42915	6.20949	6.51176	pos
Marmesin rutinoside	1.01989	1.04149	0.04042	1.06016	5.19144	5.38484	5.13031	5.63769	5.40699	5.60706	neg
METHYL (-)-SHIKIMATE Methyl 3,4,5-trihydroxy-1-cyclohexene-1-carboxylate	1.04328	1.05944	0.0197	1.06019	4.82299	4.61747	4.6131	4.90947	4.9904	5.00153	pos
Sapidolide A	1.19844	1.25111	0.03088	1.06027	6.35467	6.56208	6.64483	6.77205	6.90731	7.06307	pos
L-Erythrulose	1.00785	1.02677	0.02481	1.06068	5.01554	4.96523	5.0485	5.16161	5.44853	5.33065	neg
Dexamethasone acetate	1.13819	1.16055	0.03405	1.06085	5.68197	5.81689	6.05017	6.17568	6.27131	6.16963	pos
Liquiritin	1.16053	1.20018	0.00793	1.06136	5.59842	5.43925	5.63472	5.96602	5.85781	5.86921	pos
Melibiitol	1.04577	1.05576	0.0456	1.06142	5.56123	5.46458	5.77733	5.85775	6.09651	5.87951	neg
Phlorizin	1.1688	1.21108	0.004103	1.0615	5.51703	5.40036	5.42226	5.72593	5.75057	5.86841	pos
3-Carboxy-4-methyl-5-ethyl-2-furanpropionic acid	1.17821	1.22731	0.004618	1.06191	5.57448	5.4522	5.54531	5.92239	5.7727	5.90392	pos
3-Dehydronobilin	1.09399	1.13963	0.03688	1.06226	5.788	5.93683	6.05715	6.15325	6.27055	6.46535	neg
(2S,3R,4R,6R,7S,8R,9R)-1,2,3,4,6,7,8,9-Octahydroxydecan-5-one	0.978812	1.02113	0.04943	1.06287	4.87759	4.75067	4.73579	5.11152	4.90904	5.24719	neg
(1R,3As,4S,6aS)-1,4-di(benzo[d][1,3]dioxol-5-yl)hexahydrofuro[3,4-c]furan	1.07822	1.10665	0.01843	1.06323	4.71778	4.80823	4.94452	5.04176	5.18841	5.15803	pos
15-Hydroxy-3-dehydrodeoxyfruticin	1.02178	1.06723	0.03999	1.06341	4.97431	5.26481	5.18507	5.46329	5.35578	5.58286	neg
N-Lactoylphenylalanine	1.00434	1.04283	0.04909	1.06343	5.04563	4.97526	5.16167	5.19208	5.4153	5.53741	neg
6-Hydroxy-4-Methylcoumarin	1.15541	1.18949	0.004408	1.06404	5.08272	5.09021	5.00386	5.43909	5.28596	5.42265	pos
Monoisoamyl dimercaptosuccinic acid	1.1192	1.15979	0.0166	1.06461	5.14946	4.93409	5.19279	5.37815	5.43551	5.44859	pos
4',7-Di-O-methylcatechin	1.06275	1.10121	0.04113	1.06466	4.73554	4.90654	4.69425	5.1572	4.92586	5.1803	pos
Methyl dihydroepijasmonate	1.2616	1.28735	0.04182	1.06609	6.52507	6.59948	6.98294	7.06737	7.23687	7.13403	pos
1'-Hydroxychavicol acetate	1.02636	1.08371	0.04408	1.06625	4.38022	4.61359	4.49977	4.81896	4.65145	4.91693	pos
Gentiopicroside	1.1117	1.13634	0.04717	1.06659	5.82007	5.60734	6.05223	6.12216	6.28311	6.24079	neg
18-Nitrooctadec-9-enoic acid	1.00714	1.03342	0.02246	1.06698	4.53271	4.49386	4.4567	4.63453	4.87381	4.87613	neg
5-Hydroxy-N-formylkynurenine	1.13112	1.15468	0.01759	1.06705	5.45809	5.43914	5.70078	5.83047	5.98509	5.89762	neg
Carbocyclic 3-deazaadenosine	1.10731	1.1249	0.03676	1.0672	5.42746	5.52149	5.7903	5.87583	6.06003	5.9296	neg
Beta-Glucogallin	1.27013	1.30747	0.005448	1.06744	6.68082	6.51198	6.60075	6.9185	7.07248	7.13899	neg
Peperinic acid	1.0902	1.11353	0.003327	1.06751	4.35671	4.21269	4.22869	4.54855	4.54676	4.56628	pos
Homovanillic acid	1.02321	1.08209	0.02509	1.06799	4.17775	4.07847	4.09705	4.37993	4.27911	4.53418	pos
3-Ethoxypropanoic Acid	1.01458	1.03858	0.01245	1.06825	4.22792	4.27727	4.41855	4.53274	4.65887	4.61338	neg
Acetyl-DL-Leucine	1.06277	1.08914	0.01803	1.06831	4.80412	4.70019	4.98856	5.18078	5.16248	5.1383	neg
Coniferyl alcohol	1.09723	1.14296	0.03955	1.0684	5.30662	5.47088	5.58022	5.67257	5.80562	6.00115	neg
(+)-7-epi-Syringaresinol 4'-glucoside	1.39797	1.4475	0.001611	1.06854	6.86712	6.89428	6.98788	7.29973	7.39537	7.4742	pos
2'-Fluoro-2',3'-dideoxyinosine	1.12512	1.15582	0.03152	1.06889	5.44621	5.80102	5.56304	5.87765	6.02576	6.06215	neg
Ferulic acid 4-glucoside	1.05862	1.08285	0.04901	1.06919	4.91824	4.99325	5.30734	5.34453	5.46027	5.4687	neg
Cimoxatone	1.25831	1.29742	0.003205	1.06938	5.53561	5.59408	5.4754	5.86176	5.87632	6.01902	pos
Cyclohexa-2,4-dienylmethanol	1.07064	1.10255	0.01667	1.06961	4.25786	4.24394	4.42867	4.51636	4.66307	4.6501	pos
Oleuropein	1.13927	1.17601	0.006242	1.06965	5.15847	5.10975	5.28127	5.61763	5.4601	5.55376	neg
N-Ribosylhistidine	1.25713	1.31145	0.01629	1.0697	5.8189	5.83337	6.07974	6.22746	6.31011	6.43227	pos
Leucodopachrome	1.035	1.05398	0.04122	1.06985	4.14655	4.19764	4.45345	4.52328	4.62991	4.53983	pos
(Z)-6-(2-Methoxyvinyl)-7-methyl-2H-1-benzopyran-2-one	1.08906	1.11559	0.04176	1.06987	4.56986	4.93628	4.74999	5.1551	5.02369	5.07455	pos
4-Hydroxy-3-methyl-2-(2-propynyl)-2-cyclopentene-1-one	1.08464	1.12829	0.00639	1.07017	4.59144	4.68326	4.70396	4.97853	4.90061	5.08062	neg
Domesticoside	1.23555	1.27425	0.02078	1.07031	6.2263	6.2922	6.59736	6.75823	6.80767	6.89349	neg
3-(Cyclohexylamino)-2-hydroxy-1-propanesulfonic acid	1.0945	1.10992	0.008233	1.07038	4.69315	4.76435	4.86415	5.11981	5.1887	5.02266	neg
Moracin P	1.14832	1.19256	0.01689	1.07057	5.36621	5.46017	5.32908	5.77217	5.60882	5.91328	neg
9-O-Methylglyceofuran	1.19107	1.24289	0.0454	1.07139	5.50985	5.49739	5.80099	5.82716	6.01645	6.16594	pos
Indolelactic acid	1.1544	1.20546	0.04818	1.07143	5.26183	5.21776	5.48099	5.50145	5.72687	5.87188	pos
Dehydrooreadone	1.1055	1.13723	0.02827	1.07155	4.47336	4.67906	4.81077	5.00403	4.98964	4.96587	pos
4-Methylumbelliferone	1.18516	1.24069	0.01972	1.07172	5.23033	5.05902	5.06131	5.47981	5.34821	5.62251	pos
Sinapic Acid	1.14227	1.19296	0.01973	1.07173	4.75282	4.79616	4.8385	5.29011	4.9854	5.14359	pos
Daucic acid	1.37101	1.41053	0.003691	1.07186	6.40845	6.33957	6.41172	6.98682	6.75166	6.79943	pos
Ethyl (S)-3-hydroxybutyrate glucoside	1.14542	1.15983	0.03916	1.07227	5.43408	5.54108	5.83697	5.97423	6.12365	5.929	neg
3-keto-Digoxigenin	1.13965	1.11168	0.03079	1.07228	4.77426	4.92182	4.66493	5.08133	5.28022	5.03599	pos
Aromadendrin	1.05155	1.04347	0.0245	1.07246	4.57307	4.45297	4.42847	4.86056	4.91684	4.65132	neg
Eugenin	1.14271	1.18562	0.03061	1.07264	4.76085	4.81944	5.0821	5.16294	5.24733	5.31583	pos
4-Methylcoumarin	1.10295	1.14947	0.02507	1.0728	4.55193	4.34443	4.37316	4.78977	4.61611	4.8287	pos
Maltotetraose	1.26357	1.30522	0.03147	1.07315	5.80615	6.18275	6.01525	6.29454	6.45561	6.57027	pos
5-methoxy-6-(2-propenyl)-1,3-benzodioxole	1.1469	1.18306	0.006372	1.07378	4.35748	4.50033	4.35673	4.71946	4.66697	4.80354	pos
Gemctitabine	1.32789	1.35171	0.002195	1.07391	5.83624	5.64558	5.68599	6.17776	6.14221	6.11833	pos
Neplanocin A	1.27859	1.33423	0.003734	1.07403	5.45577	5.37739	5.45551	5.75611	5.7872	5.95275	pos
Crepidiaside B	1.03741	1.08534	0.02439	1.07431	4.38325	4.2317	4.38415	4.5873	4.57029	4.80607	neg
Histamine-betaxanthin	1.17138	1.18728	0.01985	1.07466	5.38308	5.2558	5.55395	5.76856	5.92387	5.71016	neg
Coixinden B	1.09343	1.13287	0.03511	1.07472	4.24317	4.52847	4.55786	4.7181	4.77139	4.83534	pos
Glucal	1.16533	1.19449	8.72e-05	1.07499	4.72635	4.72513	4.7909	5.11023	5.0985	5.09882	neg
Oleuroside	1.11647	1.14703	0.03201	1.07607	4.91567	4.95665	4.99492	5.54717	5.15478	5.29782	neg
Gamma-Glutamylvaline	1.15132	1.18475	0.01801	1.07633	4.90702	5.10219	5.24049	5.51889	5.43095	5.46166	neg
P-Coumaric Acid	1.24614	1.27184	0.001923	1.0764	4.90583	4.8327	4.74999	5.1719	5.17887	5.24714	pos
Tiapamil	1.17552	1.22083	0.006229	1.07685	4.95428	5.02927	4.96943	5.33631	5.26522	5.49799	neg
Coniferyl Aldehyde	1.24447	1.30523	0.01184	1.07716	5.03917	5.20809	5.267	5.53161	5.49101	5.68822	pos
Ralfinamide	1.07223	1.1096	0.00819	1.07785	4.10042	4.08207	4.22431	4.37285	4.4598	4.54195	neg
3,4-Dihydro-2H-1-benzopyran-2-one	1.18594	1.2449	0.004787	1.07872	4.41407	4.40248	4.44619	4.78523	4.65785	4.8639	pos
Valnemulin	1.3676	1.40685	0.005504	1.07888	6.39046	6.68317	6.51289	7.06931	6.96253	7.09885	neg
Fragransol B	1.19338	1.24315	0.01288	1.07945	5.05852	5.17222	5.13805	5.56907	5.35972	5.6601	neg
4-Hydroxy-5-(3',4'-dihydroxyphenyl)-valeric acid-O-glucuronide	1.23243	1.27145	0.04447	1.07956	5.33907	5.13628	5.62543	5.7123	5.84023	5.82976	pos
6-O-p-Coumaroyl-D-glucose	1.10662	1.15188	0.04602	1.08036	4.91466	4.62146	4.94798	5.07841	5.19083	5.37824	neg
Valyltyrosine	1.26501	1.2829	0.008992	1.08051	5.44548	5.66817	5.35585	5.92354	5.92522	5.94748	neg
Cimifugin	1.2327	1.27836	0.01894	1.08081	4.82639	4.98582	4.7759	5.29146	5.10003	5.37512	pos
Deoxycytidine	1.32234	1.3666	0.004264	1.08168	5.16762	5.3432	5.24446	5.74735	5.5762	5.71806	pos
Salidroside	1.30795	1.33363	0.03915	1.08176	5.56024	5.81607	6.08888	6.2737	6.37694	6.24455	pos
Licoagroside B	1.15926	1.17755	0.007677	1.08196	4.4578	4.66627	4.52918	5.00818	4.90034	4.86302	neg
Galloyl glucose	1.34119	1.37827	0.03513	1.0821	6.43048	6.98878	6.64066	7.32047	7.10701	7.28146	neg
12-Hydroxyjasmonic acid glucoside	1.11059	1.12943	0.008037	1.08213	4.12946	4.22787	4.31897	4.6262	4.60539	4.48309	neg
Isoeugenitol	1.26329	1.32026	0.003926	1.08232	4.74676	4.7516	4.8584	5.11472	5.13577	5.289	pos
Eucarvone	1.25863	1.28332	0.04525	1.08236	5.20838	5.28516	5.67834	5.75036	5.93096	5.82471	pos
Cynaropicrin	1.27487	1.29919	0.0269	1.08238	5.12978	5.30754	4.96794	5.61043	5.40885	5.65372	pos
3,5-Diferuloylquinic acid	1.41975	1.45972	0.00152	1.08318	5.72185	5.92697	5.87962	6.33338	6.30764	6.34608	pos
(+)-Aschantin	1.29412	1.351	0.00632	1.08322	4.99683	4.99329	4.93358	5.38739	5.25816	5.52279	pos
L-Phosphoarginine	1.27192	1.31982	0.01355	1.08323	4.91382	5.04544	4.85463	5.36706	5.20294	5.47693	pos
Gibberellin A34	1.24121	1.28348	0.01047	1.08349	4.55518	4.76102	4.83953	5.08369	5.10782	5.14699	pos
Dihydrojasmone	1.28229	1.30695	0.04234	1.08436	5.25091	5.34422	5.729	5.8164	6.00194	5.8828	pos
N-Acetyl-D-tryptophan	1.1498	1.19515	0.04162	1.08453	4.6797	4.89189	5.05145	5.15154	5.25457	5.45212	neg
Desacetoxyvindoline	1.20715	1.24649	0.01129	1.08485	4.75392	4.86449	5.0172	5.19444	5.30555	5.37843	neg
Erinapyrone B	1.21126	1.26997	0.02463	1.08487	4.57911	4.60851	4.77545	4.89363	5.03428	5.21937	pos
Sesamose	1.23919	1.24783	0.02464	1.08565	5.16311	5.35142	4.93162	5.61352	5.52581	5.63047	neg
6-hydroxymethyl-7,8-dihydropterin	1.20363	1.22958	0.007679	1.08605	4.58662	4.76986	4.55598	5.09322	4.94826	5.06734	neg
5,6-Dihydro-11-methoxyyangonin	1.20157	1.24158	0.009853	1.08687	4.68124	4.65344	4.65168	5.16913	4.89368	5.13691	neg
Apiosylglucosyl 4-hydroxybenzoate	1.46051	1.49567	1.48e-05	1.08695	6.32822	6.37928	6.37192	6.93808	6.88582	6.91625	neg
Glyceryl 5-hydroxydecanoate	1.25296	1.28047	0.02943	1.08737	4.80667	4.72406	5.09729	5.1993	5.40869	5.29756	pos
(+)-Cycloolivil Glucoside	1.20051	1.24526	0.02632	1.08737	4.79685	4.86961	5.13311	5.25955	5.32854	5.50265	neg
Cholic acid glucuronide	1.52858	1.57761	0.005409	1.08741	6.47858	6.75651	6.53436	7.16387	7.05935	7.27443	pos
Moexipril	1.19505	1.21653	0.04365	1.08755	4.86379	5.04182	5.34484	5.42468	5.63129	5.52669	neg
Licoisoflavone A	1.28125	1.33209	0.01115	1.08758	4.7405	4.82903	4.68084	5.08499	5.08216	5.33184	pos
3,7-Dimethylquercetin	1.50431	1.50313	0.03002	1.0879	6.70921	6.84781	6.30632	7.26474	7.06495	7.2801	pos
Acetovanillone	1.32243	1.37154	0.002007	1.08799	4.78987	4.81083	4.88998	5.16854	5.25301	5.34485	pos
(+)-Syringaresinol O-beta-D-glucoside	1.42565	1.47048	0.004522	1.08809	6.25354	6.29279	6.49142	6.78523	6.92821	7.00076	neg
2-Maleylacetate	1.51372	1.54607	0.002223	1.08865	6.8235	7.04701	6.80427	7.55939	7.4251	7.52538	neg
Tracheloside	1.27684	1.32182	0.009087	1.08913	5.17102	5.01199	5.3004	5.55745	5.586	5.71903	neg
Syringaresinol	1.38829	1.43161	0.005569	1.08931	5.85607	5.93668	6.10999	6.37927	6.53029	6.59297	neg
Naphthalene-1,2,4-trione	1.19691	1.24215	0.007232	1.0894	3.91605	4.0829	4.11617	4.34641	4.38434	4.46751	pos
2-Feruloyl-1-sinapoylgentiobiose	1.60321	1.61176	0.01734	1.08948	7.25385	7.44789	6.92377	7.90245	7.73186	7.92422	pos
P-cresol	1.22882	1.25586	0.0366	1.08981	4.47368	4.51991	4.86819	4.94629	5.12354	5.03964	pos
Propranolol glycol	1.28866	1.32862	0.0365	1.09019	4.94398	5.07868	4.77824	5.47206	5.15041	5.51331	pos
Visnadin	1.24694	1.29034	0.007071	1.09045	4.77227	4.6904	4.93276	5.16643	5.20693	5.32368	neg
Egonol glucoside	1.2758	1.3014	0.03997	1.09113	5.30861	5.68631	5.30025	6.08742	5.72921	5.96369	neg
1'-Acetoxychavicol	1.39223	1.44016	0.003842	1.0912	5.2391	5.12761	5.3557	5.63202	5.74744	5.77875	pos
Ginkgolide A	1.3971	1.45645	0.00178	1.09121	5.1177	5.1981	5.24279	5.64523	5.5761	5.75605	pos
Catechin 7-xyloside	1.26334	1.31276	0.04556	1.09122	4.69163	5.07795	5.16208	5.32714	5.41918	5.54694	pos
Apigenin 7-O-(6''-malonyl-apiosyl-glucoside)	1.30491	1.35464	0.03625	1.09147	5.28099	4.88517	5.38112	5.61509	5.66763	5.68616	pos
Anofinic acid	1.27879	1.33716	0.02684	1.09162	4.67489	4.85783	4.97143	5.1182	5.26292	5.45203	pos
Z-Phe-arg-amc	1.23035	1.28146	0.02037	1.09177	4.69632	4.89126	4.99156	5.20659	5.24068	5.46933	neg
Benzyl butyl phthalate	1.23667	1.27876	0.007102	1.09191	4.55493	4.56646	4.7825	5.00853	5.03578	5.13926	neg
Lariciresinol	1.18076	1.21489	0.04522	1.09213	4.84809	4.48344	4.99582	5.19688	5.20622	5.24341	neg
Glyceollin III	1.34065	1.40307	0.01436	1.09246	5.02379	4.90041	5.23005	5.44302	5.47737	5.63385	pos
Coixinden A	1.28652	1.33737	0.006307	1.0929	4.48207	4.35962	4.43024	4.93664	4.70123	4.86631	pos
N-Acetylmuramate	1.35175	1.3984	0.01919	1.09306	5.02466	5.34869	5.22998	5.53052	5.69819	5.82509	pos
Oxoadipic acid	1.32691	1.35586	0.0001966	1.09306	4.92239	4.9621	4.94589	5.46893	5.36193	5.37903	neg
Benzarone	1.29514	1.34728	0.04316	1.09364	5.10118	4.75488	5.29619	5.46392	5.52539	5.58254	pos
Xanthocerin	1.28989	1.33953	0.03489	1.09423	4.66185	4.74501	5.1099	5.22113	5.28242	5.38243	pos
LysoPA(8:0/0:0)	1.20042	1.25149	0.01895	1.09507	4.34162	4.51148	4.40027	4.84814	4.66271	5.00326	neg
Corchoionoside B	1.29888	1.33629	0.02369	1.0952	5.17134	5.09862	5.4869	5.60491	5.80436	5.8458	neg
Picraquassioside D	1.3417	1.37272	0.01674	1.09526	5.29447	5.4015	5.71017	5.91556	6.06428	5.99043	neg
Koaburside	1.31974	1.34474	0.02787	1.09546	5.24779	5.40672	5.74895	5.94676	6.07953	5.94277	neg
Taraxacoside	1.37361	1.37101	0.01441	1.09549	5.12651	5.12662	5.10948	5.46234	5.84302	5.5236	pos
Skullcapflavone II	1.21819	1.23874	0.0373	1.09555	4.87119	4.53729	5.00224	5.31997	5.32147	5.14886	neg
(R)-2-Benzylsuccinate	1.24911	1.30453	0.02655	1.09564	4.56489	4.19483	4.44491	4.89297	4.71085	4.86392	pos
Scoparone	1.33667	1.40633	0.01103	1.09572	4.83099	4.65585	4.89835	5.19739	5.16573	5.3977	pos
3',6-Disinapoylsucrose	1.48535	1.51269	0.008303	1.09668	5.61205	5.75332	5.42136	6.13489	6.0407	6.23654	pos
6-Thioinosine-5'-monophosphate	1.31409	1.35187	0.01319	1.09679	4.89905	5.28867	5.12333	5.62119	5.54149	5.63206	neg
2-METHOXYRESORCINOL	1.26662	1.30593	0.02241	1.09695	4.72198	4.79091	5.1234	5.28628	5.33967	5.42901	neg
Methyl (3b,11x)-3-Hydroxy-8-oxo-6-eremophilen-12-oate	1.25006	1.25999	0.003545	1.09729	4.41108	4.33478	4.29762	4.73361	4.88893	4.69085	neg
Juglone	1.32038	1.3821	0.009423	1.09746	4.5453	4.49442	4.65958	4.88718	4.98066	5.164	pos
Trans-p-Menthane-1,7,8-triol 8-glucoside	1.48914	1.5195	0.02467	1.09756	5.93081	5.91591	6.38655	6.58247	6.80708	6.62477	pos
Vitamin A2	1.4388	1.4679	1.218e-05	1.09899	4.87512	4.87523	4.85809	5.38355	5.34606	5.32424	pos
Cyclocurcumin	1.30662	1.33365	0.04113	1.09908	4.5832	4.71016	5.08847	5.18774	5.36269	5.2576	pos
7-Hydroxy-6-(methoxyacetyl)-2,2-dimethyl-2H-1-benzopyran	1.43668	1.49391	0.01261	1.09922	5.25098	5.29489	5.5395	5.73882	5.91124	6.032	pos
Velaresol	1.3771	1.42646	0.02629	1.09926	4.92088	5.19392	5.35871	5.5255	5.69797	5.78562	pos
2-Naphthoic acid	1.47468	1.52718	0.006466	1.09934	5.38912	5.43904	5.66056	5.92037	6.07129	6.13315	pos
Allylestrenol	1.5154	1.56765	0.00668	1.09953	5.57669	5.92488	5.82899	6.35755	6.27979	6.41957	pos
Monotropein	1.28543	1.32291	0.03339	1.0997	4.86174	4.88449	5.32783	5.45961	5.51471	5.60343	neg
Acanthoside B	1.40508	1.45146	0.009206	1.09987	5.45814	5.51752	5.75631	5.99653	6.14946	6.2546	neg
LysoPS(18:2(9Z,12Z)/0:0)	1.22055	1.21132	0.02783	1.09998	4.47936	4.44051	4.40335	5.00483	5.02372	4.62604	neg
4-Pyridoxic acid	1.55092	1.58311	2.333e-05	1.10122	5.56344	5.5517	5.54023	6.06933	6.1523	6.11929	pos
(+)-2,5-epi Goniothalesdiol	1.45933	1.55644	0.04729	1.10216	5.84257	5.92334	6.14824	6.37155	6.40135	6.9711	pos
6-O-Galloylsucrose	1.44233	1.48615	0.0004854	1.10246	5.31101	5.34275	5.44982	5.93811	5.85458	5.96063	neg
Zingerone	1.26906	1.32484	0.02754	1.10265	4.07972	4.28018	4.41223	4.55325	4.68152	4.84748	pos
Mangiferin	1.42695	1.46376	0.006593	1.10417	5.41499	5.26938	5.64387	6.01235	6.02338	5.9929	neg
4'-O-Glucopyranosylsinapic acid	1.4079	1.40542	0.006899	1.10508	4.72601	4.72612	4.70898	5.14781	5.40625	5.09286	pos
3-(3-Hydroxy-4-methoxynaphthalen-1-yl)oxypropane-1,2-diol	1.47447	1.52621	0.006626	1.10526	5.06826	5.15095	5.34141	5.60211	5.76703	5.82886	pos
3-Deazaneplanocin	1.25845	1.29217	0.04048	1.10538	4.46325	4.48793	4.9421	5.02634	5.13448	5.19655	neg
Wushanicaritin	1.48754	1.54241	0.007719	1.10591	5.26005	5.12382	5.45066	5.72	5.86522	5.92532	pos
4-(4-Methyl-3-pentenyl)-3-cyclohexene-1-carboxaldehyde	1.48535	1.52612	0.01467	1.10668	5.20607	5.26568	5.61316	5.82652	6.0196	5.95557	pos
2-((3,5-Dihydroxyphenyl)amino)acetic acid	1.53005	1.5566	0.0006932	1.10751	5.83051	5.71368	5.67182	6.28028	6.4346	6.35194	neg
Cyclokievitone hydrate	1.33736	1.34857	0.02916	1.10769	4.4005	4.38724	4.05539	4.82669	4.58162	4.81654	pos
1'-Acetoxychavicol acetate	1.4258	1.48428	0.006267	1.10817	4.6977	4.60822	4.83963	5.10507	5.22276	5.34648	pos
3-Hydroxy-beta-ionol 3-[glucosyl-(1->6)-glucoside]	1.63431	1.67426	0.02287	1.10822	6.28404	6.50572	6.91886	7.16381	7.39832	7.28113	pos
Apiole	1.41583	1.4729	0.003793	1.10827	4.45617	4.61953	4.52877	5.0166	4.9167	5.14566	pos
Decarbamoylsaxitoxin	1.42085	1.46636	0.02533	1.10855	4.91638	4.79145	5.24344	5.3698	5.60325	5.60293	pos
5,7alpha-Dihydro-1,4,4,7a-tetramethyl-4H-indene	1.51005	1.53761	0.01328	1.10856	5.4375	5.24618	5.64962	5.96704	6.18709	5.95022	pos
Cinncassiol D1 glucoside	1.31871	1.35803	0.04966	1.10891	5.20725	4.70287	5.35013	5.58286	5.64017	5.70093	neg
Cellopentaose	1.41029	1.4109	0.02011	1.10895	5.22215	5.31172	4.91192	5.88357	5.5946	5.65079	neg
3-(2-Hydroxyphenyl)propanoic acid	1.52282	1.56988	0.000233	1.10907	4.96741	5.02237	5.05489	5.61982	5.49771	5.56971	pos
Picrocrocin	1.23624	1.26596	0.04408	1.10932	4.22013	4.18362	4.63127	4.66246	4.89495	4.90235	neg
14-(Hydroxymethyl)-5,9-dimethyltetracyclo[11.2.1.0~1,10~.0~4,9~]hexadecan-5-ol	1.54442	1.59317	0.007473	1.11015	5.23463	5.62013	5.4326	6.02608	5.95238	6.10394	pos
Edta oxalate	1.35285	1.39684	0.04941	1.11026	4.47143	4.55908	5.06414	5.18561	5.20917	5.25376	pos
Pindolol	1.37861	1.41434	0.01427	1.111	5.07995	4.68235	5.07702	5.48715	5.50259	5.494	neg
Cichorioside J	1.57803	1.64079	0.001123	1.11134	5.39806	5.2801	5.46306	6.00438	5.8869	6.04604	pos
2-Methoxyestrone 3-glucuronide	1.35768	1.35573	0.03487	1.11141	4.91001	5.03144	4.51944	5.47614	5.22266	5.37362	neg
3-Methylcrotonylglycine	1.43277	1.46168	0.0007167	1.11143	4.94516	4.80853	4.86418	5.34206	5.48792	5.41765	neg
4-Hydroxy-5-(3',4',5'-trihydroxyphenyl)-valeric acid-O-methyl-O-glucuronide	1.4065	1.45485	0.002335	1.1116	4.70281	4.76902	4.91068	5.28577	5.27755	5.42503	neg
1-Naphthol	1.45467	1.5053	0.007589	1.11172	4.64844	4.76234	4.92949	5.17966	5.35061	5.41188	pos
7-Hydroxy-4-methylcoumarin	1.4561	1.52152	0.01577	1.1127	5.07936	4.68108	4.93364	5.5015	5.30679	5.54036	pos
Methyl (Z)-2-decene-4,6,8-triynoate	1.49665	1.55841	0.006191	1.11281	4.85987	4.94071	5.11805	5.41534	5.51634	5.67051	pos
(+)-Lyoniresinol 9-glucoside	1.61011	1.67103	0.02365	1.11295	5.92977	5.96254	6.46088	6.64142	6.83235	6.95336	pos
Hydromorphone	1.50198	1.55267	0.00684	1.11313	4.91325	4.94027	5.18213	5.44028	5.62971	5.66625	pos
3-(3-Hydroxyphenyl)propanoic acid	1.53744	1.60487	0.006592	1.11374	5.09818	5.28272	5.20642	5.68451	5.68868	5.98901	pos
Hydroxysanguinarine	1.48365	1.51552	5.29e-05	1.11384	5.01546	5.05188	4.95249	5.58055	5.55539	5.59482	neg
(+/-)-Menthyl acetate	1.33726	1.36301	0.04677	1.11387	4.17972	4.37325	4.75205	4.84829	5.04484	4.92559	pos
Methyleugenol	1.25616	1.29242	0.04808	1.11459	3.65371	3.86643	4.1839	4.27264	4.37962	4.39097	pos
Naringin dihydrochalcone	1.36612	1.45585	0.04514	1.11468	4.44335	4.6104	4.86263	5.28572	4.89401	5.33288	pos
Decursin	1.28665	1.31495	0.03552	1.11528	4.12023	4.43553	4.63876	4.79472	5.00276	4.91796	neg
Citroside A	1.41406	1.42106	0.03306	1.11544	4.88908	4.67427	4.52166	4.9784	5.41204	5.31969	pos
2-Phenylethyl beta-D-glucopyranoside	1.40945	1.46844	0.01171	1.11552	4.30916	4.36689	4.56788	4.77632	4.9267	5.07307	pos
(S)-[8]-Gingerol	1.43189	1.40885	0.0464	1.11593	5.56881	5.45003	4.89626	5.87082	6.03974	5.84954	neg
Adipic acid	1.26655	1.28469	0.04188	1.11609	4.08302	4.16411	4.59468	4.74479	4.88783	4.70126	neg
1,2-Disehydronorcoclaurine	1.53081	1.53683	0.02802	1.1168	5.28483	5.29522	4.82999	5.83519	5.55627	5.81886	pos
Cis-Melilotoside	1.38215	1.40543	0.008107	1.11694	4.60835	4.46154	4.70755	5.02292	5.29292	5.07046	neg
Osthenol	1.38954	1.45133	0.003544	1.11744	4.02447	4.02458	4.00744	4.46065	4.37663	4.63662	pos
Mangiferol	1.53849	1.59152	0.01115	1.11761	5.1399	4.93699	5.4068	5.76468	5.77364	5.76631	pos
N-Acetyl-D-phenylalanine	1.36278	1.39783	0.007036	1.11826	4.46478	4.17834	4.49739	4.91834	4.89056	4.88655	neg
Mascaroside	1.47318	1.53704	0.04896	1.11863	5.026	4.92056	5.60533	5.77798	5.71577	5.90344	pos
Mirabegron	1.48878	1.52437	0.04488	1.11871	5.32169	4.9107	5.61399	5.7964	6.05346	5.87856	pos
Melatonin	1.40287	1.41054	0.004751	1.11901	4.53262	4.50686	4.47179	5.15958	5.10287	4.85725	neg
3a,7b,21-Trihydroxy-5b-cholanoic acid	1.35797	1.36809	0.03938	1.11982	4.78663	4.58046	5.03036	5.5199	5.50727	5.09512	neg
Gravacridonetriol glucoside	1.46002	1.49668	0.0001507	1.12008	4.66003	4.62118	4.58402	5.19332	5.11301	5.22353	neg
Laninamivir	1.38062	1.40509	0.01841	1.12044	4.6808	4.3888	4.82974	5.13893	5.32116	5.11274	neg
Ginnalin B	1.42652	1.48264	0.01906	1.12074	4.38662	4.41299	4.56799	4.74746	5.0483	5.18731	pos
4-Hydroxyphenyl-2-propionic acid	1.53627	1.59512	0.0006886	1.12191	4.65076	4.54597	4.6574	5.18929	5.09546	5.25791	pos
8-methylthiooctyl glucosinolate	1.68668	1.72198	0.00405	1.12225	5.6025	5.81629	5.46626	6.29763	6.23088	6.4202	pos
Citrusin B	1.517	1.56381	0.03551	1.12236	4.90666	5.0479	5.54037	5.66929	5.84863	5.87278	pos
Fexaramine	1.48578	1.51218	7.46e-05	1.12355	4.68456	4.64571	4.60854	5.19212	5.27269	5.19543	neg
6beta-hydroxytestosterone	1.56327	1.61445	0.003075	1.12412	4.78801	4.83475	4.85537	5.25162	5.46057	5.56275	pos
(+)-Pinoresinol	1.43989	1.47345	0.01493	1.12434	4.65511	4.94331	4.56574	5.3837	5.13464	5.40603	neg
Retrocalamin	1.68572	1.76541	0.02649	1.12449	6.41072	5.76793	6.3754	7.04092	6.78945	7.03446	pos
Pectolinarin	1.57546	1.64407	0.009142	1.12535	4.81426	5.08267	5.20452	5.72475	5.53031	5.74099	pos
2-O-p-Coumaroyl-D-glucose	1.56015	1.59019	0.01113	1.12587	5.3474	5.36158	5.76073	6.09915	6.33131	6.11338	neg
Oryzalide B	1.65808	1.66745	0.000946	1.12701	5.16894	5.16575	4.9961	5.72318	5.85359	5.70124	pos
Disoxaril	1.48848	1.51245	0.04297	1.1271	4.65439	4.70441	5.27403	5.44419	5.64409	5.4058	pos
13-Hydroxy-5'-O-methylmelledonal	1.72396	1.80753	0.02627	1.12721	6.55382	5.91333	6.51706	7.26743	6.92019	7.21063	pos
2-O-(4-O-Methyl-a-D-glucopyranuronosyl)-D-xylose	1.52268	1.55232	0.0004343	1.12725	4.74669	4.87651	4.68811	5.3913	5.35535	5.38328	neg
Macrophorin D	1.64539	1.70122	0.003866	1.12734	5.03398	5.30575	5.39734	5.91073	5.87809	5.95378	pos
2-Aminomuconic acid	1.35715	1.3668	0.04043	1.12761	4.78335	4.18812	4.26487	4.97015	5.01913	4.93634	neg
(S,E)-2-(5-Hydroxy-8,9-dihydro-5H-benzo[7]annulen-6(7H)-ylidene)acetic acid	1.4852	1.51642	0.02095	1.12776	4.39383	4.66221	4.25933	5.11167	4.81036	5.09382	pos
2''-Methoxy-(R)-oleuropein	1.50948	1.56181	0.002935	1.12914	4.74662	4.69881	4.95762	5.40947	5.33444	5.51814	neg
Isocoumarin	1.47825	1.46449	0.04207	1.12996	4.53717	4.64068	4.04857	5.04251	4.84854	5.05416	pos
4-O-Methyl-a-D-glucosyl-(1->2)-b-D-xylosyl-(1->4)-D-xylose	1.56252	1.61068	0.001195	1.13001	4.88096	5.03366	5.12953	5.65066	5.62112	5.73055	neg
Cibaric acid	1.61636	1.63611	0.0004625	1.13032	4.68369	4.81899	4.65317	5.30818	5.3914	5.30227	pos
Moringyne	1.6101	1.66009	0.007091	1.1312	5.02488	4.81364	4.7965	5.66546	5.32132	5.56673	pos
Belotecan	1.42558	1.46717	0.0006838	1.1314	4.11711	4.07826	4.04109	4.55893	4.56742	4.71893	neg
(-)-Lyoniresinol 9'-O-Glucoside	1.49756	1.54255	0.02902	1.13159	5.05368	4.85223	5.4592	5.61403	5.83842	5.93561	neg
Gibberellin A3	1.50552	1.51529	0.01557	1.13246	4.31318	4.43131	4.07308	5.00705	4.68942	4.8192	pos
Alpha-Ionone	1.65469	1.69669	0.02495	1.13371	5.22398	5.35702	5.8662	6.0781	6.33568	6.23184	pos
4-Methylumbelliferyl acetate	1.50745	1.57334	0.004562	1.13387	4.14216	4.2312	4.21985	4.65053	4.68283	4.94693	pos
Icariside E5	1.44371	1.47239	0.03092	1.13423	4.56157	4.47097	5.0257	5.1597	5.46064	5.32448	neg
EPITUMOMAB CITUXETAN	1.56903	1.60568	0.002463	1.13451	4.8392	5.04629	4.7895	5.60577	5.4362	5.6073	neg
Tolcapone	1.53782	1.57413	0.03191	1.1347	5.09185	5.08841	5.74481	5.95351	6.07112	6.04452	neg
Gibberellin A4 glucosyl ester	1.59798	1.61208	0.001243	1.13634	4.4799	4.48001	4.46287	5.17975	5.13433	4.93646	pos
(-)-Pinoresinol	1.56866	1.60861	0.007408	1.13686	4.87642	5.15853	4.82795	5.70757	5.45773	5.73044	neg
Zilascorb	1.37418	1.41765	0.005567	1.13694	3.65592	3.80282	3.97644	4.34514	4.28508	4.37306	neg
4-Hydroxy-3,5-dimethoxybenzyl ?-D-glucopyranoside	1.54846	1.62383	0.03974	1.13807	4.64231	4.80831	5.13079	5.25078	5.50155	5.8407	pos
Scorzonoside	1.70037	1.76591	0.0008629	1.13852	4.9343	4.98323	5.09166	5.63091	5.63797	5.8203	pos
N-Acetoxymethylflindersine	1.57362	1.62191	0.005973	1.13864	5.11703	4.7267	5.00118	5.56783	5.58838	5.74611	neg
5alpha-pregnane-3,20-dione	1.63773	1.69153	0.008945	1.13966	4.63731	4.85732	5.1322	5.5664	5.54557	5.55836	pos
Cinncassiol D2 glucoside	1.54062	1.58255	0.003578	1.1405	4.40132	4.7044	4.73004	5.25323	5.25659	5.27164	neg
2-Naphthol	1.4852	1.54834	0.02501	1.14061	4.10661	4.01422	4.48859	4.64745	4.78769	4.94784	pos
Phenylpropanolamine	1.58961	1.65193	0.005859	1.14076	4.38817	4.42907	4.65192	4.97151	5.12801	5.26515	pos
Alpha-Carboxy-delta-decalactone	1.62423	1.66409	0.009373	1.1428	4.59173	4.55555	4.94933	5.2594	5.49448	5.35511	pos
7-Aminodesmethylflunitrazepam	1.50167	1.5572	0.01333	1.14433	4.33968	4.35699	4.73043	5.022	5.05506	5.28887	neg
Trans-2-Hexenal	1.53236	1.5616	0.003096	1.14746	3.93628	3.79977	4.00423	4.39326	4.61946	4.4563	pos
8-Hydroxypinoresinol 4-glucoside	1.57892	1.63072	0.002678	1.14798	4.62145	4.47314	4.55038	5.27516	5.04145	5.34521	neg
Neoisoastilbin	1.48537	1.52216	0.03672	1.14879	4.92911	4.17199	4.63006	5.24753	5.24101	5.28471	neg
3-p-Coumaroyl-1,5-quinolactone	1.68159	1.74163	0.01008	1.14887	4.74877	4.63229	5.14686	5.52983	5.56494	5.59628	pos
Egonol	1.56091	1.61414	0.002926	1.14915	4.38366	4.5041	4.38812	4.98635	4.9956	5.27242	neg
3-deoxy-D-arabino-heptulosonate-7-phosphate	1.41173	1.46048	0.03193	1.15105	3.44191	3.44202	3.9403	4.20907	4.11992	4.12894	pos
1-(3,4-Dimethoxyphenyl)-1,2-ethanediol 2-O-b-D-glucoside	1.64763	1.72114	0.01388	1.1524	4.36687	4.77236	4.73955	5.21656	5.23163	5.54528	pos
Cinncassiol E	1.60867	1.65498	0.02101	1.15877	4.69792	4.52188	5.16019	5.40008	5.59918	5.66134	neg
Gentisic acid	1.43699	1.50668	0.0283	1.15961	3.85702	3.90016	3.93375	4.59265	4.17004	4.79324	neg
DG(20:3(8Z,11Z,14Z)-2OH(5,6)/2:0/0:0)	1.53092	1.54401	0.02503	1.15976	4.69436	4.06212	4.20013	5.04813	5.06129	4.91652	neg
AK toxin I	1.70537	1.7818	0.01911	1.15997	5.00152	4.48661	4.85811	5.73706	5.29722	5.60797	pos
Z-Asp-Glu-Val-Asp-fluoromethylketone	1.87741	1.92524	0.009542	1.16064	5.6528	5.42745	5.18696	6.40971	6.03494	6.43503	pos
EMycin E	1.57897	1.6318	0.0024	1.1621	4.03781	4.12865	4.32622	4.84708	4.74875	4.9218	neg
Dimethyl adipate	1.58705	1.63267	0.02485	1.16298	4.73827	4.22073	4.88271	5.21509	5.42792	5.45636	neg
N-alpha-Acetyl-L-citrulline	1.46696	1.47493	0.00506	1.16325	3.65188	3.61303	3.57588	4.18625	4.39085	4.03373	neg
3-Hydroxyisoheptanoic acid	1.5011	1.53245	0.02383	1.16337	3.96877	3.92992	4.36682	4.52214	4.95519	4.79229	neg
Cortolone-3-glucuronide	1.70991	1.73839	0.02451	1.16539	5.68637	4.85089	5.13517	6.07232	6.11732	6.07522	neg
Verimol I	1.68177	1.77334	0.01998	1.16589	4.29055	4.67229	4.60074	5.18906	5.04072	5.58457	pos
B-D-fructosyl-a-D-(6-O-(E))-feruloylglucoside	1.68091	1.7213	0.002919	1.16641	4.44409	4.80166	4.49192	5.33899	5.28067	5.40277	neg
Alpha-Ionene	1.77298	1.82262	0.01212	1.16917	4.80412	4.47151	5.08962	5.53135	5.70018	5.56284	pos
[(2S,3S,4R,5R)-3,4,5,6-Tetrahydroxyhexan-2-yl] 2-hydroxypropanoate	1.74463	1.7956	0.009985	1.1694	4.41554	4.41565	4.9118	5.31458	5.41843	5.33683	pos
Veranisatin A	1.69741	1.75442	0.02116	1.17046	4.3124	4.31251	4.82204	5.00977	5.33891	5.38867	pos
Fertaric acid	1.62911	1.66889	0.009258	1.17168	4.26971	4.13867	4.66133	5.08926	5.15251	5.07196	neg
(-)-erythro-Anethole glycol 1-glucoside	1.67017	1.70978	0.03849	1.1719	4.30642	4.1903	4.97629	5.16207	5.39184	5.23527	pos
Gemcitabine	1.65191	1.65275	0.04307	1.1735	4.93352	4.88003	4.15601	5.56489	5.23252	5.59837	neg
2,5-Dioxopyrrolidin-1-yl 2-(acetylthio)acetate	1.50882	1.54469	0.04354	1.17488	3.6764	4.05927	4.49477	4.91401	4.75133	4.70439	neg
7alpha,17beta-Dihydroxyandrost-4-en-3-one	1.92633	1.95904	0.0003073	1.17529	5.05224	4.99704	4.85889	5.74665	5.90106	5.87275	pos
Gibberellin A5	1.68989	1.73227	0.01409	1.17612	4.37189	5.00586	4.53827	5.37936	5.43866	5.55041	neg
Trifluoroacetyl-l-lysyl-l-alaninanilide	1.68866	1.74178	0.0442	1.17663	4.56971	4.07396	5.01217	5.2422	5.44353	5.38237	pos
Vanilloloside	1.8222	1.87996	0.01107	1.17667	4.46821	5.09208	4.89194	5.63176	5.60764	5.76388	pos
.beta.-(2,5-Dimethylbenzoyl)propionic acid	1.7736	1.82309	0.0112	1.17696	4.24613	4.83079	4.56883	5.24279	5.35462	5.46373	pos
2-(3-Hydroxyphenyl)ethanol 1'-glucoside	1.8114	1.89675	0.01511	1.17726	4.94009	4.45397	5.09205	5.75456	5.51807	5.78225	pos
Trans-2, 3, 4-Trimethoxycinnamate	1.67746	1.75211	0.04298	1.17794	4.61523	3.9612	4.86132	5.30545	5.18923	5.33206	pos
Gibberellin A6	1.61711	1.676	0.002385	1.17892	3.87539	3.97553	3.98598	4.56262	4.54822	4.84633	neg
6-[3-(carboxymethyl)phenoxy]-3,4,5-trihydroxyoxane-2-carboxylic acid	1.4108	1.45114	0.04803	1.18087	3.17194	3.35369	3.82397	3.87272	4.11322	4.23635	neg
Borapetoside	1.94034	2.00123	0.01505	1.18289	5.08425	5.56185	5.13261	6.47233	5.87213	6.3224	pos
4-Oxoretinol	1.86958	1.92265	6.703e-05	1.18326	4.47459	4.4747	4.45757	5.21563	5.27198	5.37701	pos
Cornoside	1.88727	1.96182	0.002645	1.18337	4.55054	4.7875	4.91054	5.54586	5.54108	5.77516	pos
Zizybeoside I	1.63771	1.652	0.02207	1.18649	4.56382	3.9666	3.90423	4.97709	4.86546	4.91163	neg
LysoPA(22:2(13Z,16Z)/0:0)	1.66026	1.69234	0.008913	1.18717	4.12779	3.97409	4.33519	5.15759	4.87572	4.7317	neg
Phenolphthalein glucuronide	1.89232	1.9429	0.0004401	1.18743	4.3993	4.62365	4.5337	5.44428	5.28623	5.36877	pos
Chlorazine	1.76191	1.77945	0.03384	1.18825	5.51949	4.64194	4.64277	5.82192	5.87424	5.89723	neg
Elenolide	1.7509	1.83207	0.01762	1.18892	4.1731	4.04128	4.56904	4.86028	5.02444	5.31365	pos
Danielone	1.66378	1.73645	0.04145	1.18968	3.84068	3.99348	4.44002	4.52818	4.8862	5.18653	pos
FAPy-adenine	1.51574	1.54638	0.04563	1.19145	3.77481	3.3413	4.18135	4.38168	4.61259	4.4679	neg
Cis-and trans-Ethyl 2,4-dimethyl-1,3-dioxolane-2-acetate	1.72283	1.74916	0.03449	1.19296	4.38731	4.45524	5.22839	5.56965	5.77816	5.43863	neg
20-Carboxyleukotriene B4	1.73362	1.77111	0.04263	1.19375	4.47117	4.50224	5.42514	5.63028	5.80612	5.75496	neg
DIDP	1.88702	1.93347	0.009789	1.19395	4.77328	5.44998	5.35246	6.29975	6.16692	6.13018	neg
[6]-Gingerdione	1.87164	1.89356	0.002091	1.19713	4.9585	4.69058	4.5507	5.61612	5.77499	5.60613	neg
Hesperetin 5-O-glucoside	1.83216	1.90737	0.01887	1.19724	4.09969	4.79624	4.59459	5.34911	5.21973	5.58174	pos
2,3-Dinor-TXB2	1.93346	1.95865	0.002236	1.19812	5.16717	5.11802	4.72097	5.95982	6.0027	6.0151	neg
Silymonin	1.9342	1.92536	0.02799	1.19871	5.05212	5.08722	4.26466	5.82658	5.57834	5.86145	pos
Eujambolin	1.83086	1.87674	0.004756	1.199	4.37072	4.82909	4.65429	5.70779	5.39458	5.50848	neg
Citrusin A	1.89915	1.95225	0.03458	1.20104	4.72443	5.17578	4.4859	5.99594	5.29957	5.98121	pos
Cis,cis-Muconic acid	1.77772	1.83257	0.003317	1.20197	3.73228	3.73239	4.09261	4.56931	4.67423	4.6452	pos
1-(2-Furanyl)-1-propanone	1.6608	1.72238	0.04085	1.20715	4.05927	3.84034	4.51029	4.62109	5.01314	5.34636	neg
2-Hydroxy-1-naphthaldehyde salicyloylhydrazone	1.83776	1.90113	0.003459	1.20822	4.42893	4.26797	4.58564	5.16499	5.31664	5.56747	neg
1-beta-D-Arabinofuranosyl-5-fluorocytosine	1.94101	2.03659	0.02648	1.21153	4.96782	4.30046	5.19714	5.70315	5.72817	6.09505	pos
Phosphoenolpyruvic Acid	1.81877	1.84567	0.004997	1.21173	4.23039	4.46337	3.94618	5.17132	4.99627	5.14716	neg
Warfarin	1.91817	1.97732	0.01556	1.2181	4.1505	4.64546	4.13347	5.40641	4.92838	5.41623	pos
Hymenoxon	2.01295	2.08271	0.000722	1.2205	4.35139	4.31198	4.47938	5.49274	5.18307	5.36662	pos
2',3'-Dideoxyuridine	1.98447	1.99478	0.003046	1.22158	4.27149	4.49383	4.13779	5.09563	5.45585	5.20908	pos
N-Acetyl-7-O-acetylneuraminic acid	1.95414	1.99307	0.01249	1.22197	5.15786	4.44985	5.16409	5.94136	6.19597	5.915	neg
Tetragastrin	1.99845	2.05224	0.01694	1.22372	4.26688	4.59357	5.15248	5.62491	5.82577	5.69724	pos
Prostavasin	1.91385	1.94239	0.004843	1.22423	4.69381	4.22761	4.55191	5.41827	5.72141	5.35525	neg
L-saccharopine	1.75225	1.79913	0.01423	1.22511	3.74078	3.70194	4.33957	4.91502	4.75859	4.75989	neg
Aceteugenol	2.07802	2.14712	0.002234	1.22514	4.58073	4.50753	4.94348	5.59557	5.77481	5.81946	pos
(2R,6x)-7-Methyl-3-methylene-1,2,6,7-octanetetrol 2-glucoside	1.76792	1.79779	0.04527	1.22683	4.22085	3.80507	4.92311	5.1952	5.4904	5.20001	neg
1-(2-Hydroxyphenylamino)-1-deoxy-beta-D-gentiobioside 1,2-carbamate	1.78432	1.82152	0.0457	1.22699	4.05246	4.01361	5.07076	5.34913	5.42651	5.34449	neg
4-Hydroxy-6-methyl-3-(1H-pyrazol-3-yl)-2H-pyran-2-one	1.86885	1.90635	0.0009475	1.22701	4.17129	4.07071	3.86189	4.98647	4.84873	5.01868	neg
Glaucarubolone 15-O-beta-D-glucopyranoside	1.90744	1.9331	0.03086	1.22761	4.68643	5.15194	4.19926	5.91175	5.39445	5.92714	neg
Glycylphenylalanylleucylglycine	1.57857	1.59723	0.008031	1.22928	2.98217	3.08689	2.90624	3.93773	3.55309	3.5435	neg
Acorafloxacin	1.88517	1.94012	0.02103	1.23071	3.6579	4.48648	4.14251	4.88579	5.04351	5.19266	pos
Sograzepide	1.87637	1.92858	0.008254	1.23174	4.10403	4.04745	4.62562	5.07506	5.32876	5.33401	neg
1,2-O-Isopropylidene-D-glucofuranose	1.88388	1.92789	0.03868	1.23386	3.61085	4.62161	4.5451	5.18817	5.34751	5.2297	pos
(S)-Carvone	1.83585	1.86884	0.03791	1.23614	3.61247	3.71303	4.52731	4.84279	5.07106	4.73954	pos
Linalool	1.84827	1.87828	0.04537	1.23718	3.644	3.84212	4.68076	4.97517	5.21955	4.85906	pos
Dukunolide D	2.00766	2.06518	0.004875	1.23856	4.16468	3.92983	4.49207	5.07058	5.31537	5.20642	pos
3,4-Dihydroxybenzaldehyde	1.91344	1.99682	0.03943	1.23943	4.01086	3.98748	4.77034	4.8904	5.28346	5.65007	pos
Cynaroside A	2.14139	2.22348	0.007313	1.24044	5.08523	4.36978	4.90465	5.99324	5.78298	6.03925	pos
Sulforidazine	1.89275	1.9523	0.03499	1.2438	4.17546	4.12382	5.13906	5.42426	5.50166	5.78796	neg
Mupirocin	2.0283	2.06726	0.0001007	1.24586	4.38601	4.34716	4.31	5.54683	5.36194	5.34153	neg
Verbascose	2.08937	2.17555	0.02019	1.24834	4.17976	4.59415	5.20436	5.90545	5.64518	5.89772	pos
17-Hydroxylinolenic acid	1.93444	1.96359	0.02241	1.25174	4.40198	3.61686	3.59973	4.76433	4.83879	4.93942	pos
4H-1,3,2-Benzodioxaphosphorin, 2-(2-methylphenoxy)-, 2-oxide	2.00022	2.05886	0.00425	1.25259	3.99068	4.50967	4.55311	5.36346	5.44643	5.5392	neg
3',7-Dimethoxy-4',5,8-trihydroxyflavone 8-glucoside	1.90735	1.96804	0.02759	1.25355	3.88798	4.12658	4.858	5.15269	5.36701	5.61719	neg
Resolvin E2	2.09833	2.13506	0.002411	1.25378	4.46976	4.02083	4.00369	5.16823	5.24915	5.24906	pos
Swertiamarin	1.97511	2.03785	0.04435	1.25456	4.24943	4.59189	5.47689	5.63044	5.98876	6.34364	neg
N-[4'-hydroxy-(E)-cinnamoyl]-L-aspartic acid	1.81113	1.85026	0.0002091	1.25858	3.36046	3.32162	3.28448	4.05864	4.26794	4.21595	neg
Dihydrophaseic acid	2.03931	2.08866	0.003158	1.26068	4.57917	4.05213	4.29121	5.5693	5.26159	5.46274	neg
(13E)-11a-Hydroxy-9,15-dioxoprost-13-enoic acid	2.05525	2.07871	0.02522	1.26236	4.85601	3.92168	3.90454	5.24062	5.3689	5.39862	pos
Andrographolide	2.4739	2.53267	7.53e-06	1.26251	6.08287	5.98358	6.09396	7.56188	7.68072	7.6834	neg
5,5-Diphenylbarbituric acid	1.96411	2.04547	0.03769	1.26692	3.69238	3.64027	4.63723	4.86673	5.00042	5.29827	pos
N-succinyl-chitosan	2.01116	2.06185	0.04829	1.26949	3.83592	3.83603	5.02914	5.22701	5.50952	5.38817	pos
Patulin	1.85431	1.90389	0.01249	1.2753	3.35274	3.32715	4.02179	4.53825	4.55708	4.55111	neg
11(R)-HETE	2.02783	2.04512	0.04881	1.27798	4.88673	3.68899	3.67186	5.28601	5.11443	5.25392	pos
Psoralen	1.9511	1.9476	0.03436	1.2877	3.18001	4.00531	3.81438	4.60579	5.15225	4.40704	pos
Licoagroside A	2.16139	2.24431	0.007703	1.29022	4.11427	4.67728	4.72853	5.68734	5.59594	6.16289	neg
12-oxo-PDA	2.23084	2.26239	0.001177	1.29043	4.59703	4.72693	4.21918	5.75326	5.90893	5.81361	neg
6-Aminocoumarinhydrochloride	1.8999	1.95658	0.02776	1.2929	4.07272	3.09557	3.98494	4.66064	4.82412	4.93764	neg
Heptyl 4-hydroxybenzoate	2.06314	2.11693	2.44e-05	1.29633	3.75462	3.71578	3.71648	4.83257	4.75086	4.9175	neg
Ramipril Diketopiperazine	1.94682	1.98158	0.04638	1.29752	3.36124	3.86326	4.75591	5.1104	5.349	5.08249	neg
Acetylisoniazid	1.93105	1.99516	0.01412	1.30366	3.31758	3.27875	3.98449	4.40998	4.57017	4.81313	neg
Pelargonidin 3-rhamnoside	2.07794	2.10469	0.03416	1.3037	3.95091	5.0829	3.7877	5.47509	5.58566	5.65421	neg
Ala-Phe-Ala	2.1683	2.25129	0.04556	1.30429	4.78508	3.47787	4.95742	5.70535	5.75587	5.78284	pos
19-Norandrostenedione	2.17834	2.19071	0.001654	1.30642	3.91519	3.63575	3.4841	4.85658	4.91029	4.64857	pos
L-Ribulose	2.40582	2.48261	0.002589	1.30768	4.32393	4.45897	5.01361	6.03977	6.00347	5.99952	pos
Dihydrocapsiate	2.28653	2.3276	0.0001524	1.3112	4.35319	4.51028	4.28698	5.65753	5.88905	5.69499	neg
Olivil 4'-O-Glucoside	2.18486	2.25566	0.008453	1.31313	3.85291	4.57217	4.3938	5.83108	5.26971	5.73339	neg
Pglu-his-pro	2.10524	2.13313	0.002104	1.31317	4.00318	3.61817	3.78789	4.93049	5.23712	4.81425	neg
5-Hydroxycarvone	2.03164	2.07117	0.04846	1.31713	3.56603	3.09088	4.44928	4.85152	5.11059	4.6667	pos
3,4'-Dimethyquercetin 7-[alpha-L-arabinofuranosyl-(1->6)-glucoside]	2.17894	2.23989	0.002377	1.32019	4.23624	3.87386	3.8367	5.08553	5.16073	5.52464	neg
6-Methoxy-7-methylquercetin	2.02407	2.10549	0.03298	1.32094	3.22449	3.2246	4.03968	4.20841	4.6746	4.97063	pos
Alatrofloxacin	2.28335	2.35131	0.0003148	1.32466	4.08353	4.26329	4.33024	5.46712	5.55114	5.77698	neg
(+)-Abscisic Acid	2.28218	2.36423	0.003429	1.32528	4.15917	3.53516	4.1016	5.20246	5.12371	5.30825	pos
Physangulide	2.32666	2.38344	0.0007716	1.33551	4.3873	3.98423	4.48518	5.67684	5.77797	5.71571	neg
6-O-Isobutyryl-Alpha-D-Glucopyranosyl Alpha-D-Glucopyranoside	2.2145	2.258	0.001464	1.33675	3.85394	3.70703	4.15407	5.15482	5.42732	5.07886	neg
Zabicipril	2.09203	2.15829	0.0011	1.33718	3.34925	3.3552	3.69789	4.68612	4.48298	4.73881	neg
Nasutin A	2.20606	2.26837	0.002907	1.34355	3.72097	3.58687	4.24444	5.23428	5.10847	5.17913	neg
17,18-EpETE	2.43745	2.4919	0.002925	1.35217	4.49346	3.72947	4.09582	5.51787	5.61868	5.51892	pos
Undecanedioic acid	2.10664	2.14931	0.04605	1.35796	3.06701	3.06712	4.34166	4.70877	4.93763	4.58017	pos
Estrone glucuronide	2.12122	2.16737	0.04465	1.36174	3.41925	3.38041	4.85367	5.34209	5.30743	5.21624	neg
Demethylsuberosin	2.35689	2.44452	0.00198	1.36351	3.70575	3.70586	3.68872	4.77531	4.9557	5.40401	pos
Dextran-70	2.1052	2.15075	0.02666	1.36429	3.28779	3.21486	4.3851	4.84781	5.09923	4.90729	neg
Galactonolactone	2.36549	2.43027	0.005081	1.36823	3.6822	4.26289	4.63281	5.76953	5.71449	5.72752	neg
Sibenadet	2.45249	2.51847	0.0006433	1.36981	4.30625	4.03822	4.59599	5.96517	5.84006	5.91984	neg
Dibenzo-P-dioxin	2.49739	2.58897	0.003515	1.37039	4.19771	3.69919	4.5437	5.65168	5.62593	5.77205	pos
Midodrine	2.485	2.53888	0.0001499	1.3713	3.8587	3.85881	4.05337	5.27042	5.53951	5.33413	pos
Ubiquinone-1	2.25488	2.31367	0.005946	1.37167	4.12417	3.27633	3.97387	5.25142	5.12542	5.22176	neg
Estriol succinate	2.48548	2.57044	0.004532	1.37203	3.86508	3.86519	4.62238	5.81951	5.54739	5.5832	pos
Lucuminamide	2.42156	2.46754	4.842e-05	1.37381	3.67825	3.67836	3.66122	4.93128	5.18227	5.02332	pos
2-Feruloyl-1,2'-disinapoylgentiobiose	2.5939	2.6676	0.0002373	1.37788	4.01676	4.34186	4.25521	5.65764	5.78342	5.94242	pos
(+/-)-3-(4-Hydroxyphenyl)-1,2-propanediol 4'-O-glucoside	2.2166	2.28882	0.001657	1.37818	3.25392	3.5604	3.66549	4.63209	4.75768	5.05123	neg
Pseudobaptigenin	2.00777	2.06994	0.02843	1.37923	2.90812	2.86932	3.78768	4.01955	4.47303	4.69847	neg
2-Hydroxy-3-[(2-carboxyethyl)thio]-3-[2-(8-phenyloctyl)phenyl]propanoic acid	2.50674	2.56446	2.648e-07	1.38119	3.84405	3.84416	3.82702	5.26048	5.3261	5.31623	pos
4-Hydroxyretinoic acid	2.47911	2.54248	0.01201	1.38567	4.70195	3.45702	4.06894	5.60591	5.67874	5.65817	pos
Lipoamide	2.30252	2.32932	0.003045	1.38662	3.80753	3.84493	3.28899	5.30539	4.88594	4.97868	neg
Pyridinoline	2.28324	2.3363	0.01751	1.3888	4.10027	3.18678	4.4482	5.28638	5.6291	5.38244	neg
4-Hydroxy-4-methyl-5-hexenoic acid gamma lactone	2.19946	2.2475	0.02745	1.38962	4.41791	2.97585	3.76414	5.34397	5.03249	5.12753	neg
CMP-N-glycoloylneuraminate	2.61231	2.67289	1.001e-09	1.40015	3.97149	3.9716	3.95446	5.55237	5.55285	5.55356	pos
Ent-16beta,17-Dihydroxy-19-Kauranoic Acid	2.42388	2.47566	9.78e-05	1.40879	3.80194	3.59806	3.86372	5.2449	5.40255	5.22274	neg
Cortivazol	2.4984	2.55638	0.004568	1.40924	4.39132	3.62277	4.58066	5.89233	6.03164	5.82272	neg
(2-Naphthalenyloxy)acetic acid	2.28803	2.34963	0.009708	1.41227	3.36344	3.19617	4.19629	4.91421	5.14843	5.12492	neg
Tiaprost	2.58341	2.65458	0.009479	1.41618	3.90503	3.57803	4.75704	5.69558	5.9618	5.67764	pos
2-Methyl-3-(3-nitro-o-tolyl)-4(3H)-quinazolinone	2.30967	2.34714	9e-05	1.41719	3.3656	3.32676	3.28961	4.80191	4.79613	4.54676	neg
4-p-Coumaroylquinic acid	2.2931	2.35601	0.0005121	1.42362	3.18996	3.15113	3.51832	4.54001	4.72841	4.76644	neg
Nandrolone	2.76185	2.81884	5.32e-05	1.42492	4.87639	4.52986	4.58104	6.65958	6.64739	6.62127	neg
DG(22:6(4Z,7Z,11E,13Z,15E,19Z)-2OH(10S,17)/2:0/0:0)	2.60739	2.67035	0.0001035	1.4256	4.19777	3.97474	4.36863	5.93941	5.99409	5.94277	neg
19(S)-HETE	2.66116	2.7243	1.445e-06	1.4257	3.88206	3.88217	3.86503	5.45425	5.55537	5.56865	pos
DTDP-alpha-D-glucose	2.63169	2.70188	1.4e-05	1.42624	3.74312	3.74323	3.92216	5.46692	5.39646	5.40822	pos
2-(3,4-Dihydroxybenzoyloxy)-4,6-dihydroxybenzoate	2.63462	2.70069	2.336e-06	1.43021	3.75965	3.75976	3.74263	5.43176	5.29485	5.38155	pos
Ramiprilat	2.29902	2.35467	0.01927	1.44365	3.0958	3.05698	4.2805	4.90436	5.13949	5.01946	neg
11-beta-Hydroxyandrosterone-3-glucuronide	2.76504	2.82654	1.84e-05	1.45622	4.4787	4.20704	4.36781	6.28966	6.38274	6.33603	neg
Lotaustralin	2.53441	2.61799	0.0004587	1.46126	3.17763	3.17774	3.59513	4.89447	4.76433	4.88292	pos
3',4',5'-Trimethoxytricetin 7-[rhamnosyl-(1->6)-glucoside]	2.73098	2.81305	3.912e-05	1.46371	3.7662	3.76631	3.74917	5.46342	5.37697	5.67441	pos
12(S)-Leukotriene B4	2.7293	2.78979	0.002159	1.46503	4.8101	3.98232	4.07612	6.08494	6.30477	6.46417	neg
Atropaldehyde	2.43903	2.46556	0.001962	1.46572	3.64505	3.52623	2.98079	4.86959	5.11436	4.8974	neg
Lys-Asp-Tyr	2.68981	2.77284	0.003934	1.46719	3.51663	3.55352	4.40542	5.47604	5.7156	5.64449	pos
N-Acetyl-L-glutamyl 5-phosphate	2.49472	2.56213	0.0008853	1.47438	3.33089	3.29206	3.85618	5.22631	5.08632	5.13815	neg
Oxandrolone	2.65953	2.71787	1.63e-06	1.48171	3.83688	3.79804	3.76088	5.56103	5.68123	5.64531	neg
1-(2-Hydroxyethyloxymethyl)-6-phenyl thiothymine	2.58516	2.65679	0.005512	1.482	3.51476	3.47592	4.5119	5.69449	5.66066	5.69216	neg
(4R,5R)-1-Aminooxy-2,4,5,6-tetrahydroxyhexan-3-one	2.56629	2.63374	0.0001186	1.48446	3.57816	3.53932	3.50217	5.35843	5.02921	5.37783	neg
Octinoxate	2.63948	2.65812	0.01035	1.48572	4.73943	3.83525	3.29569	5.91148	5.88496	5.84025	neg
Beta-D-Xylopyranosyl-(1->4)-alpha-L-rhamnopyranosyl-(1->2)-D-fucose	2.58529	2.64214	0.002548	1.49481	3.76114	3.19364	4.03267	5.36737	5.68862	5.36643	neg
Myricetin 3-(6-acetylgalactoside)	2.6137	2.68623	0.007603	1.50502	3.65023	3.20223	4.50641	5.7563	5.64555	5.69166	neg
Virginiamycin m1	2.92552	2.99554	1.516e-08	1.50559	3.94383	3.94394	3.9268	5.94312	5.90298	5.94017	pos
A-D-Xylopyranoside	2.88509	2.9603	5.298e-06	1.50572	3.78602	3.78613	3.96524	5.7933	5.78904	5.79177	pos
Quercetin 3-O-glucuronide	2.64011	2.71286	0.003741	1.5061	3.47363	3.43479	4.39621	5.64819	5.67881	5.69659	neg
Dehydrovomifoliol	2.70853	2.79828	0.002343	1.50997	3.43625	3.13062	3.96221	5.11459	5.36781	5.41728	pos
N2-Fructopyranosylarginine	2.82156	2.87605	2.434e-05	1.52675	3.53882	3.53893	3.52179	5.27303	5.55434	5.35421	pos
QUINALIZARIN	2.60005	2.67102	0.002412	1.54545	3.10673	3.06791	3.89051	5.16202	5.19324	5.20065	neg
Canescein	2.849	2.93806	0.02492	1.55401	2.75599	4.20278	4.87255	6.13225	6.11653	6.13877	pos
3-Keto-b-D-galactose	2.86921	2.95424	2.847e-05	1.5818	3.31277	3.31288	3.29575	5.21879	5.08117	5.39198	pos
Inulobiose	2.75254	2.80172	5.97e-05	1.58311	3.05005	3.05016	3.03304	4.68557	5.01518	4.75754	pos
12-Oxo-20-trihydroxy-leukotriene B4	2.69923	2.76567	0.002207	1.59534	3.57077	2.74187	3.59842	5.25794	5.30376	5.25047	neg
5-(3',4'-Dihydroxyphenyl)-gamma-valerolactone-3'-O-methyl-4'-O-glucuronide	2.93914	3.00641	0.0001376	1.60236	3.22609	3.33011	3.59874	5.31284	5.59982	5.35938	pos
Tanabalin	2.81233	2.88473	0.0001243	1.60962	3.56131	3.13791	3.46754	5.43898	5.36586	5.56127	neg
Valdiate	2.67806	2.72662	3.07e-05	1.61725	3.03279	3.05425	2.95685	4.83277	5.03837	4.75803	neg
19-Hydroxyandrost-4-ene-3,17-dione	3.01857	3.08497	1.623e-06	1.62511	3.44213	3.37678	3.35964	5.43862	5.58124	5.52267	pos
Pyropheophorbide a	2.97577	3.04487	2.6e-05	1.64342	3.51151	3.47267	3.76849	5.82422	5.98917	5.85723	neg
5-O-Methylembelin	2.75246	2.81289	2.2e-06	1.64655	3.07125	3.03243	2.9953	4.9122	5.05767	5.01305	neg
Dukunolide C	2.90859	3.03133	0.02706	1.64807	3.57856	2.36254	4.65554	5.7776	5.65489	6.03095	pos
Taurochenodeoxycholate-3-sulfate	2.80112	2.85906	0.003186	1.65119	3.69501	2.63257	3.49393	5.48481	5.49883	5.23582	neg
Eriojaposide B	2.72746	2.78398	0.000691	1.65702	2.85228	2.81349	3.35348	5.03704	5.14514	4.76015	neg
4-Isopropylbenzoic Acid	2.61789	2.68357	0.0003856	1.68252	2.57728	2.53854	2.83003	4.18849	4.63191	4.55098	neg
1-(3-Methyl-2-butenoyl)-6-apiosylglucose	3.49678	3.55907	2.137e-05	1.91884	3.20806	3.06255	3.04542	5.87772	6.18177	5.81563	pos
Methyl 4,6-di-O-galloyl-beta-D-glucopyranoside	2.85362	2.9368	0.02098	1.94583	1.90732	1.86897	3.81114	4.83107	4.82514	5.1059	neg
Ser-Tyr	2.77206	2.78742	0.008672	2.05777	2.78886	1.63619	1.59992	4.33767	4.34529	3.71427	neg
Butyl (S)-3-hydroxybutyrate [arabinosyl-(1->6)-glucoside]	3.36178	3.47481	0.004916	2.10243	2.07518	2.07529	3.49406	5.03966	5.47252	5.55747	pos
6-Hydroxymelatonin	3.14566	3.20054	3.91e-05	2.23261	2.12289	2.08434	2.0475	4.73931	4.82239	4.40197	neg
((4-(4-Amidinophenoxy)butanoyl)aspartyl)valine	3.78214	3.89709	0.0008425	2.82704	1.50938	1.50949	2.61836	5.12583	5.42026	5.38959	pos
Bakkenolide D	4.37841	4.47763	1.065e-06	4.90044	1.15034	1.15044	1.13453	5.43784	5.74943	5.645	pos
